# Supplementary material for: Comparative genomics of Vibrio campbellii strains and core species of the Vibrio Harveyi clade
Source: Sci Rep. 2017 Feb 1;7:41394. doi: 10.1038/srep41394 (PMC5286417; doi:10.1038/srep41394)
Supplement: Supplementary Tables S1-S9 [file srep41394-s2.xls]

## Sheet: S1
Table S1. Bacterial strains used in this study and their assembly statistics.
Species	Strain	Collection date	Isolation source	Reference	BioProject	Assembly	Size (Mb)	GC%	Chromosome/	Protein	rRNA	tRNA
									Scaffolds/Contigs
V. campbellii	1114GL	2005	Dead black tiger shrimp-culturing pond in Thailand		PRJNA306799		5.6		ChrI: 3,515,540 bp with 6 gaps	4991	26	88
									ChrII: 2,118,471 bp
V. campbellii	ATCC BAA-1116	1993	Ocean isolate, USA	(Bassler, et al. 1993)	PRJNA210229	GCA_000464435.1	6	45.5	ChrI: 3,746,887 bp	5428*	30	96
									ChrII: 2,195,939 bp
									plasmid: 89,003bp
V. campbellii	HY01	2004	Dead, luminescing shrimp isolate, Thailand	(Lin, et al. 2010)	PRJNA17467	GCA_000154025.1	5.4	45.5	205	4327*	21	62
V. campbellii	NBRC 15631	1971	Directly from sea water, Hawaii	(Baumann, et al. 1971)	PRJNA173088	GCA_000334195.1	5.1	45	213	4733*	5	50
	(type strain)
V. campbellii	UMTGB204	2012-10-01	A green barrel tunicate (Didemnum molle),Bidong Island, Malaysia	(Gan, et al. 2015)	PRJNA224116	GCA_000772655.1	5.7	45.5	60	5013*	23	116
V. campbellii	DS40M4	Before 2010	Directly from sea water, Africa	(Sandy, et al. 2010)	PRJNA73409	GCA_000259875.1	5.1	45	121	4761	4	67
V. campbellii	200612B	2012	Directly from seawater, Miyazaki, Japan	(Urbanczyk, et al. 2013)	PRJNA203318	GCA_000400205.1	5.8	45.4	229	5177	11	92
V. campbellii	051011G	2011	Directly from seawater, Miyazaki, Japan	(Urbanczyk, et al. 2014)	PRJNA224116	GCA_000818235.1	5.8	45.5	209	5140	15	120
V. campbellii	051011E	2011	Directly from seawater, Miyazaki, Japan	(Urbanczyk, et al. 2014)	PRJNA224116	GCA_000818295.1	5.7	45.4	219	5072	11	127
V. campbellii	051011F	2011	Directly from seawater, Miyazaki, Japan	(Urbanczyk, et al. 2014)	PRJNA224116	GCA_000818315.1	5.9	45.4	241	5173	10	92
V. campbellii	151112C	2012	Directly from seawater, Miyazaki, Japan	(Urbanczyk, et al. 2014)	PRJNA224116	GCA_000818335.1	5.8	45.4	251	5093	4	95
V. campbellii	CCS02	2007	Diseased fish skin (Lates calcarifer), Australia	(Cano-Gomez, et al. 2011)	PRJNA224116	GCA_000818355.1	5.7	45.5	182	5046	7	101
V. campbellii	602L	2002	Directly from seawater, Boca Ciega Bay, Florida, USA	(Espinoza-Valles, et al. 2015)	PRJNA224116	GCA_001185265.1	5.5	45.6	552	4814	7	41
V. campbellii	CAIM115	1999	Shrimp (Litopenaeus) hemolymph, Mexico	(Espinoza-Valles, et al. 2015)	PRJNA224116	GCA_001185275.1	5.7	45.5	724	5001	8	55
V. campbellii	42A	2007	Healthy coral (Mussismilia hispida), Brazil	(Espinoza-Valles, et al. 2015)	PRJNA257165	GCA_001185285.1	5.1	45.7	3988	4019	3	19
V. campbellii	501J	2001	Directly from seawater, Boca Ciega Bay, Florida, USA	NCBI	PRJNA257165	GCA_001185295.1	5.3	45.8	5273	4031	5	18
V. campbellii	CAIM1500	1972	Snapper (Lutjanus guttatus) liver, Sinaloa, Mexico	(Espinoza-Valles, et al. 2015)	PRJNA224116	GCA_001185385.1	5.1	45.7	1330	4508	4	37
V. campbellii	CAIM198	1999	Shrimp (Litopenaeus sp.) hepatopancreas, Sinaloa, Mexico	(Espinoza-Valles, et al. 2015)	PRJNA257165	GCA_001185395.1	5.3	45.6	2777	4371	7	32
V. campbellii	9078-83	1983	missing, unknown	(Espinoza-Valles, et al. 2015)	PRJNA257165	GCA_001185415.1	5.1	45.7	6533	3802	6	29
V. campbellii	E1	1992	White grunt (Haemulon plumierii) gut, Chub Cay, Bahamas	(Espinoza-Valles, et al. 2015)	PRJNA224116	GCA_001185515.1	5.2	45.5	601	4559	8	50
V. harveyi	1DA3	2007	Diseased coral (Mussismilia hispida and Phyllogorgia dilatata) at the Abrolhos reef bank,eastern Brazil	(Thompson, et al. 2009)	PRJNA40361	GCA_000182685.1	5.9	45.6	140	4954*	38	122
(Should be V. owensii)
V. harveyi	CAIM 1792	2005-07-18	Diseased shrimp (Litopenaeus vannamei) lesion, Mexico	(Soto-Rodriguez, et al. 2010)	PRJNA78833	GCA_000259935.1	5.8	44.7	86	5276*	3	58
V. harveyi	BSW5	2016-09-14	Sea water, Saint Malo, France	(Tatusova, et al. 2014)	PRJNA224116	GCA_000834075.1	5.9	45.1	112	5152*	3	48
(Should be V. jasicida)
V. harveyi (Should be V. jasicida)	BSW7	2016-09-14	Sea water, Saint Malo, France	(Tatusova, et al. 2014)	PRJNA224116	GCA_000834095.1	5.9	45	132	5103*	3	60
V. harveyi	VH2	2007	amberjack juveniles, Greece	(Tatusova, et al. 2014)	PRJNA224116	GCA_001262735.1	5.7	45	107	5004*	3	33
V. harveyi	VH5	2007	amberjack juveniles, Greece	(Tatusova, et al. 2014)	PRJNA224116	GCA_001262745.1	5.9	44.9	121	5254*	3	93
V. harveyi	ZJ0603	2008	Diseased Orange-spotted grouper (Epinephelus coioides) in Guangdong, China.	(Huang, et al. 2012)	PRJNA165825	GCA_000275705.1	6.7	44.6	65	6168	3	93
V. harveyi	AOD131	Unknown	Diseases juvenile giant grouper Epinephelus lanceolatus after a V.sis outbreak in Kaohsiung, Taiwan.	NCBI	PRJNA187546	GCA_000347555.1	6.1	44.8	61	5556	3	96
V. harveyi	VHJR7	2009	Heart tissue of Lates calcarifer,Malaysia	(Karsch-Mizrachi, et al. 2012)	PRJNA224116	GCA_000442925.1	5.9	44.8	70	5390	5	90
V. harveyi	VHJR4	2009	Kidney tissue of Lates calcarifer,Malaysia	(Tatusova, et al. 2014)	PRJNA224116	GCA_001050875.1	5.8	44.9	95	5213	7	90
V. harveyi	NBRC 15634=ATCC 14126	1935	Dead, luminescing amphipod (Talorchestia sp.), USA	(Johnson and Shunk 1936)	PRJNA203323	GCA_000400305.1	5.7	44.9	245	5050	10	89
	(type strain)
V. harveyi	E385	2009-10-01	Diseased cage-culturedgrouper (Epinephelus coioides), China	(Yu, et al. 2013)	PRJNA224116	GCA_000493315.1	6.4	44.8	84	5743	15	104
V. harveyi	823TEZ1	2005	gill of moribound abaone (Haliotis discus hannai), Japan	(Thompson, et al. 2007)	PRJNA224116	GCA_000818375.1	5.8	44.9	337	5142	5	99
V. harveyi	CAIM463	1991	missing, Greece	(Espinoza-Valles, et al. 2015)	PRJNA224116	GCA_001185405.1	6	44.8	341	5455	8	58
V. harveyi	CAIM606	1992	missing, Japan	(Espinoza-Valles, et al. 2015)	PRJNA224116	GCA_001185455.1	6.1	44.9	1338	5371	5	42
V. harveyi	H6	1992	Squirrelfish (Holocentrus sp.) gut, Chub Cay, Bhamas	(Espinoza-Valles, et al. 2015)	PRJNA224116	GCA_001185465.1	5.5	45	1757	4727	4	31
V. harveyi	ATCC 35804	1982	brown shark kidney, Baltimore, Maryland, USA	(Tatusova, et al. 2014)	PRJNA224116	GCA_001185495.1	5.6	44.9	877	4967	5	38
V. harveyi	2415-05-01	2005	Human blood, Hawaii, USA	(Espinoza-Valles, et al. 2015)	PRJNA224116	GCA_001185545.1	5.5	45.1	1626	4761	4	31
V. harveyi	74F	2007	Diseased coral (Mussismilia braziliensis), Brazil	(Espinoza-Valles, et al. 2015)	PRJNA224116	GCA_001185565.1	5.7	45	2036	4953	4	38
V. harveyi	CAIM1075	2003	Oyster (Crassostrea gigas), Mexico	(Espinoza-Valles, et al. 2015)	PRJNA224116	GCA_001185575.1	5.6	45	563	5071	5	33
V. harveyi	CAIM148	1995	Diseased shrimp (Penaeus sp.) hemolymph,Mexico	(Espinoza-Valles, et al. 2015)	PRJNA224116	GCA_001185585.1	5.6	45	921	5038	3	33
V. harveyi	CAIM461	1993	Shark tank water,Denmark	(Espinoza-Valles, et al. 2015)	PRJNA257174	GCA_001185625.1	5.7	45	2590	4810	7	35
V. harveyi	CAIM464	1990	Turbot (Scophthalmus maximus), Spain	(Espinoza-Valles, et al. 2015)	PRJNA224116	GCA_001185645.1	5.9	44.9	765	5255	4	35
V. harveyi (Should be V.campbellii)	KC13.17.5	2013-03-20	Diseased shrimp in Vietnam	(Kondo, et al. 2015)	PRJNA224116	GCA_001192695.1	5.8	45.4	42	5162	8	105
V. owensii	DY05=CAIM 1854=LMG 25443	2007-12-10	Diseased spiny lobster (Panulirus ornatus) larvae, Australia	(Cano-Gomez, et al. 2010)	PRJNA189697	GCA_000817815.1	6.3	45	119	5607*	2	92
	(type strain)
V. owensii	47666-1	2008	Diseased giant tiger (Penaeus monodon) larvae	(Harris and Owens 1999)	PRJNA207882	GCA_000817825.1	5.8	45.5	55	5028*	2	93
V. owensii	ATCC 25919	Before 1971	Sea water	(Baumann, et al. 1971)	PRJDB720	GCA_000400225.1	5.8	45.6	174	5128	7	106
V. owensii	LMG 25430	2005	Healthy coral (M. hispida)	(Chimetto, et al. 2011)	PRJDB725	GCA_000400325.1	5.8	45.5	341	5119	3	33
V. owensii	GRA50-12	2010-04-15	Chaetomorpha linum, Shihtiping, Hualien,Taiwan	(Lin, et al. 2015)	PRJDB3254	GCA_000829735.1	6	45.5	51	5306	22	102
V. owensii	OCN002	2010	Diseased coral (Montipora capitata), USA	(Ushijima, et al. 2012)	PRJDB3039	GCA_000818275.1	5.9	45.6	198	5171	10	111
V. owensii	051011B	2011	Miyazaki, Japan	(Urbanczyk, et al. 2014)	PRJDB3039	GCA_000829635.1	6.1	45.4	133	5422	-	9
V. jasicida	MWB 21	Before 1924	Sea water, Netherlands	(Figge, et al. 2011)	PRJDB721	GCA_000400245.1	6	45.2	282	5288	7	84
V. jasicida	090810c	2010	Sea water,Miyazaki,Japan	(Urbanczyk, et al. 2013)	PRJDB723	GCA_000400285.1	6	45.1	168	5261	7	96
V. jasicida	CAIM 1864 = LMG 25398	1999	Healthy packhorse lobster(Jasus verreauxi), New Zealand	(Yoshizawa, et al. 2012)	PRJDB727	GCA_000400365.1	6.1	45	278	5380	4	87
	(type strain)
V. jasicida	200612G	2012	Sea water,Miyazaki,Japan	(Urbanczyk, et al. 2014)	PRJDB3037	GCA_000818715.1	6	45	79	5412	2	44
V. jasicida	201212A	2012	Sea water,Miyazaki,Japan	(Urbanczyk, et al. 2014)	PRJDB3039	GCA_000829615.1	6.2	44.7	115	5594	4	84
V. rotiferianus	DAT722		Mud crab larvae aquaculture tank,Northern Territory,Australia	(Roy Chowdhury, et al. 2011)	PRJNA63143	GCA_000195225.2	5.3	44.7	79	4807	4	49
V. rotiferianus	CAIM 577 = LMG 21460		Cultures of rotifer (Brachionus plicatilis), Belgium	(Gomez-Gil, et al. 2003)	PRJDB729	GCA_000400405.1	5.3	44.7	318	4741	6	91
	(type strain)
V. rotiferianus	Oz08	2006	Isolated from moribound lobster larvae (P. ornatus),Australia	(Cano-Gomez, et al. 2011)	PRJDB3039	GCA_000818415.1	5.6	44.7	964	5081	17	100
V. parahaemolyticus	O3:K6 substr. RIMD 2210633	1996	A patient with travellers’ diarrhea, Kansai International Airport quarantine station	(Makino, et al. 2003)	PRJNA360	GCA_000196095.1	5.2	45.4	chromosome 1: 3,288,558 bp chromosome 2: 1,877,212 bp	4832	34	126
V. parahaemolyticus	BB22OP	early 1980s	Bangladesh environmental isolate	(Jensen, et al. 2013)	PRJNA170885	GCA_000328405.1	5.1	45.3	chromosome 1: 3,297,305 bp chromosome 2: 1,806,219 bp	4447	34	126
V. parahaemolyticus	O1:Kuk str. FDA_R31	2007	Isolated from an oyster sample	(Ludeke, et al. 2015)	PRJNA203445	GCA_000430405.1	5.2	45.3	chromosome 1: 3,362,228 bp chromosome 2: 1,861,334 bp	4731	37	130
V. parahaemolyticus	O1:K33 str. CDC_K4557	2007	Stool of a patient in Louisiana	(Ludeke, et al. 2015)	PRJNA203445	GCA_000430425.1	5.1	45.3	chromosome 1: 3331580 bp chromosome 2: 1806995 bp	4579	34	130
V. parahaemolyticus	UCM-V493	2002	Sediment sample	(Kalburge, et al. 2014)	PRJNA229758	GCA_000568495.1	5.2	45.3	chromosome 1:3,445,790 bp chromosome 2: 1,698,252 bp plasmid pVPUCMV: 88,530 bp	4833	26	119
V. parahaemolyticus	FORC_008	2014	finespotted flounder	(Tatusova, et al. 2014)	PRJNA266097	GCA_001244315.1	5	45.4	chromosome 1: 3,266,132 bp chromosome 2: 1,772,036 bp	4494	31	129
Reference
Bassler BL, Wright M, Showalter RE, Silverman MR 1993. Intercellular Signaling in Vibrio-Harveyi - Sequence and Function of Genes Regulating Expression of Luminescence. Mol Microbiol 9: 773-786. doi: DOI 10.1111/j.1365-2958.1993.tb01737.x
Baumann P, Baumann L, Mandel M 1971. Taxonomy of marine bacteria: the genus Beneckea. J Bacteriol 107: 268-294.
Cano-Gomez A, Goulden EF, Owens L, Hoj L 2010. Vibrio owensii sp. nov., isolated from cultured crustaceans in Australia. FEMS Microbiol Lett 302: 175-181. doi: 10.1111/j.1574-6968.2009.01850.x
Cano-Gomez A, Hoj L, Owens L, Andreakis N 2011. Multilocus sequence analysis provides basis for fast and reliable identification of Vibrio harveyi-related species and reveals previous misidentification of important marine pathogens. Syst Appl Microbiol 34: 561-565. doi: 10.1016/j.syapm.2011.09.001
Chimetto LA, et al. 2011. Vibrio communis sp. nov., isolated from the marine animals Mussismilia hispida, Phyllogorgia dilatata, Palythoa caribaeorum, Palythoa variabilis and Litopenaeus vannamei. Int J Syst Evol Microbiol 61: 362-368. doi: 10.1099/ijs.0.019729-0
Espinoza-Valles I, et al. 2015. Unique and conserved genome regions in Vibrio harveyi and related species in comparison with the shrimp pathogen Vibrio harveyi CAIM 1792. Microbiology. doi: 10.1099/mic.0.000141
Figge MJ, Robertson LA, Ast JC, Dunlap PV 2011. Historical microbiology: revival and phylogenetic analysis of the luminous bacterial cultures of M. W. Beijerinck. FEMS Microbiol Ecol 78: 463-472. doi: 10.1111/j.1574-6941.2011.01177.x
Gan HY, et al. 2015. Genome Sequence of Vibrio campbellii Strain UMTGB204, a Marine Bacterium Isolated from a Green Barrel Tunicate. Genome Announc 3. doi: 10.1128/genomeA.00210-15
Gomez-Gil B, Thompson FL, Thompson CC, Swings J 2003. Vibrio rotiferianus sp. nov., isolated from cultures of the rotifer Brachionus plicatilis. Int J Syst Evol Microbiol 53: 239-243. doi: 10.1099/ijs.0.02430-0
Harris LJ, Owens L 1999. Production of exotoxins by two luminous Vibrio harveyi strains known to be primary pathogens of Penaeus monodon larvae. Dis Aquat Organ 38: 11-22. doi: DOI 10.3354/dao038011
Huang Y, et al. 2012. Draft genome sequence of the fish pathogen Vibrio harveyi strain ZJ0603. J Bacteriol 194: 6644-6645. doi: 10.1128/JB.01759-12
Jensen RV, et al. 2013. Complete Genome Sequence of Prepandemic Vibrio parahaemolyticus BB22OP. Genome Announc 1. doi: 10.1128/genomeA.00002-12
Johnson FH, Shunk IV 1936. An Interesting New Species of Luminous Bacteria. J Bacteriol 31: 585-593.
Kalburge SS, et al. 2014. Complete Genome Sequence of Vibrio parahaemolyticus Environmental Strain UCM-V493. Genome Announc 2. doi: 10.1128/genomeA.00159-14
Karsch-Mizrachi I, Nakamura Y, Cochrane G, C INSD 2012. The International Nucleotide Sequence Database Collaboration. Nucleic Acids Res 40: D33-D37. doi: 10.1093/nar/gkr1006
Kondo H, Van PT, Dang LT, Hirono I 2015. Draft Genome Sequence of Non-Vibrio parahaemolyticus Acute Hepatopancreatic Necrosis Disease Strain KC13.17.5, Isolated from Diseased Shrimp in Vietnam. Genome Announc 3. doi: 10.1128/genomeA.00978-15
Lin B, et al. 2010. Comparative genomic analyses identify the Vibrio harveyi genome sequenced strains BAA-1116 and HY01 as Vibrio campbellii. Environ Microbiol Rep 2: 81-89. doi: 10.1111/j.1758-2229.2009.00100.x
Lin LC, Lin GH, Tseng YH, Yu MS 2015. Draft Genome Sequence of Vibrio owensii GRA50-12, Isolated from Green Algae in the Intertidal Zone of Eastern Taiwan. Genome Announc 3. doi: 10.1128/genomeA.01438-14
Ludeke CH, Kong N, Weimer BC, Fischer M, Jones JL 2015. Complete Genome Sequences of a Clinical Isolate and an Environmental Isolate of Vibrio parahaemolyticus. Genome Announc 3. doi: 10.1128/genomeA.00216-15
Makino K, et al. 2003. Genome sequence of Vibrio parahaemolyticus: a pathogenic mechanism distinct from that of V cholerae. Lancet 361: 743-749. doi: Doi 10.1016/S0140-6736(03)12659-1
Roy Chowdhury P, et al. 2011. Genome sequence of Vibrio rotiferianus strain DAT722. J Bacteriol 193: 3381-3382. doi: 10.1128/JB.05089-11
Sandy M, et al. 2010. Vanchrobactin and Anguibactin Siderophores Produced by Vibrio sp DS40M4. Journal of Natural Products 73: 1038-1043. doi: 10.1021/np900750g
Soto-Rodriguez SA, Gomez-Gil B, Lozano R 2010. 'Bright-red' syndrome in Pacific white shrimp Litopenaeus vannamei is caused by Vibrio harveyi. Dis Aquat Organ 92: 11-19. doi: Doi 10.3354/Dao02274
Tatusova T, Ciufo S, Fedorov B, O'Neill K, Tolstoy I 2014. RefSeq microbial genomes database: new representation and annotation strategy. Nucleic Acids Res 42: D553-559. doi: 10.1093/nar/gkt1274
Thompson CC, et al. 2009. Genomic taxonomy of Vibrios. BMC Evol Biol 9: 258. doi: 10.1186/1471-2148-9-258
Thompson FL, Gomez-Gil B, Vasconcelos ATR, Sawabe T 2007. Multilocus sequence analysis reveals that Vibrio harveyi and V-campbellii are distinct species. Appl Environ Microbiol 73: 4279-4285. doi: Doi 10.1128/Aem.00020-07
Urbanczyk H, Ogura Y, Hayashi T 2014. Contrasting Inter- and Intraspecies Recombination Patterns in the "Harveyi Clade" Vibrio Collected over Large Spatial and Temporal Scales. Genome Biol Evol 7: 71-80. doi: 10.1093/gbe/evu269
Urbanczyk H, Ogura Y, Hayashi T 2013. Taxonomic revision of Harveyi clade bacteria (family Vibrionaceae) based on analysis of whole genome sequences. Int J Syst Evol Microbiol 63: 2742-2751. doi: 10.1099/ijs.0.051110-0
Ushijima B, Smith A, Aeby GS, Callahan SM 2012. Vibrio owensii induces the tissue loss disease Montipora white syndrome in the Hawaiian reef coral Montipora capitata. PLoS One 7: e46717. doi: 10.1371/journal.pone.0046717
Yoshizawa S, et al. 2012. Vibrio jasicida sp. nov., a member of the Harveyi clade, isolated from marine animals (packhorse lobster, abalone and Atlantic salmon). Int J Syst Evol Microbiol 62: 1864-1870. doi: 10.1099/ijs.0.025916-0
Yu M, et al. 2013. Draft Genome Sequence of the Opportunistic Marine Pathogen Vibrio harveyi Strain E385. Genome Announc 1. doi: 10.1128/genomeA.00677-13

## Sheet: S2
Table S2. The number of strains used in this study.
	V. campbellii	V. owensii	V. jasicida	V. harveyi	V. rotiferianus	V. parahaemolyticus	Total
# of available species	19	7	5	25	3	6	65
# of N90 < 10kb to remove	8	0	0	9	0	0	17
	+ 1114GL	+ 1DA3	+ BSW5	- 1114GL
	+ KC13.17.5		+ BSW7	- KC13.17.5
				- 1DA3
				- BSW5
				- BSW7
# of strains after reclassification	13	8	7	11	3	6	48

## Sheet: S3
Table S3. The ANI of pair-wise strains comparison was calculated by BLAST. The left lower triangular matrix is ANI from each pair of strains. The right upper triangular matrix is the average of each pair from the same species or the average of each pair of the two strains from different species. The red font of strain name indicates type strain. The strains with grey background were the strains w…
		V. campbellii																					V. owensii								V. jasicida							V. harveyi
Species	Strains	Vca1114GL	Vca051011F	Vca151112C	VhaKC13_17_5	Vca051011G	VcaUMTGB204	Vca051011E	Vca200612B	VcaHY01	VcaCCS02	Vca1116_464435	VcaNBRC15631	VcaDS40M4	Vca42A	Vca501J	Vca602L	Vca9078_83	VcaCAIM115	VcaCAIM1500	VcaCAIM198	VcaE1	VowLMG25430	Vha1DA3	Vow47666_1	VowOCN002	VowDY05	VowGRA50_12	Vow051011B	VowATCC25919	Vja201212A	VjaMWB21	VhaBSW7	VjaLMG25398	Vja200612G	Vja_090810c	VhaBSW5	VhaCAIM1792	VhaVHJR4	VhaVHJR7	VhaCAIM463	VhaAOD131	VhaVH2	VhaZJ0603	VhaNBRC15634	VhaE385	VhaVH5	Vha823TEZ1	Vha2415_05
V. campbellii	Vca1114GL	1
	Vca051011F	0.97615	1																						Between V. campbellii and V. owensii								Between V. campbellii and V. jasicida							Between V. campbellii and V. harveyi
	Vca151112C	0.972929	0.973758	1								Within V. campbellii													Mean	0.900054	± 0.2%						Mean	0.873897	± 0.2%					Mean	0.883251	± 0.2%
	VhaKC13_17_5	0.975598	0.975766	0.972022	1							Mean	0.971107	± 0.5%											Max	0.904461							Max	0.877961						Max	0.887562
	Vca051011G	0.975187	0.976374	0.972272	0.976375	1						Max	0.979784												Min	0.896609							Min	0.869855						Min	0.879245
	VcaUMTGB204	0.975309	0.976081	0.972607	0.976081	0.976127	1					Min	0.961877
	Vca051011E	0.975169	0.975469	0.971568	0.978001	0.978052	0.975264	1
	Vca200612B	0.976058	0.975724	0.972451	0.975228	0.975976	0.975884	0.976083	1
	VcaHY01	0.975177	0.97544	0.971003	0.975077	0.974993	0.975162	0.974553	0.974095	1
	VcaCCS02	0.973852	0.974499	0.972856	0.973541	0.973749	0.974116	0.972884	0.973895	0.972723	1
	Vca1116_464435	0.966456	0.966048	0.964197	0.966375	0.966498	0.966686	0.967097	0.966247	0.966147	0.964968	1
	VcaNBRC15631	0.963254	0.963941	0.962841	0.962966	0.963412	0.963583	0.963691	0.963158	0.962572	0.962656	0.967411	1
	VcaDS40M4	0.962959	0.963049	0.96226	0.962838	0.963077	0.963267	0.963377	0.962502	0.96248	0.96225	0.965826	0.979784	1
	Vca42A	0.969843	0.971478	0.969072	0.971235	0.971226	0.970236	0.970848	0.970368	0.971378	0.968212	0.965902	0.963422	0.964121	1
	Vca501J	0.974868	0.975083	0.971721	0.975679	0.976064	0.974062	0.976092	0.973595	0.974225	0.972022	0.966377	0.963215	0.962422	0.972474	1
	Vca602L	0.975194	0.975925	0.972068	0.977997	0.977662	0.974765	0.977563	0.975289	0.974463	0.973407	0.966301	0.963222	0.962992	0.972138	0.976607	1
	Vca9078_83	0.975299	0.975465	0.97227	0.977566	0.976085	0.974643	0.97717	0.974189	0.974987	0.973074	0.967	0.962957	0.963418	0.972119	0.9741	0.976905	1
	VcaCAIM115	0.974324	0.975818	0.972395	0.976255	0.976758	0.974362	0.976131	0.974671	0.974432	0.973132	0.966076	0.962902	0.962631	0.971747	0.976269	0.977964	0.976724	1
	VcaCAIM1500	0.972501	0.973182	0.970338	0.973925	0.97301	0.972515	0.973283	0.972887	0.972786	0.971377	0.96575	0.962609	0.962718	0.972452	0.972215	0.973758	0.973921	0.972709	1
	VcaCAIM198	0.970675	0.971715	0.969938	0.972163	0.971877	0.970577	0.972716	0.970359	0.971079	0.969702	0.965358	0.961904	0.961877	0.976365	0.970883	0.972642	0.972784	0.97192	0.972044	1
	VcaE1	0.971769	0.973003	0.972109	0.972089	0.971811	0.972002	0.971191	0.971615	0.971408	0.973283	0.967111	0.96382	0.964389	0.96972	0.969694	0.972371	0.971598	0.970128	0.970371	0.968777	1
V. owensii	VowLMG25430	0.898977	0.900561	0.901318	0.89853	0.900512	0.898922	0.901016	0.899699	0.898009	0.899949	0.899863	0.897383	0.897993	0.901808	0.9007	0.89822	0.901507	0.898532	0.899537	0.901178	0.899928	1					Within V. owensii
	Vha1DA3	0.899397	0.900592	0.900699	0.89874	0.900071	0.898493	0.900903	0.898854	0.897733	0.899957	0.900515	0.897142	0.897683	0.902435	0.901028	0.898494	0.901582	0.89836	0.899498	0.90114	0.900392	0.9664	1				Mean	0.96675	± 0.2%			Between V. owensii and V. jasicida							Between V. owensii and V. harveyi
	Vow47666_1	0.900836	0.90234	0.903048	0.901581	0.902005	0.900941	0.902376	0.901586	0.89993	0.901677	0.897565	0.897898	0.898151	0.904461	0.902732	0.900311	0.903295	0.900079	0.901378	0.903157	0.901365	0.964363	0.964824	1			Max	0.969947				Mean	0.893779	± 0.1%					Mean	0.88726	± 0.1%
	VowOCN002	0.899579	0.900811	0.900723	0.899395	0.900374	0.899197	0.901223	0.899532	0.897395	0.900818	0.899999	0.89748	0.898235	0.902959	0.900877	0.898894	0.902175	0.898808	0.900183	0.901005	0.900368	0.966029	0.966994	0.966918	1		Min	0.963776				Max	0.892823						Max	0.891053
	VowDY05	0.899289	0.900104	0.900504	0.899107	0.899999	0.899436	0.900673	0.898787	0.897773	0.900103	0.897961	0.896609	0.897306	0.902034	0.900856	0.898663	0.902225	0.898882	0.899789	0.900796	0.90061	0.964151	0.96505	0.964861	0.968152	1						Min	0.891875						Min	0.884642
	VowGRA50_12	0.899908	0.901473	0.900836	0.900015	0.901031	0.900405	0.901738	0.900215	0.897868	0.901202	0.899981	0.897269	0.8981	0.90285	0.901565	0.899697	0.902968	0.89952	0.900248	0.901489	0.900693	0.965373	0.966745	0.967132	0.969788	0.967604	1
	Vow051011B	0.899342	0.900053	0.900528	0.898566	0.899931	0.89926	0.899618	0.899896	0.898695	0.89986	0.89855	0.896895	0.897735	0.902554	0.902339	0.900271	0.902476	0.899857	0.900185	0.901952	0.900415	0.963776	0.966464	0.966006	0.969452	0.967079	0.969155	1
	VowATCC25919	0.898836	0.900939	0.90072	0.898814	0.900414	0.899098	0.900613	0.898846	0.897297	0.900596	0.899579	0.896688	0.897629	0.902141	0.90115	0.899411	0.901996	0.898904	0.899616	0.900786	0.90092	0.965669	0.965772	0.965937	0.969136	0.967847	0.968386	0.969947	1
V. jasicida	Vja201212A	0.873401	0.874073	0.875145	0.872732	0.874254	0.873638	0.873371	0.873573	0.871836	0.873488	0.873014	0.870423	0.870704	0.876628	0.876548	0.873928	0.877961	0.873238	0.872816	0.874066	0.873759	0.894176	0.892612	0.891685	0.89403	0.892882	0.892968	0.892731	0.893714	1				Within V. jasicida
	VjaMWB21	0.873699	0.875511	0.875888	0.873634	0.87596	0.873369	0.875722	0.874351	0.872332	0.874806	0.873722	0.870993	0.870888	0.877123	0.876638	0.873826	0.877254	0.873269	0.873268	0.874835	0.873271	0.895399	0.893246	0.892943	0.896635	0.893305	0.893912	0.892882	0.894224	0.976712	1			Mean	0.977546	± 0.1%			Between V. jasicida and V. harveyi
	VhaBSW7	0.872817	0.874122	0.874943	0.87224	0.874048	0.872057	0.874062	0.873744	0.871774	0.872575	0.873249	0.870344	0.869999	0.876321	0.875814	0.872662	0.876745	0.872473	0.872628	0.874579	0.87251	0.893506	0.892215	0.892299	0.89532	0.891754	0.892861	0.892609	0.89336	0.975983	0.978108	1		Max	1				Mean	0.865992	± 0.1%
	VjaLMG25398	0.873576	0.875069	0.87623	0.873038	0.87527	0.873636	0.875166	0.875881	0.871836	0.874248	0.874048	0.871485	0.870674	0.877182	0.877013	0.873281	0.877678	0.872795	0.872708	0.87505	0.873672	0.895167	0.893188	0.893332	0.896188	0.893501	0.893581	0.89338	0.895037	0.976482	0.976777	0.978032	1	Min	0.974352				Max	0.869024
	Vja200612G	0.873286	0.873577	0.874671	0.872662	0.873083	0.87321	0.874	0.874576	0.871881	0.873006	0.872836	0.870766	0.869855	0.876757	0.876282	0.872623	0.877181	0.87226	0.872812	0.874594	0.873352	0.893876	0.894041	0.892064	0.895111	0.892756	0.893257	0.892548	0.893721	0.974352	0.976341	0.977424	0.977534	1					Min	0.863371
	Vja_090810c	0.873698	0.875107	0.875941	0.874139	0.875283	0.873739	0.875837	0.874763	0.872391	0.874219	0.873756	0.871172	0.871019	0.876925	0.876749	0.873171	0.877864	0.872854	0.873312	0.875138	0.873754	0.895584	0.894829	0.89353	0.896837	0.893862	0.894675	0.893533	0.895629	0.975757	0.977102	0.978343	0.978931	0.979176	1
	VhaBSW5	0.873768	0.874449	0.874857	0.873764	0.875081	0.873458	0.875214	0.873746	0.871579	0.873299	0.874045	0.870569	0.87041	0.876796	0.876343	0.873222	0.877423	0.872239	0.872876	0.873881	0.873477	0.893847	0.893501	0.89245	0.896401	0.893608	0.893771	0.893063	0.894481	0.976558	0.977538	0.979396	0.978512	0.978388	0.981015	1
V. harveyi	VhaCAIM1792	0.882377	0.883713	0.881622	0.88212	0.883484	0.881805	0.884244	0.880984	0.880625	0.882643	0.881263	0.880921	0.880503	0.883743	0.883569	0.882182	0.885319	0.8813	0.880593	0.88215	0.881747	0.886106	0.886139	0.885794	0.887898	0.888366	0.886384	0.885615	0.884978	0.864896	0.864882	0.86384	0.865517	0.864061	0.865227	0.86681	1							Within V. harveyi
	VhaVHJR4	0.88328	0.884616	0.883465	0.883373	0.884334	0.882777	0.884991	0.88254	0.881279	0.883623	0.882625	0.88161	0.881391	0.88438	0.88413	0.882808	0.885997	0.882083	0.881549	0.882931	0.882897	0.886949	0.887299	0.887031	0.889195	0.888999	0.887271	0.88675	0.885928	0.865849	0.866114	0.865131	0.867109	0.864807	0.86611	0.86724	0.987562	1						Mean	0.986228	± 0.1%
	VhaVHJR7	0.882783	0.884407	0.883174	0.882912	0.883684	0.882802	0.885082	0.882606	0.880978	0.883704	0.881938	0.880983	0.881126	0.88407	0.884251	0.883046	0.885508	0.882084	0.881393	0.882365	0.882611	0.885949	0.886202	0.885974	0.887635	0.887912	0.886175	0.885638	0.884642	0.864732	0.865198	0.865261	0.866359	0.864655	0.866036	0.866765	0.987366	0.986982	1					Max	0.998952
	VhaCAIM463	0.883458	0.884728	0.883689	0.882908	0.884903	0.882969	0.885451	0.883563	0.881829	0.884286	0.882956	0.881366	0.881199	0.884658	0.885292	0.883463	0.886165	0.882856	0.882243	0.883326	0.882657	0.886518	0.886993	0.887366	0.888627	0.888531	0.886901	0.886186	0.885867	0.865398	0.866025	0.865414	0.866431	0.864593	0.866351	0.867452	0.986217	0.985594	0.986688	1				Min	0.983829
	VhaAOD131	0.882119	0.883667	0.882679	0.88239	0.883473	0.882658	0.884158	0.881772	0.880793	0.883055	0.879245	0.881677	0.881702	0.884081	0.883908	0.882543	0.885737	0.882261	0.881177	0.882442	0.882666	0.886774	0.887002	0.886472	0.887849	0.888874	0.886418	0.886072	0.885583	0.865622	0.865804	0.864885	0.866065	0.864608	0.865222	0.867383	0.987367	0.986659	0.987274	0.986731	1
	VhaVH2	0.882993	0.883882	0.882541	0.88299	0.884044	0.882645	0.885066	0.88139	0.881548	0.883308	0.881698	0.880982	0.881226	0.883959	0.884237	0.883015	0.885499	0.882047	0.880543	0.881979	0.881975	0.886013	0.886674	0.886616	0.887996	0.888936	0.886471	0.886324	0.885082	0.865745	0.865221	0.864657	0.866079	0.864936	0.866269	0.867688	0.986958	0.986819	0.987345	0.986271	0.98672	1
	VhaZJ0603	0.882648	0.88404	0.882392	0.882191	0.883485	0.883085	0.884867	0.882055	0.880672	0.883749	0.879573	0.880823	0.880961	0.884058	0.884706	0.883179	0.885651	0.882088	0.880747	0.88202	0.882246	0.886201	0.886063	0.886241	0.887326	0.887929	0.886307	0.885238	0.885258	0.865011	0.865826	0.865097	0.866417	0.86446	0.865537	0.867509	0.987665	0.986896	0.987772	0.985966	0.987098	0.987619	1
	VhaNBRC15634	0.88243	0.883705	0.882728	0.882478	0.883621	0.882296	0.884464	0.88146	0.880792	0.882864	0.881358	0.880613	0.880966	0.883861	0.883825	0.882659	0.885782	0.881785	0.88112	0.882063	0.881869	0.886332	0.886283	0.886242	0.887526	0.888099	0.886187	0.885509	0.885295	0.864122	0.865199	0.863805	0.865899	0.863371	0.864619	0.866448	0.987122	0.986663	0.987158	0.987663	0.986768	0.987205	0.987146	1
	VhaE385	0.883691	0.885002	0.884634	0.883501	0.88506	0.883361	0.885396	0.883392	0.882198	0.884439	0.881309	0.881077	0.881506	0.884518	0.884881	0.88332	0.886225	0.88263	0.881809	0.883345	0.882978	0.888708	0.888872	0.888396	0.891053	0.889988	0.889376	0.888669	0.887526	0.865205	0.866049	0.865514	0.867215	0.865348	0.866735	0.867415	0.985643	0.984992	0.985208	0.984544	0.984611	0.98549	0.983829	0.98514	1
	VhaVH5	0.883528	0.884915	0.883908	0.883758	0.884658	0.883471	0.885439	0.883604	0.882163	0.883757	0.88282	0.881768	0.881613	0.884137	0.885115	0.88312	0.886426	0.882694	0.881718	0.8835	0.883013	0.887862	0.887956	0.888781	0.890035	0.889815	0.8887	0.888446	0.887086	0.865842	0.865874	0.865989	0.867168	0.865935	0.866899	0.867664	0.986363	0.985927	0.986403	0.985689	0.985005	0.986183	0.985674	0.985645	0.985383	1
	Vha823TEZ1	0.882096	0.883953	0.882603	0.882366	0.883488	0.882253	0.884567	0.881435	0.880485	0.883265	0.880672	0.88063	0.880662	0.883665	0.883378	0.882298	0.885529	0.881866	0.880648	0.882068	0.881958	0.88743	0.887229	0.88702	0.888509	0.888901	0.887317	0.886503	0.885945	0.864229	0.864618	0.864063	0.86555	0.864154	0.864253	0.866497	0.986605	0.986081	0.986189	0.985426	0.985704	0.986169	0.985971	0.985627	0.985695	0.986199	1
	Vha2415_05	0.883734	0.885157	0.883486	0.883466	0.884918	0.88254	0.885355	0.882867	0.881824	0.883655	0.882574	0.881088	0.881295	0.884388	0.884934	0.883177	0.885862	0.882065	0.880996	0.883091	0.882801	0.887066	0.887751	0.887669	0.890555	0.890155	0.888142	0.887157	0.885805	0.866188	0.8664	0.865993	0.867719	0.865675	0.86683	0.867758	0.98652	0.985867	0.985946	0.985444	0.985573	0.985681	0.985888	0.984639	0.985378	0.986437	0.985005	1
	Vha74F	0.883824	0.885245	0.884898	0.883147	0.885711	0.883208	0.885701	0.882109	0.881751	0.884478	0.882705	0.880614	0.88122	0.884207	0.884732	0.883468	0.88613	0.88346	0.881179	0.882821	0.883274	0.886265	0.88675	0.885841	0.888738	0.888154	0.886544	0.886241	0.885315	0.865775	0.865624	0.864947	0.867447	0.865058	0.866504	0.867636	0.987148	0.986568	0.987122	0.986576	0.986322	0.986818	0.987083	0.986302	0.98448	0.98448	0.985471	0.985873
	VhaATCC35804	0.88414	0.885642	0.884901	0.884074	0.885865	0.883634	0.885888	0.88345	0.881678	0.884838	0.882278	0.882109	0.881367	0.884708	0.884687	0.883646	0.886398	0.883035	0.881872	0.882635	0.882568	0.886924	0.887432	0.886688	0.888934	0.889072	0.887145	0.886195	0.886088	0.866018	0.867092	0.865628	0.867356	0.86548	0.867072	0.867955	0.986736	0.986491	0.987267	0.986805	0.987019	0.987481	0.986789	0.986488	0.985066	0.985974	0.98523	0.985743
	VhaCAIM1075	0.882739	0.883867	0.883105	0.882916	0.884125	0.882821	0.884317	0.88234	0.881126	0.88284	0.882256	0.881494	0.881271	0.884491	0.884309	0.882893	0.885802	0.882167	0.881586	0.883143	0.882665	0.886858	0.88714	0.887053	0.888669	0.888357	0.887364	0.886184	0.885631	0.865484	0.866073	0.865289	0.867135	0.864532	0.865979	0.867561	0.987684	0.98691	0.986522	0.98571	0.985373	0.986404	0.986027	0.98542	0.984494	0.985026	0.985494	0.986083
	VhaCAIM148	0.883553	0.8854	0.884152	0.884234	0.885281	0.883674	0.885928	0.88263	0.882015	0.88519	0.882567	0.881377	0.881698	0.884014	0.885116	0.88373	0.886204	0.882379	0.881481	0.882684	0.882992	0.886534	0.886817	0.88669	0.888971	0.888974	0.887157	0.886604	0.8856	0.865872	0.866458	0.865084	0.866797	0.865045	0.866561	0.867972	0.987012	0.987028	0.987439	0.986076	0.986828	0.986802	0.987404	0.986492	0.985155	0.985557	0.985174	0.985591
	VhaCAIM461	0.885298	0.887395	0.886257	0.885382	0.887115	0.884922	0.887562	0.883801	0.883971	0.886444	0.884096	0.882237	0.882877	0.885679	0.885539	0.884894	0.887072	0.884495	0.883325	0.883677	0.884907	0.887667	0.888698	0.888058	0.889811	0.890025	0.88774	0.886694	0.886756	0.866655	0.868043	0.866584	0.868356	0.867063	0.867889	0.868616	0.986844	0.986648	0.986905	0.98535	0.986772	0.987062	0.986834	0.986441	0.984527	0.984849	0.985388	0.985601
	VhaCAIM464	0.883373	0.884265	0.883623	0.883022	0.884337	0.882363	0.885226	0.883263	0.881299	0.883939	0.882804	0.881313	0.88139	0.884097	0.884529	0.882878	0.885863	0.881962	0.881553	0.882722	0.882241	0.886071	0.886423	0.886663	0.88826	0.888618	0.886417	0.886157	0.885159	0.865408	0.865566	0.864929	0.865953	0.864572	0.86611	0.867355	0.986376	0.985858	0.986754	0.998952	0.985655	0.986397	0.985809	0.986826	0.984626	0.985633	0.985033	0.985569
	VhaCAIM606	0.884418	0.886301	0.884423	0.884291	0.885699	0.883553	0.886061	0.883459	0.882201	0.884972	0.883686	0.881685	0.88189	0.884691	0.884992	0.884232	0.886136	0.88268	0.882257	0.883241	0.88368	0.887542	0.887513	0.887739	0.889161	0.889454	0.887738	0.88704	0.886315	0.86625	0.866745	0.866305	0.867839	0.865895	0.867513	0.869024	0.986579	0.985831	0.986347	0.985609	0.98568	0.986739	0.985855	0.985937	0.985045	0.985236	0.985022	0.985631
	VhaH6	0.883926	0.885481	0.884142	0.88373	0.885451	0.883964	0.886441	0.883268	0.881541	0.884727	0.882705	0.88188	0.881973	0.884272	0.88458	0.883571	0.886243	0.882171	0.881892	0.883355	0.883289	0.886258	0.887322	0.887629	0.888829	0.88949	0.887428	0.88671	0.885892	0.865559	0.865112	0.865215	0.866632	0.864646	0.86627	0.866835	0.986007	0.98644	0.986534	0.987428	0.986334	0.986078	0.98635	0.986527	0.98496	0.985277	0.984772	0.985771
V. rotiferianus	VroOz08	0.877029	0.878677	0.878531	0.876296	0.878272	0.877447	0.879019	0.876961	0.87582	0.87861	0.875497	0.873907	0.873368	0.880061	0.87963	0.877087	0.881583	0.875956	0.876851	0.877679	0.876516	0.881958	0.880533	0.882596	0.885079	0.881787	0.882641	0.882164	0.881407	0.860691	0.861537	0.859376	0.862399	0.860745	0.86105	0.860909	0.871495	0.872044	0.871826	0.872429	0.87171	0.87057	0.871067	0.872862	0.871656	0.872678	0.874718	0.873526
	VroDAT722	0.88012	0.881888	0.880319	0.878728	0.881501	0.880156	0.882031	0.879539	0.878605	0.881439	0.872513	0.873953	0.873955	0.881038	0.881679	0.879992	0.883182	0.878656	0.878038	0.879195	0.878734	0.871185	0.870134	0.871074	0.874098	0.870975	0.87216	0.870987	0.870382	0.856419	0.857223	0.855142	0.857675	0.856511	0.857923	0.856769	0.867171	0.868923	0.869147	0.868673	0.867164	0.867675	0.868174	0.868944	0.867498	0.868362	0.870077	0.868912
	VroLMG21460	0.877625	0.880093	0.879115	0.877207	0.880231	0.877954	0.880702	0.878523	0.876347	0.880009	0.875821	0.873828	0.873759	0.87936	0.880045	0.878332	0.881983	0.877678	0.87679	0.8787	0.876547	0.870364	0.868979	0.869834	0.872254	0.870056	0.87024	0.869574	0.869299	0.855657	0.858073	0.855157	0.85744	0.856136	0.857258	0.856037	0.865787	0.866753	0.867431	0.867397	0.865129	0.866128	0.865947	0.868005	0.865536	0.866756	0.869486	0.867549
V. parahaemolyticus	VpRIMD2210633	0.809447	0.812874	0.812856	0.808291	0.812368	0.808772	0.813127	0.809896	0.805711	0.811843	0.811058	0.809054	0.808859	0.812316	0.812572	0.808217	0.815431	0.808917	0.809413	0.810551	0.808448	0.810345	0.809016	0.808056	0.812876	0.808946	0.809944	0.807583	0.809164	0.804426	0.806475	0.804042	0.806452	0.804437	0.806564	0.804677	0.807389	0.806264	0.806811	0.808065	0.806152	0.805752	0.806127	0.807947	0.807329	0.806712	0.814039	0.808158
[truncated: 13 more columns]

## Sheet: S4
Table S4. The Pearson Correlation Coefficient (PCC) between the distance vector (V) of the tree and the sequence vector (S) for each set of orthologous groups. The blue columns are the rank of PCC between the distance vector of the phylogenetic tree (Figure 2a) and the orthologous protein sequence similarity. The yellow part is the rank of PCC between distance vector of the sub-tree of V. campbel…
Orthologous group	VroDAT722	Vha823TEZ1	VpFORC008	VpFDAR31	VhaVH2	VhaZJ0603	VpCDCK4557	VowLMG25430	VhaCAIM1792	VowATCC25919	VhaCAIM463	VhaVH5	Vja200612G	VhaAOD131	Vow1DA3	VroOz08	VjaLMG25398	VhaVHJR7	VhaVHJR4	Vja090810c	VpBB22OP	VjaBSW5	VjaMWB21	VjaBSW7	Vow47666	VpUCMV493	VroLMG21460	VowOCN002	VowGRA50	VhaNBRC15634	VhaE385	VowDY05	Vow051011B	VpRIMD2210633	Vja201212A	Vca1114GL	Vca051011E	Vca051011F	Vca051011G	VcaUMTGB204	Vca200612B	VcaKC13.17.5	VcaATCC BAA 1116	Vca151112C	VcaCCS02	VcaDS40M4	VcaNBRC15631	VcaHY01	PCC (whole)
ORTHOMCL2097	VroDAT722_03061	Vha823TEZ1_02335	AKU54831.1	AGQ92170.1	KNY41941.1	VhaZJ0603_04265	AGR00087.1	VowLMG25430_02390	EMR38088.1	VowATCC25919_00530	VhaCAIM463_03511	KNY40912.1	Vja200612G_01100	VhaAOD131_01101	EEZ85657.1	VroOz08_04601	VjaLMG25398_05372	VhaVHJR7_04352	VhaVHJR4_02259	Vja090810c_00518	AGB10091.1	KIP75893.1	VjaMWB21_01129	KIP74170.1	KIF47694.1	AHI99794.1	VroLMG21460_01569	VowOCN002_02707	VowGRA50_12_04152	VhaNBRC15634_04183	VhaE385_00111	KIF53839.1	Vow051011B_05236	BAC60019.1	Vja201212A_05555	Vca1114GL_00502	Vca051011E_03402	Vca051011F_00483	Vca051011G_03867	KGR35436.1	Vca200612B_03724	VhaKC13_17_5_01770	AGU93955.1	Vca151112C_02357	VcaCCS02_04053	VcaDS40M4_03027	ELU53868.1	EDL70323.1	0.988117
ORTHOMCL2386	VroDAT722_02281	Vha823TEZ1_02637	AKU54255.1	AGQ91502.1	KNY39581.1	VhaZJ0603_02324	AGQ97819.1	VowLMG25430_02814	EMR38042.1	VowATCC25919_02343	VhaCAIM463_02176	KNY42256.1	Vja200612G_03993	VhaAOD131_00314	EEZ88761.1	VroOz08_00780	VjaLMG25398_02531	VhaVHJR7_00500	VhaVHJR4_01432	Vja090810c_05223	AGB10592.1	KIP77103.1	VjaMWB21_01545	KIP79691.1	KIF48871.1	AHI98883.1	VroLMG21460_04591	VowOCN002_03077	VowGRA50_12_01872	VhaNBRC15634_01310	VhaE385_02992	KIF51324.1	Vow051011B_02841	BAC60575.1	Vja201212A_04326	Vca1114GL_02738	Vca051011E_00468	Vca051011F_03792	Vca051011G_04909	KGR33732.1	Vca200612B_01056	VhaKC13_17_5_00663	AGU95552.1	Vca151112C_01918	VcaCCS02_03500	VcaDS40M4_04305	ELU53257.1	EDL67249.1	0.98366
ORTHOMCL460	VroDAT722_02132	Vha823TEZ1_02408	AKU54033.1	AGQ91695.1	KNY42851.1	VhaZJ0603_02092	AGQ97625.1	VowLMG25430_02034	EMR36782.1	VowATCC25919_00731	VhaCAIM463_00156	KNY46992.1	Vja200612G_03761	VhaAOD131_00087	EEZ88128.1	VroOz08_00554	VjaLMG25398_02296	VhaVHJR7_00731	VhaVHJR4_01204	Vja090810c_01563	AGB10820.1	KIP66458.1	VjaMWB21_03270	KIP79905.1	KIF49099.1	AHJ00584.1	VroLMG21460_00473	VowOCN002_02844	VowGRA50_12_01629	VhaNBRC15634_03841	VhaE385_04479	KIF45136.1	Vow051011B_03974	BAC60802.1	Vja201212A_04093	Vca1114GL_02510	Vca051011E_00699	Vca051011F_04024	Vca051011G_05141	KGR33964.1	Vca200612B_03390	VhaKC13_17_5_00898	AGU95377.1	Vca151112C_01685	VcaCCS02_04952	VcaDS40M4_00047	ELU50661.1	EDL66831.1	0.980578
ORTHOMCL935	VroDAT722_03523	Vha823TEZ1_01932	AKU54527.1	AGQ91231.1	KNY42672.1	VhaZJ0603_02675	AGQ98071.1	VowLMG25430_05093	EMR38722.1	VowATCC25919_02891	VhaCAIM463_04502	KNY46097.1	Vja200612G_02098	VhaAOD131_00649	EEZ87629.1	VroOz08_03412	VjaLMG25398_01619	VhaVHJR7_04113	VhaVHJR4_03358	Vja090810c_01520	AGB10327.1	KIP68321.1	VjaMWB21_03512	KIP79406.1	KIF45745.1	AHJ00051.1	VroLMG21460_02653	VowOCN002_03378	VowGRA50_12_02175	VhaNBRC15634_02361	VhaE385_05534	KIF45872.1	Vow051011B_04687	BAC60282.1	Vja201212A_03779	Vca1114GL_03080	Vca051011E_00168	Vca051011F_01229	Vca051011G_01982	KGR34128.1	Vca200612B_03509	VhaKC13_17_5_00341	AGU95789.1	Vca151112C_03397	VcaCCS02_00561	VcaDS40M4_01473	ELU50948.1	EDL69276.1	0.979006
ORTHOMCL679	VroDAT722_03783	Vha823TEZ1_01186	AKU55685.1	AGQ90388.1	KNY45675.1	VhaZJ0603_00699	AGQ98928.1	VowLMG25430_03187	EMR37745.1	VowATCC25919_05143	VhaCAIM463_01255	KNY46690.1	Vja200612G_01867	VhaAOD131_03308	EEZ88856.1	VroOz08_02232	VjaLMG25398_03510	VhaVHJR7_00864	VhaVHJR4_02443	Vja090810c_04605	AGB09293.1	KIP70510.1	VjaMWB21_02291	KIP78848.1	KIF44692.1	AHJ00353.1	VroLMG21460_02320	VowOCN002_04733	VowGRA50_12_03450	VhaNBRC15634_01755	VhaE385_00716	KIF53581.1	Vow051011B_01899	BAC59092.1	Vja201212A_00729	Vca1114GL_01178	Vca051011E_03799	Vca051011F_03039	Vca051011G_03160	KGR33324.1	Vca200612B_00740	VhaKC13_17_5_00077	AGU94346.1	Vca151112C_03616	VcaCCS02_02400	VcaDS40M4_00081	ELU50123.1	EDL68539.1	0.976237
ORTHOMCL1689	VroDAT722_03560	Vha823TEZ1_01897	AKU54560.1	AGQ92384.1	KNY38672.1	VhaZJ0603_02708	AGQ99953.1	VowLMG25430_05039	EMR38754.1	VowATCC25919_02829	VhaCAIM463_04471	KNY44226.1	Vja200612G_02149	VhaAOD131_00680	EEZ89672.1	VroOz08_03373	VjaLMG25398_01568	VhaVHJR7_04082	VhaVHJR4_03327	Vja090810c_00966	AGB10295.1	KIP68369.1	VjaMWB21_03965	KIP79362.1	KIF45792.1	AHI99194.1	VroLMG21460_02612	VowOCN002_03439	VowGRA50_12_02230	VhaNBRC15634_02331	VhaE385_05569	KIF48048.1	Vow051011B_04565	BAC60249.1	Vja201212A_03827	Vca1114GL_03123	Vca051011E_00128	Vca051011F_01191	Vca051011G_00327	KGR34096.1	Vca200612B_03550	VhaKC13_17_5_00302	AGU95808.1	Vca151112C_03359	VcaCCS02_00599	VcaDS40M4_03747	ELU50169.1	EDL69309.1	0.975103
ORTHOMCL2077	VroDAT722_02625	Vha823TEZ1_03294	AKU55323.1	AGQ90702.1	KNY44074.1	VhaZJ0603_00189	AGQ98615.1	VowLMG25430_04188	EMR35385.1	VowATCC25919_03394	VhaCAIM463_05369	KNY43727.1	Vja200612G_04968	VhaAOD131_04946	EEZ85958.1	VroOz08_03109	VjaLMG25398_05168	VhaVHJR7_01381	VhaVHJR4_02746	Vja090810c_02815	AGB09641.1	KIP71642.1	VjaMWB21_01044	KIP78214.1	KIF45212.1	AHI99952.1	VroLMG21460_01374	VowOCN002_04285	VowGRA50_12_03933	VhaNBRC15634_01831	VhaE385_02581	KIF54017.1	Vow051011B_03363	BAC59486.1	Vja201212A_01733	Vca1114GL_00732	Vca051011E_03163	Vca051011F_04398	Vca051011G_03658	KGR35228.1	Vca200612B_01677	VhaKC13_17_5_01977	AGU93722.1	Vca151112C_04077	VcaCCS02_04296	VcaDS40M4_01769	ELU53354.1	EDL67163.1	0.974711
ORTHOMCL2159	VroDAT722_03734	Vha823TEZ1_02933	AKU55722.1	AGQ90355.1	KNY42191.1	VhaZJ0603_00742	AGQ98961.1	VowLMG25430_02123	EMR36315.1	VowATCC25919_01252	VhaCAIM463_00047	KNY38490.1	Vja200612G_02564	VhaAOD131_03267	EEZ87742.1	VroOz08_04959	VjaLMG25398_01955	VhaVHJR7_02469	VhaVHJR4_01491	Vja090810c_00502	AGB09259.1	KIP72379.1	VjaMWB21_03449	KIP66721.1	KIF46145.1	AHJ00400.1	VroLMG21460_01084	VowOCN002_02462	VowGRA50_12_00805	VhaNBRC15634_02777	VhaE385_01913	KIF54635.1	Vow051011B_03990	BAC59047.1	Vja201212A_04871	Vca1114GL_01226	Vca051011E_03847	Vca051011F_02991	Vca051011G_03112	KGR32806.1	Vca200612B_01372	VhaKC13_17_5_00029	AGU94377.1	Vca151112C_03567	VcaCCS02_02448	VcaDS40M4_04730	ELU49586.1	EDL68198.1	0.971501
ORTHOMCL2871	VroDAT722_02325	Vha823TEZ1_02588	AKU54211.1	AGQ91541.1	KNY41110.1	VhaZJ0603_02275	AGQ97780.1	VowLMG25430_02770	EMR35366.1	VowATCC25919_02298	VhaCAIM463_02127	KNY46823.1	Vja200612G_03948	VhaAOD131_00265	EEZ88688.1	VroOz08_00736	VjaLMG25398_02486	VhaVHJR7_00549	VhaVHJR4_01383	Vja090810c_05178	AGB10649.1	KIP77144.1	VjaMWB21_01500	KIP79732.1	KIF48915.1	AHI98840.1	VroLMG21460_02508	VowOCN002_03033	VowGRA50_12_01828	VhaNBRC15634_03006	VhaE385_04659	KIF51281.1	Vow051011B_02885	BAC60619.1	Vja201212A_04282	Vca1114GL_02694	Vca051011E_00512	Vca051011F_03836	Vca051011G_04953	KGR33776.1	Vca200612B_01100	VhaKC13_17_5_00707	AGU96849.1	Vca151112C_01874	VcaCCS02_03544	VcaDS40M4_04261	ELU53301.1	EDL68700.1	0.969623
ORTHOMCL1464	VroDAT722_03736	Vha823TEZ1_02935	AKU55720.1	AGQ90357.1	KNY42189.1	VhaZJ0603_00740	AGQ98959.1	VowLMG25430_02121	EMR36313.1	VowATCC25919_01249	VhaCAIM463_00049	KNY38488.1	Vja200612G_02566	VhaAOD131_03269	EEZ87744.1	VroOz08_04961	VjaLMG25398_01953	VhaVHJR7_02467	VhaVHJR4_01489	Vja090810c_00504	AGB09261.1	KIP72381.1	VjaMWB21_03447	KIP66723.1	KIF46143.1	AHJ00398.1	VroLMG21460_01082	VowOCN002_02464	VowGRA50_12_00803	VhaNBRC15634_02779	VhaE385_01911	KIF54637.1	Vow051011B_03988	BAC59049.1	Vja201212A_04869	Vca1114GL_01224	Vca051011E_03845	Vca051011F_02993	Vca051011G_03114	KGR32808.1	Vca200612B_01374	VhaKC13_17_5_00031	AGU94375.1	Vca151112C_03569	VcaCCS02_02446	VcaDS40M4_04728	ELU49588.1	EDL68184.1	0.969119
ORTHOMCL1091	VroDAT722_01324	Vha823TEZ1_01650	AKU57698.1	AGQ93167.1	KNY43926.1	VhaZJ0603_01376	AGQ96770.1	VowLMG25430_04058	EMR33818.1	VowATCC25919_04867	VhaCAIM463_03676	KNY48098.1	Vja200612G_00894	VhaAOD131_04126	EEZ85872.1	VroOz08_02142	VjaLMG25398_03387	VhaVHJR7_02920	VhaVHJR4_03105	Vja090810c_03579	AGB12531.1	KIP76793.1	VjaMWB21_03849	KIP76629.1	KIF49942.1	AHJ01540.1	VroLMG21460_02956	VowOCN002_03750	VowGRA50_12_05003	VhaNBRC15634_00890	VhaE385_03900	KIF53705.1	Vow051011B_00803	BAC62620.1	Vja201212A_05280	Vca1114GL_04701	Vca051011E_01281	Vca051011F_02442	Vca051011G_04436	KGR36279.1	Vca200612B_04709	VhaKC13_17_5_01288	AGU97801.1	Vca151112C_01492	VcaCCS02_00869	VcaDS40M4_00988	ELU50086.1	EDL68119.1	0.968405
ORTHOMCL856	VroDAT722_00883	Vha823TEZ1_01510	AKU57106.1	AGQ93328.1	KNY45089.1	VhaZJ0603_01630	AGQ96290.1	VowLMG25430_02231	EMR37510.1	VowATCC25919_01454	VhaCAIM463_05142	KNY47149.1	Vja200612G_02393	VhaAOD131_03876	EEZ88186.1	VroOz08_02915	VjaLMG25398_02646	VhaVHJR7_03170	VhaVHJR4_03730	Vja090810c_03339	AGB11990.1	KIP65760.1	VjaMWB21_02277	KIP66392.1	KIF47212.1	AHJ01738.1	VroLMG21460_00903	VowOCN002_00257	VowGRA50_12_04293	VhaNBRC15634_03309	VhaE385_03524	KIF46412.1	Vow051011B_02568	BAC62014.1	Vja201212A_01859	Vca1114GL_04070	Vca051011E_02321	Vca051011F_02305	Vca051011G_00196	KGR36712.1	Vca200612B_00566	VhaKC13_17_5_03394	AGU97408.1	Vca151112C_02623	VcaCCS02_00416	VcaDS40M4_02609	ELU51104.1	EDL69355.1	0.967803
ORTHOMCL2343	VroDAT722_02756	Vha823TEZ1_01774	AKU54661.1	AGQ91110.1	KNY46217.1	VhaZJ0603_02843	AGQ98190.1	VowLMG25430_00828	EMR38870.1	VowATCC25919_00708	VhaCAIM463_03494	KNY43660.1	Vja200612G_02291	VhaAOD131_00797	EEZ86476.1	VroOz08_01000	VjaLMG25398_00531	VhaVHJR7_03964	VhaVHJR4_03211	Vja090810c_04078	AGB10195.1	KIP69230.1	VjaMWB21_05339	KIP67574.1	KIF50316.1	AHI99297.1	VroLMG21460_00797	VowOCN002_03560	VowGRA50_12_02349	VhaNBRC15634_00566	VhaE385_03751	KIF54135.1	Vow051011B_01602	BAC60132.1	Vja201212A_02085	Vca1114GL_00036	Vca051011E_00010	Vca051011F_04091	Vca051011G_00447	KGR33980.1	Vca200612B_03672	VhaKC13_17_5_00185	AGU94059.1	Vca151112C_03253	VcaCCS02_00714	VcaDS40M4_04061	ELU50334.1	EDL70650.1	0.967297
ORTHOMCL1782	VroDAT722_01949	Vha823TEZ1_01455	AKU54000.1	AGQ91725.1	KNY39061.1	VhaZJ0603_02051	AGQ97595.1	VowLMG25430_01908	EMR36086.1	VowATCC25919_00375	VhaCAIM463_03807	KNY40825.1	Vja200612G_00372	VhaAOD131_00047	EEZ88919.1	VroOz08_01525	VjaLMG25398_01276	VhaVHJR7_00774	VhaVHJR4_01165	Vja090810c_01698	AGB10853.1	KIP69052.1	VjaMWB21_02211	KIP72310.1	KIF46080.1	AHJ00618.1	VroLMG21460_01811	VowOCN002_02796	VowGRA50_12_01584	VhaNBRC15634_02197	VhaE385_04437	KIF55038.1	Vow051011B_04825	BAC60836.1	Vja201212A_04044	Vca1114GL_02474	Vca051011E_00742	Vca051011F_01806	Vca051011G_05184	KGR33624.1	Vca200612B_01923	VhaKC13_17_5_03984	AGU95347.1	Vca151112C_00080	VcaCCS02_04910	VcaDS40M4_04485	ELU52118.1	EDL66873.1	0.966809
ORTHOMCL702	VroDAT722_03987	Vha823TEZ1_02795	AKU55832.1	AGQ90263.1	KNY41642.1	VhaZJ0603_00879	AGQ99054.1	VowLMG25430_01121	EMR37232.1	VowATCC25919_00123	VhaCAIM463_05025	KNY44732.1	Vja200612G_05297	VhaAOD131_03124	EEZ86969.1	VroOz08_03601	VjaLMG25398_04875	VhaVHJR7_02609	VhaVHJR4_01629	Vja090810c_04743	AGB09148.1	KIP67850.1	VjaMWB21_03406	KIP79509.1	KIF46256.1	AHJ00515.1	VroLMG21460_01289	VowOCN002_02327	VowGRA50_12_00940	VhaNBRC15634_02657	VhaE385_02042	KIF54523.1	Vow051011B_01705	BAC58929.1	Vja201212A_05006	Vca1114GL_01344	Vca051011E_03983	Vca051011F_02868	Vca051011G_02980	KGR33474.1	Vca200612B_02077	VhaKC13_17_5_03805	AGU94478.1	Vca151112C_00687	VcaCCS02_02584	VcaDS40M4_03377	ELU50846.1	EDL67830.1	0.965963
ORTHOMCL1430	VroDAT722_03416	Vha823TEZ1_02987	AKU55531.1	AGQ90520.1	KNY43326.1	VhaZJ0603_00523	AGQ98795.1	VowLMG25430_03049	EMR37930.1	VowATCC25919_01309	VhaCAIM463_05489	KNY48008.1	Vja200612G_00097	VhaAOD131_03485	EEZ88283.1	VroOz08_03567	VjaLMG25398_04627	VhaVHJR7_01043	VhaVHJR4_01909	Vja090810c_03744	AGB09447.1	KIP67737.1	VjaMWB21_02416	KIP79970.1	KIF46585.1	AHI99063.1	VroLMG21460_03810	VowOCN002_04580	VowGRA50_12_03603	VhaNBRC15634_03573	VhaE385_04241	KIF50884.1	Vow051011B_04083	BAC59256.1	Vja201212A_00864	Vca1114GL_01026	Vca051011E_03645	Vca051011F_01059	Vca051011G_03316	KGR34888.1	Vca200612B_01477	VhaKC13_17_5_02319	AGU94227.1	Vca151112C_03766	VcaCCS02_04579	VcaDS40M4_03777	ELU50678.1	EDL67109.1	0.965871
ORTHOMCL173	VroDAT722_00424	Vha823TEZ1_04757	AKU56773.1	AGQ93082.1	KNY46478.1	VhaZJ0603_03060	AGQ96014.1	VowLMG25430_00763	EMR34465.1	VowATCC25919_03460	VhaCAIM463_03394	KNY46251.1	Vja200612G_03391	VhaAOD131_02253	EEZ86401.1	VroOz08_04818	VjaLMG25398_04116	VhaVHJR7_01935	VhaVHJR4_00563	Vja090810c_04749	AGB11673.1	KIP71116.1	VjaMWB21_03256	KIP77218.1	KIF48296.1	AHJ01427.1	VroLMG21460_02051	VowOCN002_00629	VowGRA50_12_03083	VhaNBRC15634_00823	VhaE385_00263	KIF51114.1	Vow051011B_01451	BAC61663.1	Vja201212A_01673	Vca1114GL_03714	Vca051011E_04677	Vca051011F_00353	Vca051011G_02508	KGR37057.1	Vca200612B_01174	VhaKC13_17_5_03042	AGU97206.1	Vca151112C_00521	VcaCCS02_03257	VcaDS40M4_02474	ELU53233.1	EDL70363.1	0.964799
ORTHOMCL113	VroDAT722_00882	Vha823TEZ1_01509	AKU57107.1	AGQ93329.1	KNY45090.1	VhaZJ0603_01631	AGQ96291.1	VowLMG25430_02232	EMR37509.1	VowATCC25919_01455	VhaCAIM463_05141	KNY47150.1	Vja200612G_02394	VhaAOD131_03875	EEZ88185.1	VroOz08_02914	VjaLMG25398_02645	VhaVHJR7_03171	VhaVHJR4_03731	Vja090810c_03338	AGB11992.1	KIP65759.1	VjaMWB21_02276	KIP66393.1	KIF47213.1	AHJ01739.1	VroLMG21460_00904	VowOCN002_00256	VowGRA50_12_04294	VhaNBRC15634_03310	VhaE385_03523	KIF46413.1	Vow051011B_02569	BAC62015.1	Vja201212A_01858	Vca1114GL_04071	Vca051011E_02320	Vca051011F_02304	Vca051011G_00195	KGR36711.1	Vca200612B_00567	VhaKC13_17_5_03395	AGU97409.1	Vca151112C_02622	VcaCCS02_00417	VcaDS40M4_02608	ELU51103.1	EDL69361.1	0.963046
ORTHOMCL1422	VroDAT722_03451	Vha823TEZ1_03022	AKU55495.1	AGQ90554.1	KNY43361.1	VhaZJ0603_00488	AGQ98761.1	VowLMG25430_02476	EMR35784.1	VowATCC25919_01348	VhaCAIM463_02249	KNY38798.1	Vja200612G_02356	VhaAOD131_03520	EEZ86198.1	VroOz08_03532	VjaLMG25398_04664	VhaVHJR7_01078	VhaVHJR4_01874	Vja090810c_03781	AGB09482.1	KIP67774.1	VjaMWB21_02379	KIP71868.1	KIF46620.1	AHJ00137.1	VroLMG21460_01662	VowOCN002_04541	VowGRA50_12_03642	VhaNBRC15634_03537	VhaE385_01623	KIF47120.1	Vow051011B_04121	BAC59294.1	Vja201212A_00901	Vca1114GL_00992	Vca051011E_03611	Vca051011F_01025	Vca051011G_03350	KGR34922.1	Vca200612B_04499	VhaKC13_17_5_02285	AGU94198.1	Vca151112C_03800	VcaCCS02_04545	VcaDS40M4_01627	ELU51362.1	EDL70209.1	0.962673
ORTHOMCL2440	VroDAT722_04661	Vha823TEZ1_00205	AKU53619.1	AGQ89658.1	KNY47707.1	VhaZJ0603_05652	AGQ99660.1	VowLMG25430_03342	EMR34711.1	VowATCC25919_00781	VhaCAIM463_00860	KNY42793.1	Vja200612G_04266	VhaAOD131_01398	EEZ87864.1	VroOz08_01009	VjaLMG25398_00980	VhaVHJR7_05134	VhaVHJR4_05075	Vja090810c_00597	AGB11272.1	KIP66795.1	VjaMWB21_01187	KIP79210.1	KIF45121.1	AHJ01030.1	VroLMG21460_00507	VowOCN002_02004	VowGRA50_12_00345	VhaNBRC15634_04028	VhaE385_02215	KIF45610.1	Vow051011B_00994	BAC61250.1	Vja201212A_01018	Vca1114GL_02063	Vca051011E_00837	Vca051011F_01543	Vca051011G_01657	KGR32864.1	Vca200612B_02781	VhaKC13_17_5_05093	AGU95027.1	Vca151112C_01568	VcaCCS02_05107	VcaDS40M4_04667	ELU50907.1	EDL67141.1	0.962134
ORTHOMCL1376	VroDAT722_02473	Vha823TEZ1_03243	AKU55373.1	AGQ90659.1	KNY38784.1	VhaZJ0603_00240	AGQ98658.1	VowLMG25430_04885	EMR35435.1	VowATCC25919_03342	VhaCAIM463_00747	KNY39100.1	Vja200612G_04918	VhaAOD131_04997	EEZ88609.1	VroOz08_03059	VjaLMG25398_01069	VhaVHJR7_01329	VhaVHJR4_02797	Vja090810c_00184	AGB09595.1	KIP71691.1	VjaMWB21_01664	KIP78163.1	KIF45161.1	AHJ00003.1	VroLMG21460_03155	VowOCN002_04335	VowGRA50_12_03882	VhaNBRC15634_05139	VhaE385_02633	KIF54067.1	Vow051011B_03416	BAC59434.1	Vja201212A_01786	Vca1114GL_00786	Vca051011E_03108	Vca051011F_04344	Vca051011G_03604	KGR35174.1	Vca200612B_04037	VhaKC13_17_5_02032	AGU94094.1	Vca151112C_04023	VcaCCS02_04348	VcaDS40M4_01814	ELU53401.1	EDL68450.1	0.960378
ORTHOMCL721	VroDAT722_01222	Vha823TEZ1_03746	AKU57386.1	AGQ93574.1	KNY39994.1	VhaZJ0603_01972	AGQ96540.1	VowLMG25430_02254	EMR37577.1	VowATCC25919_00955	VhaCAIM463_00637	KNY48295.1	Vja200612G_02012	VhaAOD131_05261	EEZ86619.1	VroOz08_02812	VjaLMG25398_03606	VhaVHJR7_03509	VhaVHJR4_04046	Vja090810c_04473	AGB12269.1	KIP65539.1	VjaMWB21_02061	KIP79135.1	KIF49465.1	AHJ01989.1	VroLMG21460_04329	VowOCN002_05146	VowGRA50_12_04488	VhaNBRC15634_01694	VhaE385_02324	KIF54395.1	Vow051011B_03311	BAC62326.1	Vja201212A_04740	Vca1114GL_04262	Vca051011E_04154	Vca051011F_04911	Vca051011G_01457	KGR35813.1	Vca200612B_01800	VhaKC13_17_5_03593	AGU97589.1	Vca151112C_04720	VcaCCS02_01209	VcaDS40M4_00607	ELU51900.1	EDL69785.1	0.960161
ORTHOMCL2765	VroDAT722_01821	Vha823TEZ1_04778	AKU57822.1	AGQ92606.1	KNY46499.1	VhaZJ0603_03039	AGQ96877.1	VowLMG25430_00704	EMR34444.1	VowATCC25919_02150	VhaCAIM463_03373	KNY46230.1	Vja200612G_01490	VhaAOD131_02274	EEZ87593.1	VroOz08_02036	VjaLMG25398_04245	VhaVHJR7_01913	VhaVHJR4_00542	Vja090810c_03086	AGB12737.1	KIP73991.1	VjaMWB21_01775	KIP76903.1	KIF50119.1	AHJ02444.1	VroLMG21460_04516	VowOCN002_03935	VowGRA50_12_05196	VhaNBRC15634_00845	VhaE385_00242	KIF51040.1	Vow051011B_03700	BAC62836.1	Vja201212A_01307	Vca1114GL_04887	Vca051011E_04431	Vca051011F_02615	Vca051011G_04153	KGR36453.1	Vca200612B_01508	VhaKC13_17_5_01462	AGU97927.1	Vca151112C_05080	VcaCCS02_01043	VcaDS40M4_01139	ELU52932.1	EDL70871.1	0.959688
ORTHOMCL606	VroDAT722_04830	Vha823TEZ1_05167	AKU53816.1	AGQ89478.1	KNY45916.1	VhaZJ0603_05309	AGQ99844.1	VowLMG25430_01174	EMR35036.1	VowATCC25919_00792	VhaCAIM463_02949	KNY40344.1	Vja200612G_00568	VhaAOD131_05535	EEZ87919.1	VroOz08_00135	VjaLMG25398_04550	VhaVHJR7_05147	VhaVHJR4_05063	Vja090810c_00145	AGB11076.1	KIP65294.1	VjaMWB21_00733	KIP80039.1	KIF45310.1	AHJ00825.1	VroLMG21460_00856	VowOCN002_01576	VowGRA50_12_00333	VhaNBRC15634_03638	VhaE385_03624	KIF45054.1	Vow051011B_04618	BAC61027.1	Vja201212A_02486	Vca1114GL_02270	Vca051011E_02833	Vca051011F_04076	Vca051011G_01377	KGR32853.1	Vca200612B_03990	VhaKC13_17_5_04833	AGU95191.1	Vca151112C_02298	VcaCCS02_03585	VcaDS40M4_00185	ELU51411.1	EDL67185.1	0.959389
ORTHOMCL1734	VroDAT722_02280	Vha823TEZ1_02638	AKU54256.1	AGQ91501.1	KNY39580.1	VhaZJ0603_02325	AGQ97820.1	VowLMG25430_02815	EMR38041.1	VowATCC25919_02344	VhaCAIM463_02177	KNY42255.1	Vja200612G_03994	VhaAOD131_00315	EEZ88762.1	VroOz08_00781	VjaLMG25398_02532	VhaVHJR7_00499	VhaVHJR4_01433	Vja090810c_05224	AGB10591.1	KIP77102.1	VjaMWB21_01546	KIP79690.1	KIF48870.1	AHI98884.1	VroLMG21460_04592	VowOCN002_03078	VowGRA50_12_01873	VhaNBRC15634_01311	VhaE385_02993	KIF51325.1	Vow051011B_02840	BAC60574.1	Vja201212A_04327	Vca1114GL_02739	Vca051011E_00467	Vca051011F_03791	Vca051011G_04908	KGR33731.1	Vca200612B_01055	VhaKC13_17_5_00662	AGU95553.1	Vca151112C_01919	VcaCCS02_03499	VcaDS40M4_04306	ELU53256.1	EDL67248.1	0.959029
ORTHOMCL2547	VroDAT722_04155	Vha823TEZ1_00841	AKU56091.1	AGQ90040.1	KNY44301.1	VhaZJ0603_03959	AGQ99278.1	VowLMG25430_04642	EMR35564.1	VowATCC25919_04477	VhaCAIM463_05193	KNY47884.1	Vja200612G_02721	VhaAOD131_04616	EEZ89077.1	VroOz08_04289	VjaLMG25398_03014	VhaVHJR7_00152	VhaVHJR4_00315	Vja090810c_04167	AGB08904.1	KIP77848.1	VjaMWB21_04365	KIP72632.1	KIF47077.1	AHI98354.1	VroLMG21460_01719	VowOCN002_01845	VowGRA50_12_02670	VhaNBRC15634_04535	VhaE385_01264	KIF50801.1	Vow051011B_01343	BAC58641.1	Vja201212A_03105	Vca1114GL_01599	Vca051011E_01860	Vca051011F_03435	Vca051011G_00595	KGR34687.1	Vca200612B_02127	VhaKC13_17_5_04334	AGU94691.1	Vca151112C_03088	VcaCCS02_01859	VcaDS40M4_02139	ELU53668.1	EDL68428.1	0.958755
ORTHOMCL561	VroDAT722_04366	Vha823TEZ1_00641	AKU56283.1	AGQ89877.1	KNY40785.1	VhaZJ0603_03752	AGQ99440.1	VowLMG25430_03642	EMR36698.1	VowATCC25919_04278	VhaCAIM463_01473	KNY46009.1	Vja200612G_02944	VhaAOD131_04405	EEZ89899.1	VroOz08_04072	VjaLMG25398_03944	VhaVHJR7_00358	VhaVHJR4_00119	Vja090810c_01935	AGB08683.1	KIP78032.1	VjaMWB21_02737	KIP78768.1	KIF46879.1	AHI98120.1	VroLMG21460_04041	VowOCN002_01365	VowGRA50_12_02474	VhaNBRC15634_04343	VhaE385_01487	KIF52935.1	Vow051011B_02114	BAC58429.1	Vja201212A_00597	Vca1114GL_01801	Vca051011E_02059	Vca051011F_04675	Vca051011G_00790	KGR34489.1	Vca200612B_02319	VhaKC13_17_5_04136	AGU94830.1	Vca151112C_02887	VcaCCS02_01662	VcaDS40M4_04382	ELU53481.1	EDL68729.1	0.958524
ORTHOMCL541	VroDAT722_04143	Vha823TEZ1_00822	AKU56109.1	AGQ90019.1	KNY44284.1	VhaZJ0603_03941	AGQ99298.1	VowLMG25430_04660	EMR35583.1	VowATCC25919_04459	VhaCAIM463_05212	KNY47901.1	Vja200612G_02739	VhaAOD131_04598	EEZ88465.1	VroOz08_04274	VjaLMG25398_03032	VhaVHJR7_00170	VhaVHJR4_00296	Vja090810c_04148	AGB08880.1	KIP77866.1	VjaMWB21_04347	KIP72614.1	KIF47058.1	AHI98331.1	VroLMG21460_01731	VowOCN002_01827	VowGRA50_12_02652	VhaNBRC15634_04517	VhaE385_01282	KIF50819.1	Vow051011B_01361	BAC58615.1	Vja201212A_03123	Vca1114GL_01615	Vca051011E_01879	Vca051011F_03451	Vca051011G_00614	KGR34668.1	Vca200612B_02146	VhaKC13_17_5_04315	AGU94701.1	Vca151112C_03072	VcaCCS02_01843	VcaDS40M4_02127	ELU53790.1	EDL68416.1	0.958401
ORTHOMCL1934	VroDAT722_04142	Vha823TEZ1_00821	AKU56110.1	AGQ90018.1	KNY44283.1	VhaZJ0603_03940	AGQ99299.1	VowLMG25430_04661	EMR35584.1	VowATCC25919_04458	VhaCAIM463_05213	KNY47902.1	Vja200612G_02740	VhaAOD131_04597	EEZ88464.1	VroOz08_04273	VjaLMG25398_03033	VhaVHJR7_00171	VhaVHJR4_00295	Vja090810c_04147	AGB08879.1	KIP77867.1	VjaMWB21_04346	KIP72613.1	KIF47057.1	AHI98330.1	VroLMG21460_01732	VowOCN002_01826	VowGRA50_12_02651	VhaNBRC15634_04516	VhaE385_01283	KIF50820.1	Vow051011B_01362	BAC58614.1	Vja201212A_03124	Vca1114GL_01616	Vca051011E_01880	Vca051011F_03452	Vca051011G_00615	KGR34667.1	Vca200612B_02147	VhaKC13_17_5_04314	AGU94702.1	Vca151112C_03071	VcaCCS02_01842	VcaDS40M4_02126	ELU53789.1	EDL68426.1	0.958253
ORTHOMCL2137	VroDAT722_03703	Vha823TEZ1_01063	AKU55589.1	AGQ90467.1	KNY45781.1	VhaZJ0603_00590	AGQ98848.1	VowLMG25430_03409	EMR37869.1	VowATCC25919_05230	VhaCAIM463_04585	KNY46584.1	Vja200612G_01980	VhaAOD131_03418	EEZ88342.1	VroOz08_01174	VjaLMG25398_02278	VhaVHJR7_00974	VhaVHJR4_02558	Vja090810c_04495	AGB09391.1	KIP70402.1	VjaMWB21_00124	KIP77637.1	KIF46524.1	AHI98988.1	VroLMG21460_00088	VowOCN002_04647	VowGRA50_12_03536	VhaNBRC15634_02411	VhaE385_00946	KIF53476.1	Vow051011B_02462	BAC59192.1	Vja201212A_00972	Vca1114GL_01087	Vca051011E_03709	Vca051011F_03144	Vca051011G_03251	KGR33235.1	Vca200612B_02723	VhaKC13_17_5_00167	AGU94280.1	Vca151112C_03706	VcaCCS02_02296	VcaDS40M4_03837	ELU53029.1	EDL67400.1	0.957382
ORTHOMCL2938	VroDAT722_01131	Vha823TEZ1_03609	AKU57303.1	AGQ93502.1	KNY42422.1	VhaZJ0603_01893	AGQ96469.1	VowLMG25430_04948	EMR34946.1	VowATCC25919_00878	VhaCAIM463_04428	KNY40615.1	Vja200612G_04351	VhaAOD131_05182	EEZ89569.1	VroOz08_05195	VjaLMG25398_03095	VhaVHJR7_03432	VhaVHJR4_03966	Vja090810c_01405	AGB12196.1	KIP69548.1	VjaMWB21_00649	KIP79063.1	KIF49540.1	AHJ01903.1	VroLMG21460_01240	VowOCN002_05067	VowGRA50_12_04569	VhaNBRC15634_01617	VhaE385_02399	KIF54473.1	Vow051011B_03221	BAC62219.1	Vja201212A_04658	Vca1114GL_04337	Vca051011E_01664	Vca051011F_00829	Vca051011G_04801	KGR35905.1	Vca200612B_04242	VhaKC13_17_5_00916	AGU97532.1	Vca151112C_04618	VcaCCS02_00732	VcaDS40M4_00551	ELU52272.1	EDL67017.1	0.956977
ORTHOMCL1961	VroDAT722_04498	Vha823TEZ1_00618	AKU56308.1	AGQ89854.1	KNY38849.1	VhaZJ0603_03728	AGQ99463.1	VowLMG25430_03618	EMR36721.1	VowATCC25919_04255	VhaCAIM463_01450	KNY41558.1	Vja200612G_02966	VhaAOD131_04381	EEZ89922.1	VroOz08_04038	VjaLMG25398_03967	VhaVHJR7_00381	VhaVHJR4_00096	Vja090810c_01912	AGB08659.1	KIP78054.1	VjaMWB21_02760	KIP79235.1	KIF47393.1	AHI98096.1	VroLMG21460_04019	VowOCN002_01341	VowGRA50_12_02450	VhaNBRC15634_04319	VhaE385_01524	KIF52959.1	Vow051011B_03052	BAC58406.1	Vja201212A_00574	Vca1114GL_01825	Vca051011E_02082	Vca051011F_04698	Vca051011G_00813	KGR34466.1	Vca200612B_03234	VhaKC13_17_5_04113	AGU94849.1	Vca151112C_02167	VcaCCS02_01639	VcaDS40M4_04604	ELU53458.1	EDL68731.1	0.956426
ORTHOMCL1201	VroDAT722_04096	Vha823TEZ1_00775	AKU56157.1	AGQ89976.1	KNY44240.1	VhaZJ0603_03893	AGQ99341.1	VowLMG25430_04709	EMR35630.1	VowATCC25919_04411	VhaCAIM463_00797	KNY45586.1	Vja200612G_02805	VhaAOD131_04550	EEZ88418.1	VroOz08_04227	VjaLMG25398_03081	VhaVHJR7_00218	VhaVHJR4_00248	Vja090810c_04099	AGB08832.1	KIP77913.1	VjaMWB21_04298	KIP78643.1	KIF47010.1	AHI98283.1	VroLMG21460_02224	VowOCN002_01778	VowGRA50_12_02604	VhaNBRC15634_04470	VhaE385_01330	KIF51243.1	Vow051011B_01977	BAC58564.1	Vja201212A_03172	Vca1114GL_01663	Vca051011E_01927	Vca051011F_03501	Vca051011G_00663	KGR34618.1	Vca200612B_02194	VhaKC13_17_5_04264	AGU94744.1	Vca151112C_03021	VcaCCS02_01794	VcaDS40M4_02081	ELU53743.1	EDL68252.1	0.955948
ORTHOMCL211	VroDAT722_03524	Vha823TEZ1_01931	AKU54528.1	AGQ91230.1	KNY42671.1	VhaZJ0603_02676	AGQ98072.1	VowLMG25430_05092	EMR38723.1	VowATCC25919_02890	VhaCAIM463_04501	KNY46096.1	Vja200612G_02099	VhaAOD131_00650	EEZ87628.1	VroOz08_03411	VjaLMG25398_01618	VhaVHJR7_04112	VhaVHJR4_03357	Vja090810c_01521	AGB10326.1	KIP68322.1	VjaMWB21_03513	KIP79405.1	KIF45746.1	AHJ00050.1	VroLMG21460_02652	VowOCN002_03379	VowGRA50_12_02176	VhaNBRC15634_02360	VhaE385_05535	KIF45871.1	Vow051011B_04686	BAC60281.1	Vja201212A_03780	Vca1114GL_03081	Vca051011E_00167	Vca051011F_01228	Vca051011G_01983	KGR34127.1	Vca200612B_03510	VhaKC13_17_5_00340	AGU95790.1	Vca151112C_03396	VcaCCS02_00562	VcaDS40M4_01472	ELU50947.1	EDL69262.1	0.955874
ORTHOMCL1012	VroDAT722_02129	Vha823TEZ1_02411	AKU54036.1	AGQ91692.1	KNY42853.1	VhaZJ0603_02095	AGQ97628.1	VowLMG25430_02037	EMR37965.1	VowATCC25919_00734	VhaCAIM463_00153	KNY46989.1	Vja200612G_03764	VhaAOD131_00090	EEZ88125.1	VroOz08_00557	VjaLMG25398_02299	VhaVHJR7_00728	VhaVHJR4_01207	Vja090810c_01566	AGB10817.1	KIP66461.1	VjaMWB21_03273	KIP79902.1	KIF49096.1	AHJ00581.1	VroLMG21460_01749	VowOCN002_02847	VowGRA50_12_01632	VhaNBRC15634_03844	VhaE385_04482	KIF45133.1	Vow051011B_03971	BAC60799.1	Vja201212A_04096	Vca1114GL_02513	Vca051011E_00696	Vca051011F_04021	Vca051011G_05138	KGR33957.1	Vca200612B_03387	VhaKC13_17_5_00895	AGU96783.1	Vca151112C_01688	VcaCCS02_04955	VcaDS40M4_00050	ELU50658.1	EDL66899.1	0.955865
ORTHOMCL239	VroDAT722_01145	Vha823TEZ1_03595	AKU57290.1	AGQ93490.1	KNY42408.1	VhaZJ0603_01879	AGQ96457.1	VowLMG25430_04962	EMR34932.1	VowATCC25919_00864	VhaCAIM463_04414	KNY40601.1	Vja200612G_04365	VhaAOD131_05168	EEZ89557.1	VroOz08_05181	VjaLMG25398_03109	VhaVHJR7_03418	VhaVHJR4_03952	Vja090810c_01419	AGB12182.1	KIP69562.1	VjaMWB21_00663	KIP79050.1	KIF49554.1	AHJ01888.1	VroLMG21460_04342	VowOCN002_05054	VowGRA50_12_04583	VhaNBRC15634_01603	VhaE385_02413	KIF54487.1	Vow051011B_03207	BAC62207.1	Vja201212A_04644	Vca1114GL_04351	Vca051011E_01650	Vca051011F_00815	Vca051011G_04787	KGR35919.1	Vca200612B_04256	VhaKC13_17_5_00930	AGU97519.1	Vca151112C_04604	VcaCCS02_00746	VcaDS40M4_00537	ELU52259.1	EDL66926.1	0.955044
ORTHOMCL1976	VroDAT722_04452	Vha823TEZ1_00572	AKU56355.1	AGQ89812.1	KNY41463.1	VhaZJ0603_03682	AGQ99505.1	VowLMG25430_03573	EMR36767.1	VowATCC25919_04209	VhaCAIM463_01404	KNY41514.1	Vja200612G_05197	VhaAOD131_04335	EEZ89967.1	VroOz08_03992	VjaLMG25398_04013	VhaVHJR7_00427	VhaVHJR4_00050	Vja090810c_01867	AGB08614.1	KIP78097.1	VjaMWB21_02805	KIP79278.1	KIF47438.1	AHI98047.1	VroLMG21460_03373	VowOCN002_01296	VowGRA50_12_02405	VhaNBRC15634_02542	VhaE385_01571	KIF53004.1	Vow051011B_03097	BAC58356.1	Vja201212A_00529	Vca1114GL_01870	Vca051011E_02128	Vca051011F_04743	Vca051011G_00859	KGR34421.1	Vca200612B_03188	VhaKC13_17_5_04068	AGU94888.1	Vca151112C_02212	VcaCCS02_01592	VcaDS40M4_04558	ELU53411.1	EDL68847.1	0.95488
ORTHOMCL1608	VroDAT722_00122	Vha823TEZ1_04516	AKU56531.1	AGQ92888.1	KNY41392.1	VhaZJ0603_03301	AGQ97150.1	VowLMG25430_02532	EMR37310.1	VowATCC25919_02965	VhaCAIM463_03775	KNY45130.1	Vja200612G_03014	VhaAOD131_02005	EEZ89808.1	VroOz08_01263	VjaLMG25398_01903	VhaVHJR7_02172	VhaVHJR4_00810	Vja090810c_01997	AGB11435.1	KIP74356.1	VjaMWB21_03319	KIP66761.1	KIF48721.1	AHJ01183.1	VroLMG21460_00734	VowOCN002_01087	VowGRA50_12_01466	VhaNBRC15634_03268	VhaE385_01133	KIF52633.1	Vow051011B_02231	BAC61411.1	Vja201212A_02602	Vca1114GL_03284	Vca051011E_05087	Vca051011F_02004	Vca051011G_02073	KGR37483.1	Vca200612B_04966	VhaKC13_17_5_02617	AGU97034.1	Vca151112C_00945	VcaCCS02_02204	VcaDS40M4_01331	ELU51221.1	EDL69922.1	0.954815
ORTHOMCL1165	VroDAT722_04238	Vha823TEZ1_00923	AKU56010.1	AGQ91976.1	KNY44382.1	VhaZJ0603_04041	AGR00284.1	VowLMG25430_01109	EMR37092.1	VowATCC25919_04561	VhaCAIM463_00406	KNY47803.1	Vja200612G_02638	VhaAOD131_04697	EEZ89160.1	VroOz08_04375	VjaLMG25398_02932	VhaVHJR7_00070	VhaVHJR4_00397	Vja090810c_04250	AGB08985.1	KIP77768.1	VjaMWB21_04449	KIP72715.1	KIF45535.1	AHI98438.1	VroLMG21460_01852	VowOCN002_01929	VowGRA50_12_02766	VhaNBRC15634_01427	VhaE385_03312	KIF50718.1	Vow051011B_01260	BAC58751.1	Vja201212A_03022	Vca1114GL_01515	Vca051011E_01774	Vca051011F_03348	Vca051011G_00510	KGR34770.1	Vca200612B_04761	VhaKC13_17_5_04417	AGU94615.1	Vca151112C_03172	VcaCCS02_01951	VcaDS40M4_02220	ELU53589.1	EDL68164.1	0.954519
ORTHOMCL2284	VroDAT722_00241	Vha823TEZ1_04422	AKU56478.1	AGQ92841.1	KNY45218.1	VhaZJ0603_03422	AGQ97102.1	VowLMG25430_02604	EMR36481.1	VowATCC25919_03046	VhaCAIM463_03186	KNY44180.1	Vja200612G_01644	VhaAOD131_01911	EEZ89482.1	VroOz08_04678	VjaLMG25398_01800	VhaVHJR7_02294	VhaVHJR4_00905	Vja090810c_02100	AGB11381.1	KIP76477.1	VjaMWB21_05093	KIP75671.1	KIF48635.1	AHJ01129.1	VroLMG21460_04161	VowOCN002_01015	VowGRA50_12_01394	VhaNBRC15634_02838	VhaE385_04904	KIF52562.1	Vow051011B_02302	BAC61352.1	Vja201212A_02711	Vca1114GL_03389	Vca051011E_04980	Vca051011F_02108	Vca051011G_02177	KGR37375.1	Vca200612B_05074	VhaKC13_17_5_02723	AGU98119.1	Vca151112C_00842	VcaCCS02_02100	VcaDS40M4_00750	ELU50532.1	EDL69056.1	0.954482
ORTHOMCL1092	VroDAT722_01325	Vha823TEZ1_01649	AKU57697.1	AGQ93168.1	KNY43925.1	VhaZJ0603_01377	AGQ96769.1	VowLMG25430_04057	EMR33819.1	VowATCC25919_04868	VhaCAIM463_03677	KNY48097.1	Vja200612G_00893	VhaAOD131_04125	EEZ85871.1	VroOz08_02143	VjaLMG25398_03386	VhaVHJR7_02921	VhaVHJR4_03106	Vja090810c_03580	AGB12530.1	KIP76794.1	VjaMWB21_03848	KIP76630.1	KIF49941.1	AHJ01541.1	VroLMG21460_02955	VowOCN002_03749	VowGRA50_12_05002	VhaNBRC15634_00891	VhaE385_03899	KIF53704.1	Vow051011B_00802	BAC62619.1	Vja201212A_05279	Vca1114GL_04700	Vca051011E_01282	Vca051011F_02441	Vca051011G_04435	KGR36278.1	Vca200612B_04708	VhaKC13_17_5_01287	AGU97800.1	Vca151112C_01491	VcaCCS02_00868	VcaDS40M4_00987	ELU50085.1	EDL68089.1	0.953753
ORTHOMCL175	VroDAT722_00411	Vha823TEZ1_04768	AKU56781.1	AGQ93089.1	KNY46489.1	VhaZJ0603_03049	AGQ96021.1	VowLMG25430_00750	EMR34454.1	VowATCC25919_03446	VhaCAIM463_03383	KNY46240.1	Vja200612G_03404	VhaAOD131_02264	EEZ86391.1	VroOz08_04831	VjaLMG25398_04127	VhaVHJR7_01924	VhaVHJR4_00552	Vja090810c_04762	AGB11681.1	KIP71127.1	VjaMWB21_03245	KIP77208.1	KIF48282.1	AHJ01435.1	VroLMG21460_04636	VowOCN002_00615	VowGRA50_12_03097	VhaNBRC15634_00834	VhaE385_00252	KIF51101.1	Vow051011B_01437	BAC61673.1	Vja201212A_01662	Vca1114GL_03725	Vca051011E_04666	Vca051011F_00364	Vca051011G_02519	KGR37046.1	Vca200612B_01163	VhaKC13_17_5_03053	AGU97211.1	Vca151112C_00532	VcaCCS02_03268	VcaDS40M4_01666	ELU52014.1	EDL70431.1	0.953286
ORTHOMCL1410	VroDAT722_03487	Vha823TEZ1_03069	AKU55464.1	AGQ90583.1	KNY43391.1	VhaZJ0603_00456	AGQ98732.1	VowLMG25430_02512	EMR35751.1	VowATCC25919_01384	VhaCAIM463_02202	KNY47262.1	Vja200612G_02319	VhaAOD131_03567	EEZ86231.1	VroOz08_03500	VjaLMG25398_04701	VhaVHJR7_01125	VhaVHJR4_01842	Vja090810c_03818	AGB09512.1	KIP75182.1	VjaMWB21_03574	KIP65375.1	KIF46655.1	AHI99101.1	VroLMG21460_00592	VowOCN002_04505	VowGRA50_12_03678	VhaNBRC15634_03490	VhaE385_01671	KIF49162.1	Vow051011B_04157	BAC59328.1	Vja201212A_00263	Vca1114GL_00946	Vca051011E_03575	Vca051011F_00989	Vca051011G_03386	KGR34958.1	Vca200612B_04463	VhaKC13_17_5_02249	AGU94172.1	Vca151112C_03836	VcaCCS02_04509	VcaDS40M4_02507	ELU50370.1	EDL70171.1	0.953013
ORTHOMCL2570	VroDAT722_04463	Vha823TEZ1_00583	AKU56345.1	AGQ91908.1	KNY38814.1	VhaZJ0603_03693	AGR00369.1	VowLMG25430_03583	EMR36757.1	VowATCC25919_04220	VhaCAIM463_01415	KNY41524.1	Vja200612G_05187	VhaAOD131_04346	EEZ89957.1	VroOz08_04003	VjaLMG25398_04003	VhaVHJR7_00416	VhaVHJR4_00061	Vja090810c_01877	AGB08624.1	KIP78087.1	VjaMWB21_02795	KIP79268.1	KIF47428.1	AHI98058.1	VroLMG21460_03384	VowOCN002_01306	VowGRA50_12_02415	VhaNBRC15634_04076	VhaE385_01560	KIF52994.1	Vow051011B_03087	BAC58368.1	Vja201212A_00539	Vca1114GL_01860	Vca051011E_02118	Vca051011F_04733	Vca051011G_00849	KGR34431.1	Vca200612B_03198	VhaKC13_17_5_04078	AGU94878.1	Vca151112C_02202	VcaCCS02_01602	VcaDS40M4_04569	ELU53421.1	EDL68816.1	0.952659
ORTHOMCL1385	VroDAT722_02647	Vha823TEZ1_03315	AKU55299.1	AGQ90722.1	KNY44095.1	VhaZJ0603_00168	AGQ98595.1	VowLMG25430_04209	EMR38969.1	VowATCC25919_03415	VhaCAIM463_00672	KNY43748.1	Vja200612G_00513	VhaAOD131_04925	EEZ85935.1	VroOz08_03131	VjaLMG25398_05189	VhaVHJR7_01402	VhaVHJR4_02725	Vja090810c_02794	AGB09663.1	KIP71622.1	VjaMWB21_04523	KIP78234.1	KIF45233.1	AHI99930.1	VroLMG21460_00290	VowOCN002_04261	VowGRA50_12_03957	VhaNBRC15634_01852	VhaE385_02560	KIF53996.1	Vow051011B_03342	BAC59509.1	Vja201212A_01710	Vca1114GL_00711	Vca051011E_03184	Vca051011F_04419	Vca051011G_03679	KGR35249.1	Vca200612B_01654	VhaKC13_17_5_01956	AGU93740.1	Vca151112C_04098	VcaCCS02_04275	VcaDS40M4_01748	ELU53333.1	EDL67835.1	0.95244
ORTHOMCL2108	VroDAT722_03175	Vha823TEZ1_02232	AKU55037.1	AGQ90974.1	KNY39894.1	VhaZJ0603_04177	AGQ98380.1	VowLMG25430_02317	EMR38220.1	VowATCC25919_00598	VhaCAIM463_04795	KNY38708.1	Vja200612G_04049	VhaAOD131_01292	EEZ86322.1	VroOz08_02637	VjaLMG25398_05439	VhaVHJR7_04719	VhaVHJR4_02342	Vja090810c_00586	AGB09912.1	KIP75864.1	VjaMWB21_00551	KIP71477.1	KIF47622.1	AHI99584.1	VroLMG21460_03942	VowOCN002_02635	VowGRA50_12_04223	VhaNBRC15634_03692	VhaE385_00615	KIF52126.1	Vow051011B_05115	BAC59787.1	Vja201212A_05622	Vca1114GL_00431	Vca051011E_03493	Vca051011F_00554	Vca051011G_03938	KGR35507.1	Vca200612B_03071	VhaKC13_17_5_01699	AGU93901.1	Vca151112C_02428	VcaCCS02_03983	VcaDS40M4_03095	ELU53934.1	EDL70304.1	0.95191
ORTHOMCL1035	VroDAT722_04649	Vha823TEZ1_00217	AKU53631.1	AGQ89645.1	KNY47720.1	VhaZJ0603_05664	AGQ99673.1	VowLMG25430_03330	EMR34698.1	VowATCC25919_00769	VhaCAIM463_00872	KNY42780.1	Vja200612G_04254	VhaAOD131_01410	EEZ87852.1	VroOz08_01021	VjaLMG25398_00968	VhaVHJR7_05122	VhaVHJR4_05087	Vja090810c_00609	AGB11261.1	KIP66782.1	VjaMWB21_01175	KIP79197.1	KIF45109.1	AHJ01017.1	VroLMG21460_00495	VowOCN002_02016	VowGRA50_12_00357	VhaNBRC15634_04040	VhaE385_02203	KIF45924.1	Vow051011B_00982	BAC61237.1	Vja201212A_01030	Vca1114GL_02075	Vca051011E_00849	Vca051011F_01531	Vca051011G_01645	KGR32876.1	Vca200612B_02769	VhaKC13_17_5_05081	AGU95038.1	Vca151112C_01580	VcaCCS02_05119	VcaDS40M4_04655	ELU50920.1	EDL67551.1	0.951384
ORTHOMCL957	VroDAT722_02369	Vha823TEZ1_02039	AKU54427.1	AGQ91314.1	KNY42565.1	VhaZJ0603_02564	AGQ97987.1	VowLMG25430_01301	EMR38614.1	VowATCC25919_01858	VhaCAIM463_03851	KNY41217.1	Vja200612G_04865	VhaAOD131_00539	EEZ87295.1	VroOz08_03674	VjaLMG25398_02651	VhaVHJR7_04220	VhaVHJR4_03465	Vja090810c_02210	AGB10427.1	KIP73648.1	VjaMWB21_04460	KIP66026.1	KIF44540.1	AHJ00184.1	VroLMG21460_03343	VowOCN002_03266	VowGRA50_12_02060	VhaNBRC15634_02388	VhaE385_04786	KIF54690.1	Vow051011B_03930	BAC60385.1	Vja201212A_03674	Vca1114GL_02966	Vca051011E_00281	Vca051011F_03592	Vca051011G_01860	KGR34240.1	Vca200612B_03250	VhaKC13_17_5_00475	AGU95708.1	Vca151112C_04286	VcaCCS02_03314	VcaDS40M4_00517	ELU49644.1	EDL67063.1	0.951319
ORTHOMCL1016	VroDAT722_01941	Vha823TEZ1_01463	AKU54008.1	AGQ92477.1	KNY39053.1	VhaZJ0603_02059	AGQ99903.1	VowLMG25430_01900	EMR36094.1	VowATCC25919_00367	VhaCAIM463_03815	KNY40833.1	Vja200612G_00364	VhaAOD131_00055	EEZ88911.1	VroOz08_01533	VjaLMG25398_01284	VhaVHJR7_00766	VhaVHJR4_01173	Vja090810c_01690	AGB10845.1	KIP69060.1	VjaMWB21_02219	KIP72318.1	KIF46072.1	AHJ00610.1	VroLMG21460_01819	VowOCN002_02804	VowGRA50_12_01592	VhaNBRC15634_02189	VhaE385_04445	KIF55030.1	Vow051011B_04817	BAC60827.1	Vja201212A_04052	Vca1114GL_02482	Vca051011E_00734	Vca051011F_01798	Vca051011G_05176	KGR33616.1	Vca200612B_01915	VhaKC13_17_5_03992	AGU95354.1	Vca151112C_00088	VcaCCS02_04918	VcaDS40M4_04493	ELU52126.1	EDL67178.1	0.950725
ORTHOMCL1377	VroDAT722_02471	Vha823TEZ1_03245	AKU55371.1	AGQ90661.1	KNY47372.1	VhaZJ0603_00238	AGQ98656.1	VowLMG25430_04883	EMR35433.1	VowATCC25919_03344	VhaCAIM463_05320	KNY39098.1	Vja200612G_04920	VhaAOD131_04995	EEZ88611.1	VroOz08_03061	VjaLMG25398_01067	VhaVHJR7_01331	VhaVHJR4_02795	Vja090810c_00182	AGB09596.1	KIP71689.1	VjaMWB21_01662	KIP78165.1	KIF45163.1	AHJ00001.1	VroLMG21460_03153	VowOCN002_04333	VowGRA50_12_03884	VhaNBRC15634_05141	VhaE385_02631	KIF54065.1	Vow051011B_03414	BAC59436.1	Vja201212A_01784	Vca1114GL_00784	Vca051011E_03110	Vca051011F_04346	Vca051011G_03606	KGR35176.1	Vca200612B_04035	VhaKC13_17_5_02030	AGU94092.1	Vca151112C_04025	VcaCCS02_04346	VcaDS40M4_01812	ELU53399.1	EDL68438.1	0.950697
ORTHOMCL2487	VroDAT722_00741	Vha823TEZ1_01574	AKU57634.1	AGQ93223.1	KNY45025.1	VhaZJ0603_01452	AGQ96713.1	VowLMG25430_00675	EMR33895.1	VowATCC25919_04949	VhaCAIM463_04441	KNY44549.1	Vja200612G_00821	VhaAOD131_04050	EEZ89503.1	VroOz08_00232	VjaLMG25398_03309	VhaVHJR7_02996	VhaVHJR4_03180	Vja090810c_03652	AGB12466.1	KIP66008.1	VjaMWB21_00337	KIP78330.1	KIF49868.1	AHJ01606.1	VroLMG21460_04492	VowOCN002_03672	VowGRA50_12_04927	VhaNBRC15634_01492	VhaE385_03824	KIF50603.1	Vow051011B_00722	BAC62536.1	Vja201212A_05202	Vca1114GL_04629	Vca051011E_01353	Vca051011F_00684	Vca051011G_04512	KGR36208.1	Vca200612B_04637	VhaKC13_17_5_01216	AGU97737.1	Vca151112C_01419	VcaCCS02_02995	VcaDS40M4_00246	ELU50447.1	EDL69693.1	0.950629
ORTHOMCL2096	VroDAT722_03062	Vha823TEZ1_02336	AKU54830.1	AGQ91065.1	KNY41940.1	VhaZJ0603_04266	AGQ98230.1	VowLMG25430_02391	EMR38089.1	VowATCC25919_00529	VhaCAIM463_03512	KNY40913.1	Vja200612G_01101	VhaAOD131_01100	EEZ85656.1	VroOz08_04602	VjaLMG25398_05371	VhaVHJR7_04353	VhaVHJR4_02258	Vja090810c_00517	AGB10092.1	KIP75802.1	VjaMWB21_01130	KIP74103.1	KIF47695.1	AHI99795.1	VroLMG21460_01570	VowOCN002_02708	VowGRA50_12_04151	VhaNBRC15634_04182	VhaE385_00110	KIF53840.1	Vow051011B_05235	BAC60020.1	Vja201212A_05554	Vca1114GL_00503	Vca051011E_03401	Vca051011F_00482	Vca051011G_03866	KGR35435.1	Vca200612B_03725	VhaKC13_17_5_01771	AGU93956.1	Vca151112C_02356	VcaCCS02_04054	VcaDS40M4_03026	ELU53867.1	EDL70298.1	0.949793
ORTHOMCL528	VroDAT722_04281	Vha823TEZ1_00983	AKU55968.1	AGQ90152.1	KNY44421.1	VhaZJ0603_04084	AGQ99167.1	VowLMG25430_03518	EMR37135.1	VowATCC25919_02630	VhaCAIM463_00363	KNY47763.1	Vja200612G_02594	VhaAOD131_04740	EEZ86835.1	VroOz08_04418	VjaLMG25398_04415	VhaVHJR7_00027	VhaVHJR4_00440	Vja090810c_04294	AGB09022.1	KIP77728.1	VjaMWB21_05328	KIP72755.1	KIF45492.1	AHI98480.1	VroLMG21460_02744	VowOCN002_01972	VowGRA50_12_02809	VhaNBRC15634_00681	VhaE385_03355	KIF51762.1	Vow051011B_01217	BAC58797.1	Vja201212A_02979	Vca1114GL_01472	Vca051011E_01731	Vca051011F_03305	Vca051011G_01693	KGR34813.1	Vca200612B_04804	VhaKC13_17_5_04460	AGU94579.1	Vca151112C_03215	VcaCCS02_01994	VcaDS40M4_02262	ELU51119.1	EDL67968.1	0.94979
ORTHOMCL2886	VroDAT722_01934	Vha823TEZ1_01470	AKU54015.1	AGQ91711.1	KNY38868.1	VhaZJ0603_02066	AGQ97609.1	VowLMG25430_01893	EMR34610.1	VowATCC25919_00360	VhaCAIM463_04186	KNY40840.1	Vja200612G_00357	VhaAOD131_00062	EEZ88904.1	VroOz08_01540	VjaLMG25398_01291	VhaVHJR7_00759	VhaVHJR4_01180	Vja090810c_01683	AGB10839.1	KIP69067.1	VjaMWB21_02227	KIP72325.1	KIF46065.1	AHJ00603.1	VroLMG21460_01826	VowOCN002_02811	VowGRA50_12_01599	VhaNBRC15634_00149	VhaE385_04452	KIF55023.1	Vow051011B_01010	BAC60820.1	Vja201212A_04059	Vca1114GL_02489	Vca051011E_00727	Vca051011F_01791	Vca051011G_05169	KGR33609.1	Vca200612B_01908	VhaKC13_17_5_03999	AGU95360.1	Vca151112C_00095	VcaCCS02_04925	VcaDS40M4_04500	ELU52133.1	EDL66983.1	0.949695
ORTHOMCL1986	VroDAT722_03141	Vha823TEZ1_02316	AKU54967.1	AGQ90924.1	KNY38726.1	VhaZJ0603_04244	AGQ98340.1	VowLMG25430_00265	EMR37690.1	VowATCC25919_04121	VhaCAIM463_02381	KNY42482.1	Vja200612G_04097	VhaAOD131_01120	EEZ85231.1	VroOz08_00185	VjaLMG25398_00498	VhaVHJR7_04671	VhaVHJR4_02278	Vja090810c_00440	AGB09954.1	KIP65396.1	VjaMWB21_01701	KIP71383.1	KIF47575.1	AHI99649.1	VroLMG21460_00575	VowOCN002_02588	VowGRA50_12_04271	VhaNBRC15634_00221	VhaE385_00131	KIF52079.1	Vow051011B_05163	BAC59877.1	Vja201212A_02505	Vca1114GL_00367	Vca051011E_02208	Vca051011F_01165	Vca051011G_00477	KGR35571.1	Vca200612B_03118	VhaKC13_17_5_05157	AGU93857.1	Vca151112C_02490	VcaCCS02_03935	VcaDS40M4_03167	ELU51671.1	EDL67420.1	0.949667
ORTHOMCL1158	VroDAT722_04273	Vha823TEZ1_00958	AKU55977.1	AGQ90143.1	KNY44414.1	VhaZJ0603_04076	AGQ99176.1	VowLMG25430_01231	EMR37127.1	VowATCC25919_04596	VhaCAIM463_00371	KNY47770.1	Vja200612G_02602	VhaAOD131_04732	EEZ89733.1	VroOz08_04410	VjaLMG25398_04407	VhaVHJR7_00035	VhaVHJR4_00432	Vja090810c_04286	AGB09014.1	KIP77735.1	VjaMWB21_01013	KIP72748.1	KIF45500.1	AHI98471.1	VroLMG21460_02752	VowOCN002_01964	VowGRA50_12_02801	VhaNBRC15634_00689	VhaE385_03347	KIF51732.1	Vow051011B_01225	BAC58786.1	Vja201212A_02987	Vca1114GL_01480	Vca051011E_01739	Vca051011F_03313	Vca051011G_01685	KGR34805.1	Vca200612B_04796	VhaKC13_17_5_04452	AGU94583.1	Vca151112C_03207	VcaCCS02_01986	VcaDS40M4_02254	ELU51111.1	EDL66869.1	0.949578
ORTHOMCL1582	VroDAT722_00353	Vha823TEZ1_04310	AKU57967.1	AGQ92743.1	KNY38757.1	VhaZJ0603_03554	AGQ97012.1	VowLMG25430_01708	EMR36151.1	VowATCC25919_03683	VhaCAIM463_03306	KNY43217.1	Vja200612G_03160	VhaAOD131_01783	EEZ90093.1	VroOz08_01809	VjaLMG25398_00343	VhaVHJR7_02408	VhaVHJR4_01039	Vja090810c_02438	AGB12885.1	KIP76141.1	VjaMWB21_05261	KIP75036.1	KIF48490.1	AHJ02590.1	VroLMG21460_01738	VowOCN002_00850	VowGRA50_12_02861	VhaNBRC15634_03814	VhaE385_01061	KIF53646.1	Vow051011B_05385	BAC62991.1	Vja201212A_01342	Vca1114GL_03550	Vca051011E_04841	Vca051011F_02258	Vca051011G_02333	KGR37223.1	Vca200612B_02846	VhaKC13_17_5_02878	AGU98905.1	Vca151112C_00354	VcaCCS02_03086	VcaDS40M4_02357	ELU51546.1	EDL70020.1	0.949403
ORTHOMCL1243	VroDAT722_04483	Vha823TEZ1_00603	AKU56323.1	AGQ89840.1	KNY38834.1	VhaZJ0603_03713	AGQ99477.1	VowLMG25430_03603	EMR36736.1	VowATCC25919_04240	VhaCAIM463_01435	KNY41544.1	Vja200612G_02981	VhaAOD131_04366	EEZ89937.1	VroOz08_04023	VjaLMG25398_03982	VhaVHJR7_00396	VhaVHJR4_00081	Vja090810c_01897	AGB08644.1	KIP78068.1	VjaMWB21_02775	KIP79249.1	KIF47408.1	AHI98081.1	VroLMG21460_03404	VowOCN002_01326	VowGRA50_12_02435	VhaNBRC15634_04096	VhaE385_01539	KIF52974.1	Vow051011B_03067	BAC58391.1	Vja201212A_00559	Vca1114GL_01840	Vca051011E_02097	Vca051011F_04713	Vca051011G_00828	KGR34451.1	Vca200612B_03219	VhaKC13_17_5_04098	AGU94862.1	Vca151112C_02182	VcaCCS02_01624	VcaDS40M4_04589	ELU53443.1	EDL68728.1	0.949353
ORTHOMCL3243	VroDAT722_01262	Vha823TEZ1_03705	AKU57350.1	AGQ93539.1	KNY40032.1	VhaZJ0603_01930	AGQ96505.1	VowLMG25430_02294	EMR37536.1	VowATCC25919_00911	VhaCAIM463_03240	KNY48255.1	Vja200612G_04312	VhaAOD131_05220	EEZ89602.1	VroOz08_02771	VjaLMG25398_03653	VhaVHJR7_03468	VhaVHJR4_04005	Vja090810c_01370	AGB12232.1	KIP72808.1	VjaMWB21_00587	KIP79095.1	KIF49503.1	AHJ01951.1	VroLMG21460_04288	VowOCN002_05102	VowGRA50_12_04533	VhaNBRC15634_01653	VhaE385_02365	KIF54438.1	Vow051011B_03267	BAC62279.1	Vja201212A_04694	Vca1114GL_04303	Vca051011E_04113	Vca051011F_04871	Vca051011G_01416	KGR35854.1	Vca200612B_03913	VhaKC13_17_5_03635	AGU97570.1	Vca151112C_04682	VcaCCS02_01249	VcaDS40M4_00583	ELU49703.1	EDL69812.1	0.94918
ORTHOMCL2010	VroDAT722_00590	Vha823TEZ1_04875	AKU57713.1	AGQ93154.1	KNY41235.1	VhaZJ0603_02939	AGQ96783.1	VowLMG25430_03933	EMR34336.1	VowATCC25919_02536	VhaCAIM463_04884	KNY41285.1	Vja200612G_03039	VhaAOD131_02373	EEZ87499.1	VroOz08_00843	VjaLMG25398_04088	VhaVHJR7_01812	VhaVHJR4_04523	Vja090810c_04883	AGB12547.1	KIP68160.1	VjaMWB21_04067	KIP65719.1	KIF48178.1	AHJ01523.1	VroLMG21460_04420	VowOCN002_00500	VowGRA50_12_03207	VhaNBRC15634_04273	VhaE385_00145	KIF52347.1	Vow051011B_02640	BAC62635.1	Vja201212A_01549	Vca1114GL_03847	Vca051011E_02633	Vca051011F_01360	Vca051011G_02750	KGR36949.1	Vca200612B_02328	VhaKC13_17_5_03149	AGU97264.1	Vca151112C_02845	VcaCCS02_01395	VcaDS40M4_02804	ELU51963.1	EDL69029.1	0.948327
ORTHOMCL405	VroDAT722_02616	Vha823TEZ1_02018	AKU54446.1	AGQ91299.1	KNY42756.1	VhaZJ0603_02585	AGQ98002.1	VowLMG25430_01342	EMR38635.1	VowATCC25919_01837	VhaCAIM463_01772	KNY46181.1	Vja200612G_00249	VhaAOD131_00560	EEZ87275.1	VroOz08_00417	VjaLMG25398_00870	VhaVHJR7_04199	VhaVHJR4_03444	Vja090810c_02309	AGB10408.1	KIP65843.1	VjaMWB21_04481	KIP78119.1	KIF45660.1	AHI99074.1	VroLMG21460_02560	VowOCN002_03287	VowGRA50_12_02081	VhaNBRC15634_04600	VhaE385_04765	KIF54710.1	Vow051011B_04780	BAC60363.1	Vja201212A_03695	Vca1114GL_02992	Vca051011E_00254	Vca051011F_01315	Vca051011G_01896	KGR34214.1	Vca200612B_03422	VhaKC13_17_5_00428	AGU95727.1	Vca151112C_03484	VcaCCS02_00475	VcaDS40M4_01553	ELU52197.1	EDL67325.1	0.948243
ORTHOMCL701	VroDAT722_03991	Vha823TEZ1_02801	AKU55827.1	AGQ90267.1	KNY41636.1	VhaZJ0603_00873	AGQ99050.1	VowLMG25430_00459	EMR37226.1	VowATCC25919_00117	VhaCAIM463_05031	KNY44727.1	Vja200612G_05291	VhaAOD131_03130	EEZ86964.1	VroOz08_03605	VjaLMG25398_04881	VhaVHJR7_02603	VhaVHJR4_01623	Vja090810c_04737	AGB09153.1	KIP67855.1	VjaMWB21_03412	KIP79505.1	KIF46251.1	AHJ00510.1	VroLMG21460_01285	VowOCN002_02333	VowGRA50_12_00934	VhaNBRC15634_02663	VhaE385_02036	KIF54529.1	Vow051011B_01699	BAC58934.1	Vja201212A_05000	Vca1114GL_01339	Vca051011E_03978	Vca051011F_02873	Vca051011G_02985	KGR32978.1	Vca200612B_01266	VhaKC13_17_5_03800	AGU94474.1	Vca151112C_00692	VcaCCS02_02579	VcaDS40M4_03312	ELU49324.1	EDL67823.1	0.948228
ORTHOMCL232	VroDAT722_01321	Vha823TEZ1_01653	AKU57701.1	AGQ93164.1	KNY43928.1	VhaZJ0603_01373	AGQ96773.1	VowLMG25430_04061	EMR33815.1	VowATCC25919_04864	VhaCAIM463_03673	KNY48100.1	Vja200612G_00897	VhaAOD131_04129	EEZ85875.1	VroOz08_02139	VjaLMG25398_03390	VhaVHJR7_02917	VhaVHJR4_03102	Vja090810c_03576	AGB12534.1	KIP76790.1	VjaMWB21_03852	KIP76626.1	KIF49945.1	AHJ01537.1	VroLMG21460_02959	VowOCN002_03753	VowGRA50_12_05006	VhaNBRC15634_00887	VhaE385_03903	KIF53708.1	Vow051011B_00806	BAC62623.1	Vja201212A_05283	Vca1114GL_04704	Vca051011E_01278	Vca051011F_02445	Vca051011G_04439	KGR36282.1	Vca200612B_04712	VhaKC13_17_5_01291	AGU97804.1	Vca151112C_01495	VcaCCS02_00872	VcaDS40M4_00991	ELU50089.1	EDL68093.1	0.948217
ORTHOMCL1099	VroDAT722_01355	Vha823TEZ1_01616	AKU57678.1	AGQ93185.1	KNY43893.1	VhaZJ0603_01410	AGQ96751.1	VowLMG25430_04028	EMR33852.1	VowATCC25919_04902	VhaCAIM463_03926	KNY48065.1	Vja200612G_00863	VhaAOD131_04092	EEZ85839.1	VroOz08_02170	VjaLMG25398_03351	VhaVHJR7_02954	VhaVHJR4_03139	Vja090810c_03610	AGB12510.1	KIP76827.1	VjaMWB21_03817	KIP76658.1	KIF49912.1	AHJ01561.1	VroLMG21460_01447	VowOCN002_03717	VowGRA50_12_04973	VhaNBRC15634_00924	VhaE385_03866	KIF50562.1	Vow051011B_00768	BAC62580.1	Vja201212A_05244	Vca1114GL_04672	Vca051011E_01311	Vca051011F_02413	Vca051011G_04407	KGR36250.1	Vca200612B_04679	VhaKC13_17_5_01258	AGU97775.1	Vca151112C_01462	VcaCCS02_00838	VcaDS40M4_00959	ELU51511.1	EDL69694.1	0.947614
ORTHOMCL461	VroDAT722_01958	Vha823TEZ1_01446	AKU53992.1	AGQ91731.1	KNY39070.1	VhaZJ0603_02042	AGQ97589.1	VowLMG25430_01917	EMR36077.1	VowATCC25919_00384	VhaCAIM463_03798	KNY40817.1	Vja200612G_00380	VhaAOD131_00038	EEZ88928.1	VroOz08_01516	VjaLMG25398_01268	VhaVHJR7_00783	VhaVHJR4_01156	Vja090810c_01706	AGB10862.1	KIP69043.1	VjaMWB21_02203	KIP72301.1	KIF46089.1	AHJ00626.1	VroLMG21460_01802	VowOCN002_02788	VowGRA50_12_01575	VhaNBRC15634_02206	VhaE385_04428	KIF55047.1	Vow051011B_04834	BAC60846.1	Vja201212A_04036	Vca1114GL_02465	Vca051011E_00751	Vca051011F_01815	Vca051011G_05193	KGR33633.1	Vca200612B_00979	VhaKC13_17_5_03975	AGU95339.1	Vca151112C_00071	VcaCCS02_04901	VcaDS40M4_04477	ELU52109.1	EDL66905.1	0.947431
ORTHOMCL3048	VroDAT722_03635	Vha823TEZ1_01141	AKU55642.1	AGQ90423.1	KNY45720.1	VhaZJ0603_00654	AGQ98893.1	VowLMG25430_03364	EMR37790.1	VowATCC25919_05187	VhaCAIM463_02316	KNY46645.1	Vja200612G_01912	VhaAOD131_03353	EEZ88396.1	VroOz08_01236	VjaLMG25398_02205	VhaVHJR7_00909	VhaVHJR4_02488	Vja090810c_04560	AGB09334.1	KIP70466.1	VjaMWB21_03146	KIP66149.1	KIF46481.1	AHI98935.1	VroLMG21460_02846	VowOCN002_04689	VowGRA50_12_03494	VhaNBRC15634_01710	VhaE385_00761	KIF53536.1	Vow051011B_04266	BAC59139.1	Vja201212A_00684	Vca1114GL_01130	Vca051011E_03751	Vca051011F_03086	Vca051011G_03208	KGR33276.1	Vca200612B_01130	VhaKC13_17_5_00124	AGU94306.1	Vca151112C_03663	VcaCCS02_02353	VcaDS40M4_01439	ELU49688.1	EDL68127.1	0.947071
ORTHOMCL1330	VroDAT722_04776	Vha823TEZ1_05152	AKU53801.1	AGQ89492.1	KNY44944.1	VhaZJ0603_05325	AGQ99830.1	VowLMG25430_04365	EMR35021.1	VowATCC25919_00974	VhaCAIM463_01181	KNY47507.1	Vja200612G_02026	VhaAOD131_05550	EEZ87905.1	VroOz08_02669	VjaLMG25398_03717	VhaVHJR7_04894	VhaVHJR4_04657	Vja090810c_00827	AGB11090.1	KIP66688.1	VjaMWB21_03358	KIP70998.1	KIF47998.1	AHJ00839.1	VroLMG21460_03512	VowOCN002_01562	VowGRA50_12_00571	VhaNBRC15634_04227	VhaE385_02721	KIF47288.1	Vow051011B_04205	BAC61042.1	Vja201212A_05146	Vca1114GL_02255	Vca051011E_02848	Vca051011F_03165	Vca051011G_01002	KGR32726.1	Vca200612B_00306	VhaKC13_17_5_04848	AGU95179.1	Vca151112C_04533	VcaCCS02_01335	VcaDS40M4_03712	ELU51856.1	EDL67676.1	0.946867
ORTHOMCL2138	VroDAT722_03702	Vha823TEZ1_01064	AKU55590.1	AGQ90466.1	KNY45780.1	VhaZJ0603_00591	AGQ98849.1	VowLMG25430_03408	EMR37868.1	VowATCC25919_05229	VhaCAIM463_04584	KNY46585.1	Vja200612G_01979	VhaAOD131_03417	EEZ88343.1	VroOz08_01175	VjaLMG25398_02277	VhaVHJR7_00973	VhaVHJR4_02557	Vja090810c_04496	AGB09390.1	KIP70403.1	VjaMWB21_00123	KIP77638.1	KIF46523.1	AHI98987.1	VroLMG21460_00089	VowOCN002_04648	VowGRA50_12_03535	VhaNBRC15634_02412	VhaE385_00947	KIF53477.1	Vow051011B_02461	BAC59191.1	Vja201212A_00971	Vca1114GL_01088	Vca051011E_03710	Vca051011F_03143	Vca051011G_03250	KGR33236.1	Vca200612B_02722	VhaKC13_17_5_00166	AGU94281.1	Vca151112C_03705	VcaCCS02_02297	VcaDS40M4_03838	ELU53030.1	EDL67390.1	0.946627
ORTHOMCL1188	VroDAT722_04146	Vha823TEZ1_00825	AKU56106.1	AGQ90022.1	KNY44287.1	VhaZJ0603_03944	AGQ99295.1	VowLMG25430_04657	EMR35580.1	VowATCC25919_04462	VhaCAIM463_05208	KNY47898.1	Vja200612G_02736	VhaAOD131_04601	EEZ88468.1	VroOz08_04277	VjaLMG25398_03029	VhaVHJR7_00167	VhaVHJR4_00299	Vja090810c_04151	AGB08883.1	KIP77863.1	VjaMWB21_04350	KIP72617.1	KIF47061.1	AHI98334.1	VroLMG21460_01728	VowOCN002_01830	VowGRA50_12_02655	VhaNBRC15634_04520	VhaE385_01279	KIF50816.1	Vow051011B_01358	BAC58618.1	Vja201212A_03120	Vca1114GL_01612	Vca051011E_01876	Vca051011F_03448	Vca051011G_00611	KGR34671.1	Vca200612B_02143	VhaKC13_17_5_04318	AGU94698.1	Vca151112C_03075	VcaCCS02_01846	VcaDS40M4_02131	ELU53793.1	EDL68405.1	0.946509
ORTHOMCL1022	VroDAT722_01969	Vha823TEZ1_01435	AKU53981.1	AGQ91740.1	KNY39081.1	VhaZJ0603_02031	AGQ97580.1	VowLMG25430_01928	EMR36066.1	VowATCC25919_00395	VhaCAIM463_03787	KNY40806.1	Vja200612G_00391	VhaAOD131_00027	EEZ88938.1	VroOz08_01505	VjaLMG25398_01257	VhaVHJR7_00794	VhaVHJR4_01145	Vja090810c_01717	AGB10872.1	KIP69032.1	VjaMWB21_02192	KIP72290.1	KIF46100.1	AHJ00636.1	VroLMG21460_01791	VowOCN002_02777	VowGRA50_12_01564	VhaNBRC15634_02217	VhaE385_04417	KIF55058.1	Vow051011B_04845	BAC60858.1	Vja201212A_04025	Vca1114GL_02454	Vca051011E_00762	Vca051011F_01826	Vca051011G_05204	KGR33644.1	Vca200612B_00990	VhaKC13_17_5_03964	AGU95328.1	Vca151112C_00060	VcaCCS02_04890	VcaDS40M4_04466	ELU52098.1	EDL66852.1	0.946074
ORTHOMCL413	VroDAT722_02185	Vha823TEZ1_02123	AKU54353.1	AGQ91408.1	KNY39923.1	VhaZJ0603_02476	AGQ97913.1	VowLMG25430_03270	EMR37014.1	VowATCC25919_01764	VhaCAIM463_00234	KNY43857.1	Vja200612G_04706	VhaAOD131_00458	EEZ87792.1	VroOz08_02420	VjaLMG25398_00325	VhaVHJR7_04302	VhaVHJR4_03550	Vja090810c_01197	AGB10501.1	KIP65665.1	VjaMWB21_04917	KIP65566.1	KIF45394.1	AHJ00262.1	VroLMG21460_03264	VowOCN002_03179	VowGRA50_12_01973	VhaNBRC15634_01909	VhaE385_04314	KIF50370.1	Vow051011B_01813	BAC60478.1	Vja201212A_03580	Vca1114GL_02880	Vca051011E_00367	Vca051011F_03691	Vca051011G_01776	KGR34328.1	Vca200612B_00036	VhaKC13_17_5_00561	AGU95642.1	Vca151112C_04375	VcaCCS02_03399	VcaDS40M4_00133	ELU52406.1	EDL68222.1	0.945565
ORTHOMCL2698	VroDAT722_03409	Vha823TEZ1_02981	AKU55537.1	AGQ90514.1	KNY43320.1	VhaZJ0603_00529	AGQ98801.1	VowLMG25430_03043	EMR37924.1	VowATCC25919_01303	VhaCAIM463_05495	KNY48002.1	Vja200612G_00091	VhaAOD131_03479	EEZ88289.1	VroOz08_03574	VjaLMG25398_04621	VhaVHJR7_01037	VhaVHJR4_01915	Vja090810c_03738	AGB09441.1	KIP67732.1	VjaMWB21_02422	KIP79975.1	KIF46579.1	AHI99057.1	VroLMG21460_03804	VowOCN002_04586	VowGRA50_12_03597	VhaNBRC15634_03579	VhaE385_04247	KIF50890.1	Vow051011B_04077	BAC59248.1	Vja201212A_00858	Vca1114GL_01032	Vca051011E_03651	Vca051011F_01065	Vca051011G_03310	KGR34882.1	Vca200612B_01471	VhaKC13_17_5_02325	AGU94232.1	Vca151112C_03760	VcaCCS02_04585	VcaDS40M4_03783	ELU51915.1	EDL67404.1	0.945484
ORTHOMCL2979	VroDAT722_03282	Vha823TEZ1_03381	AKU55114.1	AGQ91036.1	KNY40321.1	VhaZJ0603_00102	AGQ98443.1	VowLMG25430_04555	EMR34729.1	VowATCC25919_01234	VhaCAIM463_04089	KNY47946.1	Vja200612G_03695	VhaAOD131_04859	EEZ85721.1	VroOz08_03207	VjaLMG25398_02758	VhaVHJR7_01469	VhaVHJR4_02658	Vja090810c_00710	AGB09841.1	KIP73301.1	VjaMWB21_01986	KIP74445.1	KIF44591.1	AHI99533.1	VroLMG21460_00204	VowOCN002_02132	VowGRA50_12_01107	VhaNBRC15634_01411	VhaE385_03424	KIF54220.1	Vow051011B_05000	BAC59707.1	Vja201212A_03945	Vca1114GL_00189	Vca051011E_02534	Vca051011F_05215	Vca051011G_01287	KGR35752.1	Vca200612B_04184	VhaKC13_17_5_04728	AGU93776.1	Vca151112C_00305	VcaCCS02_03749	VcaDS40M4_04120	ELU49846.1	EDL70748.1	0.945264
ORTHOMCL2028	VroDAT722_01403	Vha823TEZ1_00503	AKU57601.1	AGQ93253.1	KNY40220.1	VhaZJ0603_04979	AGQ96683.1	VowLMG25430_00191	EMR34159.1	VowATCC25919_02733	VhaCAIM463_01823	KNY39708.1	Vja200612G_00742	VhaAOD131_02562	EEZ89357.1	VroOz08_03795	VjaLMG25398_01512	VhaVHJR7_01593	VhaVHJR4_04333	Vja090810c_03421	AGB12433.1	KIP76248.1	VjaMWB21_00310	KIP69419.1	KIF47134.1	AHJ01640.1	VroLMG21460_01545	VowOCN002_00336	VowGRA50_12_00707	VhaNBRC15634_05008	VhaE385_00815	KIF50217.1	Vow051011B_04466	BAC62502.1	Vja201212A_01386	Vca1114GL_03993	Vca051011E_02783	Vca051011F_01903	Vca051011G_00275	KGR36806.1	Vca200612B_05255	VhaKC13_17_5_03299	AGU97368.1	Vca151112C_02701	VcaCCS02_00338	VcaDS40M4_02680	ELU50278.1	EDL69405.1	0.945014
ORTHOMCL2626	VroDAT722_04831	Vha823TEZ1_05166	AKU53815.1	AGQ89479.1	KNY45917.1	VhaZJ0603_05310	AGQ99843.1	VowLMG25430_01173	EMR35035.1	VowATCC25919_00791	VhaCAIM463_02948	KNY40343.1	Vja200612G_00569	VhaAOD131_05536	EEZ87918.1	VroOz08_00136	VjaLMG25398_04549	VhaVHJR7_05146	VhaVHJR4_05064	Vja090810c_00146	AGB11077.1	KIP65295.1	VjaMWB21_00732	KIP80038.1	KIF45311.1	AHJ00826.1	VroLMG21460_00855	VowOCN002_01575	VowGRA50_12_00334	VhaNBRC15634_03639	VhaE385_03625	KIF45053.1	Vow051011B_04619	BAC61028.1	Vja201212A_02485	Vca1114GL_02269	Vca051011E_02834	Vca051011F_04077	Vca051011G_01378	KGR32854.1	Vca200612B_03991	VhaKC13_17_5_04834	AGU95190.1	Vca151112C_02297	VcaCCS02_03584	VcaDS40M4_00184	ELU51412.1	EDL67183.1	0.944219
ORTHOMCL267	VroDAT722_03607	Vha823TEZ1_01168	AKU55668.1	AGQ90402.1	KNY45693.1	VhaZJ0603_00681	AGQ98914.1	VowLMG25430_03204	EMR37763.1	VowATCC25919_05161	VhaCAIM463_01237	KNY46671.1	Vja200612G_01885	VhaAOD131_03326	EEZ88873.1	VroOz08_02250	VjaLMG25398_03528	VhaVHJR7_00882	VhaVHJR4_02461	Vja090810c_04587	AGB09309.1	KIP70492.1	VjaMWB21_03118	KIP78866.1	KIF44673.1	AHJ00336.1	VroLMG21460_02302	VowOCN002_04715	VowGRA50_12_03468	VhaNBRC15634_01737	VhaE385_00734	KIF53563.1	Vow051011B_01881	BAC59110.1	Vja201212A_00711	Vca1114GL_01160	Vca051011E_03781	Vca051011F_03056	Vca051011G_03178	KGR33306.1	Vca200612B_00722	VhaKC13_17_5_00094	AGU94330.1	Vca151112C_03634	VcaCCS02_02383	VcaDS40M4_01410	ELU50590.1	EDL67299.1	0.944199
ORTHOMCL2923	VroDAT722_01463	Vha823TEZ1_03943	AKU57020.1	AGQ94104.1	KNY40945.1	VhaZJ0603_04896	AGQ97268.1	VowLMG25430_01084	EMR34079.1	VowATCC25919_00238	VhaCAIM463_04375	KNY38455.1	Vja200612G_04165	VhaAOD131_02646	EEZ85754.1	VroOz08_03851	VjaLMG25398_00216	VhaVHJR7_03712	VhaVHJR4_04250	Vja090810c_02122	AGB11911.1	KIP67223.1	VjaMWB21_02550	KIP73053.1	KIF49813.1	AHJ02176.1	VroLMG21460_03221	VowOCN002_03610	VowGRA50_12_04864	VhaNBRC15634_00339	VhaE385_05209	KIF50661.1	Vow051011B_00290	BAC61931.1	Vja201212A_04409	Vca1114GL_04581	Vca051011E_01402	Vca051011F_00636	Vca051011G_04562	KGR36158.1	Vca200612B_02800	VhaKC13_17_5_01168	AGU97697.1	Vca151112C_01350	VcaCCS02_02944	VcaDS40M4_00301	ELU51643.1	EDL67632.1	0.942772
ORTHOMCL2116	VroDAT722_03450	Vha823TEZ1_03021	AKU55496.1	AGQ90553.1	KNY43360.1	VhaZJ0603_00489	AGQ98762.1	VowLMG25430_02474	EMR35785.1	VowATCC25919_01346	VhaCAIM463_02250	KNY38797.1	Vja200612G_02357	VhaAOD131_03519	EEZ86197.1	VroOz08_03533	VjaLMG25398_04663	VhaVHJR7_01077	VhaVHJR4_01875	Vja090810c_03780	AGB09481.1	KIP67773.1	VjaMWB21_02380	KIP71867.1	KIF46619.1	AHJ00138.1	VroLMG21460_01661	VowOCN002_04543	VowGRA50_12_03640	VhaNBRC15634_03538	VhaE385_01622	KIF47119.1	Vow051011B_04120	BAC59293.1	Vja201212A_00900	Vca1114GL_00993	Vca051011E_03612	Vca051011F_01026	Vca051011G_03349	KGR34921.1	Vca200612B_04500	VhaKC13_17_5_02286	AGU94199.1	Vca151112C_03799	VcaCCS02_04546	VcaDS40M4_01628	ELU51363.1	EDL70144.1	0.942678
ORTHOMCL3160	VroDAT722_04587	Vha823TEZ1_00279	AKU53607.1	AGQ89668.1	KNY39363.1	VhaZJ0603_06146	AGQ99650.1	VowLMG25430_00585	EMR35172.1	VowATCC25919_04625	VhaCAIM463_04253	KNY48539.1	Vja200612G_04123	VhaAOD131_01700	EEZ87094.1	VroOz08_00167	VjaLMG25398_03592	VhaVHJR7_05322	VhaVHJR4_05207	Vja090810c_02840	AGB11282.1	KIP65466.1	VjaMWB21_03997	KIP67436.1	KIF44485.1	AHJ01042.1	VroLMG21460_00828	VowOCN002_00115	VowGRA50_12_00260	VhaNBRC15634_02052	VhaE385_02249	KIF48740.1	Vow051011B_00392	BAC61265.1	Vja201212A_00442	Vca1114GL_02046	Vca051011E_01140	Vca051011F_00173	Vca051011G_00105	KGR32711.1	Vca200612B_02047	VhaKC13_17_5_05179	AGU95016.1	Vca151112C_01557	VcaCCS02_00033	VcaDS40M4_00028	ELU49748.1	EDL67950.1	0.942232
ORTHOMCL2753	VroDAT722_01165	Vha823TEZ1_03698	AKU57343.1	AGQ93532.1	KNY40039.1	VhaZJ0603_01923	AGQ96498.1	VowLMG25430_02301	EMR37529.1	VowATCC25919_00904	VhaCAIM463_03233	KNY48248.1	Vja200612G_04319	VhaAOD131_05213	EEZ89594.1	VroOz08_02764	VjaLMG25398_03660	VhaVHJR7_03461	VhaVHJR4_03998	Vja090810c_01377	AGB12225.1	KIP72801.1	VjaMWB21_00594	KIP79088.1	KIF49510.1	AHJ01943.1	VroLMG21460_04281	VowOCN002_05095	VowGRA50_12_04540	VhaNBRC15634_01646	VhaE385_02372	KIF54445.1	Vow051011B_03260	BAC62272.1	Vja201212A_04687	Vca1114GL_04310	Vca051011E_04106	Vca051011F_04864	Vca051011G_01409	KGR35861.1	Vca200612B_03920	VhaKC13_17_5_03642	AGU97563.1	Vca151112C_04675	VcaCCS02_01256	VcaDS40M4_00576	ELU50027.1	EDL69856.1	0.942155
ORTHOMCL599	VroDAT722_00767	Vha823TEZ1_05035	AKU56977.1	AGQ93734.1	KNY39787.1	VhaZJ0603_05005	AGQ96190.1	VowLMG25430_00787	EMR34185.1	VowATCC25919_02409	VhaCAIM463_00186	KNY39521.1	Vja200612G_00708	VhaAOD131_02536	EEZ89330.1	VroOz08_00257	VjaLMG25398_04966	VhaVHJR7_01619	VhaVHJR4_04359	Vja090810c_05021	AGB11866.1	KIP76222.1	VjaMWB21_00703	KIP69452.1	KIF46834.1	AHJ02219.1	VroLMG21460_04466	VowOCN002_00363	VowGRA50_12_03345	VhaNBRC15634_01135	VhaE385_00841	KIF52480.1	Vow051011B_02778	BAC61886.1	Vja201212A_01421	Vca1114GL_03960	Vca051011E_02750	Vca051011F_01475	Vca051011G_02635	KGR36839.1	Vca200612B_03774	VhaKC13_17_5_03266	AGU97342.1	Vca151112C_02734	VcaCCS02_01510	VcaDS40M4_02708	ELU49955.1	EDL69442.1	0.941486
ORTHOMCL3140	VroDAT722_02236	Vha823TEZ1_02683	AKU54302.1	AGQ91459.1	KNY39116.1	VhaZJ0603_02421	AGQ97862.1	VowLMG25430_02859	EMR38556.1	VowATCC25919_02390	VhaCAIM463_00942	KNY40879.1	Vja200612G_04038	VhaAOD131_00403	EEZ88806.1	VroOz08_02369	VjaLMG25398_02581	VhaVHJR7_05351	VhaVHJR4_01478	Vja090810c_05268	AGB10550.1	KIP77059.1	VjaMWB21_01590	KIP79636.1	KIF48776.1	AHJ00313.1	VroLMG21460_01033	VowOCN002_03123	VowGRA50_12_01918	VhaNBRC15634_01278	VhaE385_05416	KIF51369.1	Vow051011B_02795	BAC60531.1	Vja201212A_03461	Vca1114GL_02824	Vca051011E_00423	Vca051011F_03747	Vca051011G_04862	KGR33686.1	Vca200612B_01010	VhaKC13_17_5_00617	AGU95591.1	Vca151112C_01964	VcaCCS02_03455	VcaDS40M4_04352	ELU50727.1	EDL68502.1	0.941034
ORTHOMCL1726	VroDAT722_02244	Vha823TEZ1_02675	AKU54294.1	AGQ91467.1	KNY39124.1	VhaZJ0603_02362	AGQ97854.1	VowLMG25430_02851	EMR38548.1	VowATCC25919_02382	VhaCAIM463_00934	KNY40887.1	Vja200612G_04030	VhaAOD131_00354	EEZ88799.1	VroOz08_00816	VjaLMG25398_02568	VhaVHJR7_05343	VhaVHJR4_01470	Vja090810c_05260	AGB10558.1	KIP77067.1	VjaMWB21_01582	KIP79655.1	KIF48833.1	AHJ00321.1	VroLMG21460_01025	VowOCN002_03115	VowGRA50_12_01910	VhaNBRC15634_01286	VhaE385_03030	KIF51361.1	Vow051011B_02803	BAC60539.1	Vja201212A_03469	Vca1114GL_02777	Vca051011E_00431	Vca051011F_03755	Vca051011G_04870	KGR33694.1	Vca200612B_01018	VhaKC13_17_5_00625	AGU95584.1	Vca151112C_01956	VcaCCS02_03463	VcaDS40M4_04344	ELU50719.1	EDL68481.1	0.940664
ORTHOMCL2070	VroDAT722_02481	Vha823TEZ1_03232	AKU55381.1	AGQ90651.1	KNY40157.1	VhaZJ0603_00251	AGQ98666.1	VowLMG25430_04893	EMR35446.1	VowATCC25919_03334	VhaCAIM463_00736	KNY38634.1	Vja200612G_04907	VhaAOD131_05008	EEZ88601.1	VroOz08_03051	VjaLMG25398_01080	VhaVHJR7_01318	VhaVHJR4_02808	Vja090810c_00195	AGB09588.1	KIP71702.1	VjaMWB21_01675	KIP78152.1	KIF45153.1	AHJ00011.1	VroLMG21460_03163	VowOCN002_04343	VowGRA50_12_03874	VhaNBRC15634_05128	VhaE385_02644	KIF54075.1	Vow051011B_03424	BAC59426.1	Vja201212A_01797	Vca1114GL_00794	Vca051011E_03100	Vca051011F_04336	Vca051011G_03596	KGR35166.1	Vca200612B_04053	VhaKC13_17_5_02040	AGU94099.1	Vca151112C_04015	VcaCCS02_04356	VcaDS40M4_01825	ELU50895.1	EDL67055.1	0.940353
ORTHOMCL3540	VroDAT722_02735	Vha823TEZ1_01310	AKU55221.1	AGQ90789.1	KNY40268.1	VhaZJ0603_04429	AGQ98528.1	VowLMG25430_00080	EMR38344.1	VowATCC25919_00306	VhaCAIM463_04631	KNY39400.1	Vja200612G_01149	VhaAOD131_00942	EEZ87155.1	VroOz08_00979	VjaLMG25398_05285	VhaVHJR7_04518	VhaVHJR4_02089	Vja090810c_00314	AGB09736.1	KIP71508.1	VjaMWB21_04620	KIP65806.1	KIF47784.1	AHI99857.1	VroLMG21460_00775	VowOCN002_01447	VowGRA50_12_04071	VhaNBRC15634_04810	VhaE385_05765	KIF53898.1	Vow051011B_04411	BAC59587.1	Vja201212A_02856	Vca1114GL_00572	Vca051011E_03331	Vca051011F_04572	Vca051011G_03808	KGR35384.1	Vca200612B_03010	VhaKC13_17_5_01814	AGU93976.1	Vca151112C_02125	VcaCCS02_04119	VcaDS40M4_02979	ELU53820.1	EDL69223.1	0.940039
ORTHOMCL1346	VroDAT722_04731	Vha823TEZ1_05067	AKU53730.1	AGQ89561.1	KNY42042.1	VhaZJ0603_05411	AGQ99760.1	VowLMG25430_03446	EMR36867.1	VowATCC25919_00659	VhaCAIM463_01655	KNY47578.1	Vja200612G_01279	VhaAOD131_05631	EEZ86887.1	VroOz08_01776	VjaLMG25398_01000	VhaVHJR7_04808	VhaVHJR4_04571	Vja090810c_01302	AGB11161.1	KIP69955.1	VjaMWB21_04803	KIP78503.1	KIF47928.1	AHJ00916.1	VroLMG21460_03597	VowOCN002_01474	VowGRA50_12_00659	VhaNBRC15634_02497	VhaE385_02803	KIF47357.1	Vow051011B_00662	BAC61122.1	Vja201212A_00474	Vca1114GL_02181	Vca051011E_02942	Vca051011F_03251	Vca051011G_01086	KGR32939.1	Vca200612B_00402	VhaKC13_17_5_04932	AGU95113.1	Vca151112C_04447	VcaCCS02_00065	VcaDS40M4_00895	ELU52508.1	EDL67725.1	0.939964
ORTHOMCL2692	VroDAT722_03465	Vha823TEZ1_03032	AKU55485.1	AGQ90564.1	KNY43369.1	VhaZJ0603_00478	AGQ98751.1	VowLMG25430_02490	EMR35774.1	VowATCC25919_01362	VhaCAIM463_02239	KNY38806.1	Vja200612G_02342	VhaAOD131_03530	EEZ86211.1	VroOz08_03522	VjaLMG25398_04678	VhaVHJR7_01088	VhaVHJR4_01864	Vja090810c_03795	AGB09492.1	KIP67785.1	VjaMWB21_02365	KIP71879.1	KIF46633.1	AHJ00127.1	VroLMG21460_01676	VowOCN002_04527	VowGRA50_12_03656	VhaNBRC15634_03527	VhaE385_01633	KIF49184.1	Vow051011B_04135	BAC59305.1	Vja201212A_00915	Vca1114GL_00978	Vca051011E_03597	Vca051011F_01011	Vca051011G_03364	KGR34936.1	Vca200612B_04485	VhaKC13_17_5_02271	AGU94189.1	Vca151112C_03814	VcaCCS02_04531	VcaDS40M4_02485	ELU51351.1	EDL70109.1	0.939498
ORTHOMCL3024	VroDAT722_02716	Vha823TEZ1_01329	AKU55238.1	AGQ90774.1	KNY46746.1	VhaZJ0603_04452	AGQ98543.1	VowLMG25430_04290	EMR38362.1	VowATCC25919_00341	VhaCAIM463_04609	KNY39384.1	Vja200612G_00430	VhaAOD131_00920	EEZ87126.1	VroOz08_00960	VjaLMG25398_05270	VhaVHJR7_04540	VhaVHJR4_02061	Vja090810c_02712	AGB09721.1	KIP71537.1	VjaMWB21_04605	KIP65794.1	KIF47817.1	AHI99868.1	VroLMG21460_00755	VowOCN002_04178	VowGRA50_12_04039	VhaNBRC15634_04828	VhaE385_05784	KIF53914.1	Vow051011B_04395	BAC59570.1	Vja201212A_02243	Vca1114GL_00594	Vca051011E_03315	Vca051011F_04537	Vca051011G_03776	KGR35367.1	Vca200612B_02993	VhaKC13_17_5_01838	AGU93987.1	Vca151112C_04195	VcaCCS02_04156	VcaDS40M4_02967	ELU53808.1	EDL68941.1	0.93945
ORTHOMCL506	VroDAT722_01338	Vha823TEZ1_01635	AKU57688.1	AGQ93176.1	KNY43911.1	VhaZJ0603_01391	AGQ96761.1	VowLMG25430_04047	EMR33833.1	VowATCC25919_04883	VhaCAIM463_03691	KNY48083.1	Vja200612G_00883	VhaAOD131_04111	EEZ85858.1	VroOz08_02153	VjaLMG25398_03371	VhaVHJR7_02935	VhaVHJR4_03120	Vja090810c_03590	AGB12521.1	KIP76809.1	VjaMWB21_03837	KIP76641.1	KIF49931.1	AHJ01550.1	VroLMG21460_02945	VowOCN002_03736	VowGRA50_12_04992	VhaNBRC15634_00905	VhaE385_03885	KIF53691.1	Vow051011B_00787	BAC62592.1	Vja201212A_05264	Vca1114GL_04691	Vca051011E_01292	Vca051011F_02432	Vca051011G_04426	KGR36269.1	Vca200612B_04698	VhaKC13_17_5_01277	AGU97792.1	Vca151112C_01481	VcaCCS02_00857	VcaDS40M4_00978	ELU50076.1	EDL69728.1	0.939361
ORTHOMCL1002	VroDAT722_02083	Vha823TEZ1_02457	AKU54082.1	AGQ91653.1	KNY42899.1	VhaZJ0603_02141	AGQ97667.1	VowLMG25430_04820	EMR38010.1	VowATCC25919_03927	VhaCAIM463_00107	KNY46943.1	Vja200612G_03810	VhaAOD131_00136	EEZ87378.1	VroOz08_00603	VjaLMG25398_02345	VhaVHJR7_00682	VhaVHJR4_01254	Vja090810c_04323	AGB10772.1	KIP66504.1	VjaMWB21_02518	KIP79859.1	KIF49048.1	AHJ00535.1	VroLMG21460_03351	VowOCN002_02893	VowGRA50_12_01678	VhaNBRC15634_03890	VhaE385_04528	KIF54962.1	Vow051011B_00087	BAC60749.1	Vja201212A_04143	Vca1114GL_02559	Vca051011E_00650	Vca051011F_03975	Vca051011G_05090	KGR33911.1	Vca200612B_00886	VhaKC13_17_5_00849	AGU95420.1	Vca151112C_01734	VcaCCS02_05001	VcaDS40M4_04156	ELU52080.1	EDL67247.1	0.93929
ORTHOMCL2747	VroDAT722_03894	Vha823TEZ1_02694	AKU55939.1	AGQ90180.1	KNY41741.1	VhaZJ0603_01009	AGQ99139.1	VowLMG25430_04414	EMR38567.1	VowATCC25919_01959	VhaCAIM463_03988	KNY44823.1	Vja200612G_02418	VhaAOD131_03024	EEZ87058.1	VroOz08_00891	VjaLMG25398_02892	VhaVHJR7_02733	VhaVHJR4_01737	Vja090810c_02136	AGB09050.1	KIP66969.1	VjaMWB21_01467	KIP65632.1	KIF46377.1	AHI98509.1	VroLMG21460_01922	VowOCN002_02231	VowGRA50_12_01035	VhaNBRC15634_02782	VhaE385_02140	KIF50516.1	Vow051011B_01799	BAC58827.1	Vja201212A_05103	Vca1114GL_01437	Vca051011E_04086	Vca051011F_02777	Vca051011G_02869	KGR33370.1	Vca200612B_02434	VhaKC13_17_5_03910	AGU94551.1	Vca151112C_00593	VcaCCS02_02678	VcaDS40M4_03466	ELU50622.1	EDL67997.1	0.939078
ORTHOMCL564	VroDAT722_04351	Vha823TEZ1_00626	AKU56300.1	AGQ89862.1	KNY38856.1	VhaZJ0603_03737	AGQ99455.1	VowLMG25430_03627	EMR36713.1	VowATCC25919_04264	VhaCAIM463_01458	KNY41565.1	Vja200612G_02958	VhaAOD131_04390	EEZ89914.1	VroOz08_04046	VjaLMG25398_03959	VhaVHJR7_00373	VhaVHJR4_00104	Vja090810c_01920	AGB08667.1	KIP78047.1	VjaMWB21_02752	KIP79228.1	KIF47385.1	AHI98104.1	VroLMG21460_04027	VowOCN002_01350	VowGRA50_12_02459	VhaNBRC15634_04328	VhaE385_01516	KIF52951.1	Vow051011B_03043	BAC58414.1	Vja201212A_00582	Vca1114GL_01817	Vca051011E_02074	Vca051011F_04690	Vca051011G_00805	KGR34474.1	Vca200612B_03242	VhaKC13_17_5_04121	AGU94842.1	Vca151112C_02159	VcaCCS02_01647	VcaDS40M4_04612	ELU53466.1	EDL68726.1	0.939045
ORTHOMCL455	VroDAT722_02081	Vha823TEZ1_02459	AKU54084.1	AGQ91651.1	KNY42901.1	VhaZJ0603_02143	AGQ97669.1	VowLMG25430_04818	EMR38012.1	VowATCC25919_03925	VhaCAIM463_00105	KNY46941.1	Vja200612G_03812	VhaAOD131_00138	EEZ87380.1	VroOz08_00605	VjaLMG25398_02347	VhaVHJR7_00680	VhaVHJR4_01256	Vja090810c_04325	AGB10770.1	KIP66506.1	VjaMWB21_02516	KIP79857.1	KIF49046.1	AHJ00533.1	VroLMG21460_03349	VowOCN002_02895	VowGRA50_12_01680	VhaNBRC15634_03892	VhaE385_04530	KIF54960.1	Vow051011B_00085	BAC60747.1	Vja201212A_04145	Vca1114GL_02561	Vca051011E_00648	Vca051011F_03973	Vca051011G_05088	KGR33909.1	Vca200612B_00884	VhaKC13_17_5_00847	AGU95422.1	Vca151112C_01736	VcaCCS02_05003	VcaDS40M4_04158	ELU52082.1	EDL67246.1	0.938898
ORTHOMCL2614	VroDAT722_00787	Vha823TEZ1_05015	AKU56957.1	AGQ93753.1	KNY39768.1	VhaZJ0603_05025	AGQ96171.1	VowLMG25430_00808	EMR34206.1	VowATCC25919_02430	VhaCAIM463_01906	KNY39540.1	Vja200612G_05453	VhaAOD131_02516	EEZ89311.1	VroOz08_00278	VjaLMG25398_04987	VhaVHJR7_01639	VhaVHJR4_04379	Vja090810c_05000	AGB11846.1	KIP77420.1	VjaMWB21_04176	KIP69471.1	KIF48070.1	AHJ02241.1	VroLMG21460_04834	VowOCN002_00384	VowGRA50_12_03324	VhaNBRC15634_01115	VhaE385_00861	KIF52460.1	Vow051011B_02757	BAC61863.1	Vja201212A_01444	Vca1114GL_03940	Vca051011E_02729	Vca051011F_01454	Vca051011G_02655	KGR36860.1	Vca200612B_03796	VhaKC13_17_5_03245	AGU97324.1	Vca151112C_02754	VcaCCS02_01490	VcaDS40M4_02729	ELU51077.1	EDL67502.1	0.938722
ORTHOMCL2664	VroDAT722_02664	Vha823TEZ1_03335	AKU55286.1	AGQ90734.1	KNY44114.1	VhaZJ0603_00148	AGQ98583.1	VowLMG25430_04231	EMR38949.1	VowATCC25919_02208	VhaCAIM463_00692	KNY39145.1	Vja200612G_00488	VhaAOD131_04905	EEZ85544.1	VroOz08_03148	VjaLMG25398_05212	VhaVHJR7_01423	VhaVHJR4_02705	Vja090810c_02771	AGB09675.1	KIP71602.1	VjaMWB21_04546	KIP78254.1	KIF45255.1	AHI99917.1	VroLMG21460_00222	VowOCN002_04239	VowGRA50_12_03979	VhaNBRC15634_02178	VhaE385_02540	KIF53974.1	Vow051011B_04335	BAC59522.1	Vja201212A_02304	Vca1114GL_00689	Vca051011E_03206	Vca051011F_04442	Vca051011G_03701	KGR35272.1	Vca200612B_01631	VhaKC13_17_5_01933	AGU94030.1	Vca151112C_04120	VcaCCS02_04252	VcaDS40M4_02889	ELU51009.1	EDL67908.1	0.937817
ORTHOMCL1251	VroDAT722_04461	Vha823TEZ1_00581	AKU56347.1	AGQ89821.1	KNY38812.1	VhaZJ0603_03691	AGQ99496.1	VowLMG25430_03581	EMR36759.1	VowATCC25919_04218	VhaCAIM463_01413	KNY41522.1	Vja200612G_05189	VhaAOD131_04344	EEZ89959.1	VroOz08_04001	VjaLMG25398_04005	VhaVHJR7_00418	VhaVHJR4_00059	Vja090810c_01875	AGB08622.1	KIP78089.1	VjaMWB21_02797	KIP79270.1	KIF47430.1	AHI98056.1	VroLMG21460_03382	VowOCN002_01304	VowGRA50_12_02413	VhaNBRC15634_04074	VhaE385_01562	KIF52996.1	Vow051011B_03089	BAC58365.1	Vja201212A_00537	Vca1114GL_01862	Vca051011E_02120	Vca051011F_04735	Vca051011G_00851	KGR34429.1	Vca200612B_03196	VhaKC13_17_5_04076	AGU94880.1	Vca151112C_02204	VcaCCS02_01600	VcaDS40M4_04567	ELU53419.1	EDL68825.1	0.937613
ORTHOMCL2752	VroDAT722_01170	Vha823TEZ1_03692	AKU57339.1	AGQ94076.1	KNY42450.1	VhaZJ0603_01918	AGQ97372.1	VowLMG25430_02306	EMR37524.1	VowATCC25919_00899	VhaCAIM463_02940	KNY48244.1	Vja200612G_04324	VhaAOD131_05208	EEZ89589.1	VroOz08_02759	VjaLMG25398_03665	VhaVHJR7_03456	VhaVHJR4_03993	Vja090810c_01382	AGB12221.1	KIP72797.1	VjaMWB21_00600	KIP79084.1	KIF49514.1	AHJ01939.1	VroLMG21460_04275	VowOCN002_05091	VowGRA50_12_04544	VhaNBRC15634_01641	VhaE385_02377	KIF54449.1	Vow051011B_03255	BAC62268.1	Vja201212A_04682	Vca1114GL_04313	Vca051011E_04103	Vca051011F_04861	Vca051011G_01406	KGR35864.1	Vca200612B_03923	VhaKC13_17_5_03645	AGU98625.1	Vca151112C_04672	VcaCCS02_01259	VcaDS40M4_00573	ELU50024.1	EDL69821.1	0.93758
ORTHOMCL1031	VroDAT722_04665	Vha823TEZ1_00201	AKU53615.1	AGQ89662.1	KNY47703.1	VhaZJ0603_05648	AGQ99656.1	VowLMG25430_03346	EMR34715.1	VowATCC25919_00785	VhaCAIM463_00856	KNY42797.1	Vja200612G_04270	VhaAOD131_01394	EEZ87868.1	VroOz08_01005	VjaLMG25398_00984	VhaVHJR7_05138	VhaVHJR4_05071	Vja090810c_00593	AGB11276.1	KIP66799.1	VjaMWB21_01191	KIP79214.1	KIF45125.1	AHJ01034.1	VroLMG21460_00511	VowOCN002_02000	VowGRA50_12_00341	VhaNBRC15634_04024	VhaE385_02219	KIF45606.1	Vow051011B_00998	BAC61254.1	Vja201212A_01014	Vca1114GL_02059	Vca051011E_00833	Vca051011F_01547	Vca051011G_01661	KGR32860.1	Vca200612B_02785	VhaKC13_17_5_05097	AGU95023.1	Vca151112C_01564	VcaCCS02_05103	VcaDS40M4_04671	ELU50903.1	EDL67140.1	0.937515
ORTHOMCL2980	VroDAT722_03278	Vha823TEZ1_03379	AKU55116.1	AGQ91037.1	KNY40323.1	VhaZJ0603_00104	AGQ98444.1	VowLMG25430_04553	EMR34727.1	VowATCC25919_01232	VhaCAIM463_04087	KNY47944.1	Vja200612G_03697	VhaAOD131_04861	EEZ85719.1	VroOz08_03211	VjaLMG25398_02760	VhaVHJR7_01467	VhaVHJR4_02660	Vja090810c_00708	AGB09839.1	KIP73299.1	VjaMWB21_01988	KIP65149.1	KIF44593.1	AHI99531.1	VroLMG21460_00208	VowOCN002_02130	VowGRA50_12_01105	VhaNBRC15634_01413	VhaE385_03422	KIF54218.1	Vow051011B_05002	BAC59705.1	Vja201212A_03943	Vca1114GL_00187	Vca051011E_02536	Vca051011F_05217	Vca051011G_01289	KGR35754.1	Vca200612B_04186	VhaKC13_17_5_04730	AGU93774.1	Vca151112C_00303	VcaCCS02_03747	VcaDS40M4_04118	ELU50764.1	EDL70616.1	0.937406
ORTHOMCL332	VroDAT722_04818	Vha823TEZ1_05179	AKU53827.1	AGQ89467.1	KNY45905.1	VhaZJ0603_05297	AGQ99855.1	VowLMG25430_01187	EMR35049.1	VowATCC25919_00805	VhaCAIM463_02961	KNY40355.1	Vja200612G_00555	VhaAOD131_05523	EEZ87932.1	VroOz08_00123	VjaLMG25398_00816	VhaVHJR7_05159	VhaVHJR4_05051	Vja090810c_04680	AGB11065.1	KIP67993.1	VjaMWB21_03473	KIP80050.1	KIF45298.1	AHJ00814.1	VroLMG21460_01932	VowOCN002_01589	VowGRA50_12_00320	VhaNBRC15634_03626	VhaE385_03612	KIF45066.1	Vow051011B_04605	BAC61015.1	Vja201212A_03420	Vca1114GL_02283	Vca051011E_02820	Vca051011F_04063	Vca051011G_01364	KGR32840.1	Vca200612B_03977	VhaKC13_17_5_04820	AGU95201.1	Vca151112C_02311	VcaCCS02_03598	VcaDS40M4_00198	ELU51398.1	EDL67529.1	0.937376
ORTHOMCL1878	VroDAT722_00866	Vha823TEZ1_03869	AKU57465.1	AGQ93633.1	KNY42300.1	VhaZJ0603_05201	AGQ96605.1	VowLMG25430_04325	EMR35820.1	VowATCC25919_01084	VhaCAIM463_00550	KNY39941.1	Vja200612G_04513	VhaAOD131_02724	EEZ87445.1	VroOz08_02898	VjaLMG25398_03262	VhaVHJR7_03635	VhaVHJR4_04174	Vja090810c_00981	AGB12346.1	KIP67136.1	VjaMWB21_02170	KIP78920.1	KIF49704.1	AHJ02095.1	VroLMG21460_00921	VowOCN002_04873	VowGRA50_12_04764	VhaNBRC15634_04952	VhaE385_05279	KIF51839.1	Vow051011B_00435	BAC62410.1	Vja201212A_04502	Vca1114GL_04487	Vca051011E_01508	Vca051011F_00111	Vca051011G_04656	KGR36063.1	Vca200612B_04394	VhaKC13_17_5_01072	AGU97639.1	Vca151112C_01245	VcaCCS02_02849	VcaDS40M4_00393	ELU52182.1	EDL69510.1	0.937291
ORTHOMCL469	VroDAT722_04635	Vha823TEZ1_00231	AKU53646.1	AGQ89631.1	KNY47734.1	VhaZJ0603_05678	AGQ99687.1	VowLMG25430_03316	EMR34683.1	VowATCC25919_00755	VhaCAIM463_00886	KNY42766.1	Vja200612G_04240	VhaAOD131_01424	EEZ87838.1	VroOz08_01035	VjaLMG25398_05465	VhaVHJR7_05108	VhaVHJR4_05101	Vja090810c_00623	AGB11246.1	KIP66768.1	VjaMWB21_01161	KIP79183.1	KIF45095.1	AHJ01002.1	VroLMG21460_00480	VowOCN002_02030	VowGRA50_12_00371	VhaNBRC15634_04054	VhaE385_02189	KIF45910.1	Vow051011B_00968	BAC61221.1	Vja201212A_01044	Vca1114GL_02089	Vca051011E_00863	Vca051011F_01517	Vca051011G_01630	KGR32891.1	Vca200612B_02755	VhaKC13_17_5_05067	AGU95051.1	Vca151112C_01594	VcaCCS02_05133	VcaDS40M4_04639	ELU50935.1	EDL67560.1	0.937131
ORTHOMCL259	VroDAT722_02648	Vha823TEZ1_03316	AKU55298.1	AGQ90723.1	KNY44096.1	VhaZJ0603_00167	AGQ98594.1	VowLMG25430_04210	EMR38968.1	VowATCC25919_03416	VhaCAIM463_00673	KNY43749.1	Vja200612G_00512	VhaAOD131_04924	EEZ85934.1	VroOz08_03132	VjaLMG25398_05190	VhaVHJR7_01403	VhaVHJR4_02724	Vja090810c_02793	AGB09664.1	KIP71621.1	VjaMWB21_04524	KIP78235.1	KIF45234.1	AHI99929.1	VroLMG21460_00291	VowOCN002_04260	VowGRA50_12_03958	VhaNBRC15634_01853	VhaE385_02559	KIF53995.1	Vow051011B_03341	BAC59510.1	Vja201212A_01707	Vca1114GL_00710	Vca051011E_03185	Vca051011F_04420	Vca051011G_03680	KGR35250.1	Vca200612B_01653	VhaKC13_17_5_01955	AGU93741.1	Vca151112C_04099	VcaCCS02_04274	VcaDS40M4_01747	ELU53332.1	EDL67846.1	0.937087
ORTHOMCL1375	VroDAT722_02474	Vha823TEZ1_03242	AKU55374.1	AGQ90658.1	KNY38783.1	VhaZJ0603_00241	AGQ98659.1	VowLMG25430_04886	EMR35436.1	VowATCC25919_03341	VhaCAIM463_00746	KNY39101.1	Vja200612G_04917	VhaAOD131_04998	EEZ88608.1	VroOz08_03058	VjaLMG25398_01070	VhaVHJR7_01328	VhaVHJR4_02798	Vja090810c_00185	AGB09594.1	KIP71692.1	VjaMWB21_01665	KIP78162.1	KIF45160.1	AHJ00004.1	VroLMG21460_03156	VowOCN002_04336	VowGRA50_12_03881	VhaNBRC15634_05138	VhaE385_02634	KIF54068.1	Vow051011B_03417	BAC59433.1	Vja201212A_01787	Vca1114GL_00787	Vca051011E_03107	Vca051011F_04343	Vca051011G_03603	KGR35173.1	Vca200612B_04038	VhaKC13_17_5_02033	AGU94095.1	Vca151112C_04022	VcaCCS02_04349	VcaDS40M4_01815	ELU53402.1	EDL68480.1	0.936923
ORTHOMCL1121	VroDAT722_01470	Vha823TEZ1_03937	AKU57025.1	AGQ93693.1	KNY40951.1	VhaZJ0603_04890	AGQ96230.1	VowLMG25430_01090	EMR34073.1	VowATCC25919_00246	VhaCAIM463_04369	KNY42182.1	Vja200612G_04173	VhaAOD131_02652	EEZ85748.1	VroOz08_03857	VjaLMG25398_00208	VhaVHJR7_03706	VhaVHJR4_04244	Vja090810c_02130	AGB11915.1	KIP67259.1	VjaMWB21_02558	KIP73097.1	KIF49807.1	AHJ02171.1	VroLMG21460_03226	VowOCN002_03604	VowGRA50_12_04858	VhaNBRC15634_00333	VhaE385_05215	KIF50669.1	Vow051011B_00281	BAC61936.1	Vja201212A_04418	Vca1114GL_04575	Vca051011E_01408	Vca051011F_00630	Vca051011G_04568	KGR36152.1	Vca200612B_02794	VhaKC13_17_5_01162	AGU97693.1	Vca151112C_01344	VcaCCS02_02938	VcaDS40M4_00307	ELU51649.1	EDL67629.1	0.936712
ORTHOMCL3034	VroDAT722_03162	Vha823TEZ1_02223	AKU55054.1	AGQ90988.1	KNY39885.1	VhaZJ0603_04168	AGQ98395.1	VowLMG25430_02326	EMR38229.1	VowATCC25919_00590	VhaCAIM463_04787	KNY38699.1	Vja200612G_01040	VhaAOD131_01283	EEZ86314.1	VroOz08_02624	VjaLMG25398_05431	VhaVHJR7_04728	VhaVHJR4_02351	Vja090810c_00578	AGB09896.1	KIP75856.1	VjaMWB21_00559	KIP74159.1	KIF47630.1	AHI99561.1	VroLMG21460_03954	VowOCN002_02643	VowGRA50_12_04215	VhaNBRC15634_03701	VhaE385_00624	KIF52134.1	Vow051011B_05107	BAC59772.1	Vja201212A_05614	Vca1114GL_00440	Vca051011E_03484	Vca051011F_00545	Vca051011G_03929	KGR35498.1	Vca200612B_03062	VhaKC13_17_5_01708	AGU93909.1	Vca151112C_02419	VcaCCS02_03992	VcaDS40M4_03087	ELU53925.1	EDL70259.1	0.936703
ORTHOMCL655	VroDAT722_03463	Vha823TEZ1_03030	AKU55487.1	AGQ90562.1	KNY43367.1	VhaZJ0603_00480	AGQ98753.1	VowLMG25430_02488	EMR35776.1	VowATCC25919_01360	VhaCAIM463_02241	KNY38804.1	Vja200612G_02344	VhaAOD131_03528	EEZ86209.1	VroOz08_03524	VjaLMG25398_04676	VhaVHJR7_01086	VhaVHJR4_01866	Vja090810c_03793	AGB09490.1	KIP67783.1	VjaMWB21_02367	KIP71877.1	KIF46631.1	AHJ00129.1	VroLMG21460_01674	VowOCN002_04529	VowGRA50_12_03654	VhaNBRC15634_03529	VhaE385_01631	KIF49186.1	Vow051011B_04133	BAC59303.1	Vja201212A_00913	Vca1114GL_00980	Vca051011E_03599	Vca051011F_01013	Vca051011G_03362	KGR34934.1	Vca200612B_04487	VhaKC13_17_5_02273	AGU94191.1	Vca151112C_03812	VcaCCS02_04533	VcaDS40M4_02483	ELU51353.1	EDL70152.1	0.936656
ORTHOMCL1118	VroDAT722_01442	Vha823TEZ1_01530	AKU56999.1	AGQ93714.1	KNY45069.1	VhaZJ0603_01610	AGQ96210.1	VowLMG25430_01049	EMR33939.1	VowATCC25919_00078	VhaCAIM463_01852	KNY47129.1	Vja200612G_01419	VhaAOD131_03901	EEZ85771.1	VroOz08_03832	VjaLMG25398_00566	VhaVHJR7_03150	VhaVHJR4_03710	Vja090810c_03693	AGB11888.1	KIP67242.1	VjaMWB21_02532	KIP73034.1	KIF49831.1	AHJ02197.1	VroLMG21460_03201	VowOCN002_03628	VowGRA50_12_04883	VhaNBRC15634_03289	VhaE385_03545	KIF50643.1	Vow051011B_00309	BAC61910.1	Vja201212A_05157	Vca1114GL_04599	Vca051011E_01382	Vca051011F_00654	Vca051011G_04542	KGR36178.1	Vca200612B_04607	VhaKC13_17_5_01186	AGU97712.1	Vca151112C_01388	VcaCCS02_02965	VcaDS40M4_00273	ELU51614.1	EDL69782.1	0.936627
ORTHOMCL2457	VroDAT722_01882	Vha823TEZ1_00039	AKU53890.1	AGQ91825.1	KNY44618.1	VhaZJ0603_05616	AGQ97495.1	VowLMG25430_02900	EMR39016.1	VowATCC25919_00446	VhaCAIM463_05268	KNY41830.1	Vja200612G_00178	VhaAOD131_01176	EEZ88070.1	VroOz08_01683	VjaLMG25398_02064	VhaVHJR7_04933	VhaVHJR4_04885	Vja090810c_05334	AGB10962.1	KIP74779.1	VjaMWB21_03062	KIP68940.1	KIF44994.1	AHJ00747.1	VroLMG21460_03066	VowOCN002_01651	VowGRA50_12_00506	VhaNBRC15634_03077	VhaE385_03128	KIF52189.1	Vow051011B_04883	BAC60950.1	Vja201212A_01126	Vca1114GL_02346	Vca051011E_01100	Vca051011F_05018	Vca051011G_00066	KGR33170.1	Vca200612B_01848	VhaKC13_17_5_02484	AGU95254.1	Vca151112C_01117	VcaCCS02_02712	VcaDS40M4_03277	ELU50817.1	EDL68623.1	0.936602
ORTHOMCL2641	VroDAT722_02522	Vha823TEZ1_03192	AKU55422.1	AGQ90611.1	KNY40118.1	VhaZJ0603_00292	AGQ98706.1	VowLMG25430_01784	EMR35487.1	VowATCC25919_03294	VhaCAIM463_04594	KNY38595.1	Vja200612G_04573	VhaAOD131_03738	EEZ88561.1	VroOz08_00514	VjaLMG25398_01120	VhaVHJR7_01277	VhaVHJR4_02849	Vja090810c_03984	AGB09547.1	KIP71740.1	VjaMWB21_03674	KIP75925.1	KIF46782.1	AHI99155.1	VroLMG21460_04717	VowOCN002_04383	VowGRA50_12_03834	VhaNBRC15634_05088	VhaE385_02684	KIF49321.1	Vow051011B_03464	BAC59382.1	Vja201212A_05484	Vca1114GL_00835	Vca051011E_03059	Vca051011F_04295	Vca051011G_03555	KGR35125.1	Vca200612B_04094	VhaKC13_17_5_02081	AGU94133.1	Vca151112C_03945	VcaCCS02_04397	VcaDS40M4_01863	ELU53505.1	EDL66938.1	0.936267
ORTHOMCL2892	VroDAT722_04655	Vha823TEZ1_00211	AKU53625.1	AGQ89651.1	KNY47714.1	VhaZJ0603_05658	AGQ99667.1	VowLMG25430_03336	EMR34704.1	VowATCC25919_00775	VhaCAIM463_00866	KNY42786.1	Vja200612G_04260	VhaAOD131_01404	EEZ87858.1	VroOz08_01015	VjaLMG25398_00974	VhaVHJR7_05128	VhaVHJR4_05081	Vja090810c_00603	AGB11265.1	KIP66788.1	VjaMWB21_01181	KIP79203.1	KIF45115.1	AHJ01023.1	VroLMG21460_00501	VowOCN002_02010	VowGRA50_12_00351	VhaNBRC15634_04034	VhaE385_02209	KIF45616.1	Vow051011B_00988	BAC61243.1	Vja201212A_01024	Vca1114GL_02069	Vca051011E_00843	Vca051011F_01537	Vca051011G_01651	KGR32870.1	Vca200612B_02775	VhaKC13_17_5_05087	AGU95034.1	Vca151112C_01574	VcaCCS02_05113	VcaDS40M4_04661	ELU50914.1	EDL66906.1	0.936204
ORTHOMCL3731	VroDAT722_01067	Vha823TEZ1_03557	AKU57259.1	AGQ94053.1	KNY41999.1	VhaZJ0603_01841	AGQ97349.1	VowLMG25430_02636	EMR34896.1	VowATCC25919_03163	VhaCAIM463_04032	KNY42621.1	Vja200612G_04402	VhaAOD131_05130	EEZ86161.1	VroOz08_05145	VjaLMG25398_03146	VhaVHJR7_03379	VhaVHJR4_03914	Vja090810c_01456	AGB12151.1	KIP67034.1	VjaMWB21_01816	KIP79016.1	KIF49589.1	AHJ01854.1	VroLMG21460_03712	VowOCN002_05017	VowGRA50_12_04619	VhaNBRC15634_01565	VhaE385_02452	KIF51426.1	Vow051011B_03170	BAC62173.1	Vja201212A_04607	Vca1114GL_04386	Vca051011E_01615	Vca051011F_00780	Vca051011G_04752	KGR35955.1	Vca200612B_04291	VhaKC13_17_5_00965	AGU97469.1	Vca151112C_04569	VcaCCS02_00781	VcaDS40M4_03916	ELU52581.1	EDL69676.1	0.935891
ORTHOMCL3061	VroDAT722_04020	Vha823TEZ1_02830	AKU55798.1	AGQ90293.1	KNY41607.1	VhaZJ0603_00844	AGQ99024.1	VowLMG25430_01636	EMR37197.1	VowATCC25919_01509	VhaCAIM463_05060	KNY44698.1	Vja200612G_05263	VhaAOD131_03159	EEZ86935.1	VroOz08_03634	VjaLMG25398_04909	VhaVHJR7_02574	VhaVHJR4_01594	Vja090810c_04709	AGB09181.1	KIP67883.1	VjaMWB21_03440	KIP79477.1	KIF46223.1	AHJ00481.1	VroLMG21460_01488	VowOCN002_02362	VowGRA50_12_00905	VhaNBRC15634_02692	VhaE385_02007	KIF54557.1	Vow051011B_01671	BAC58963.1	Vja201212A_04972	Vca1114GL_01310	Vca051011E_03949	Vca051011F_02902	Vca051011G_03013	KGR33007.1	Vca200612B_01295	VhaKC13_17_5_03771	AGU94447.1	Vca151112C_00721	VcaCCS02_02550	VcaDS40M4_03341	ELU52634.1	EDL67598.1	0.935545
ORTHOMCL2220	VroDAT722_00997	Vha823TEZ1_03669	AKU57178.1	AGQ93398.1	KNY42174.1	VhaZJ0603_01750	AGQ96364.1	VowLMG25430_00513	EMR36171.1	VowATCC25919_05052	VhaCAIM463_00264	KNY38899.1	Vja200612G_05075	VhaAOD131_05044	EEZ86407.1	VroOz08_05005	VjaLMG25398_02844	VhaVHJR7_03291	VhaVHJR4_03809	Vja090810c_03243	AGB12061.1	KIP71967.1	VjaMWB21_00170	KIP67330.1	KIF49369.1	AHJ02026.1	VroLMG21460_01184	VowOCN002_05244	VowGRA50_12_04390	VhaNBRC15634_02094	VhaE385_02848	KIF44889.1	Vow051011B_02516	BAC62089.1	Vja201212A_02433	Vca1114GL_04162	Vca051011E_04259	Vca051011F_01596	Vca051011G_01563	KGR33555.1	Vca200612B_01699	VhaKC13_17_5_03490	AGU97489.1	Vca151112C_04819	VcaCCS02_00176	VcaDS40M4_00667	ELU51577.1	EDL70579.1	0.93517
ORTHOMCL2728	VroDAT722_04021	Vha823TEZ1_02831	AKU55797.1	AGQ90294.1	KNY41606.1	VhaZJ0603_00843	AGQ99023.1	VowLMG25430_01637	EMR37196.1	VowATCC25919_01508	VhaCAIM463_05061	KNY44697.1	Vja200612G_05262	VhaAOD131_03160	EEZ86934.1	VroOz08_03635	VjaLMG25398_04910	VhaVHJR7_02573	VhaVHJR4_01593	Vja090810c_04708	AGB09182.1	KIP67884.1	VjaMWB21_03441	KIP79476.1	KIF46222.1	AHJ00480.1	VroLMG21460_01489	VowOCN002_02363	VowGRA50_12_00904	VhaNBRC15634_02693	VhaE385_02006	KIF54558.1	Vow051011B_01670	BAC58964.1	Vja201212A_04971	Vca1114GL_01309	Vca051011E_03948	Vca051011F_02903	Vca051011G_03014	KGR33008.1	Vca200612B_01296	VhaKC13_17_5_03770	AGU94446.1	Vca151112C_00722	VcaCCS02_02549	VcaDS40M4_03342	ELU52635.1	EDL67585.1	0.935134
ORTHOMCL325	VroDAT722_01732	Vha823TEZ1_04125	AKU56714.1	AGQ93032.1	KNY43184.1	VhaZJ0603_01130	AGQ95959.1	VowLMG25430_01997	EMR38487.1	VowATCC25919_02049	VhaCAIM463_02065	KNY48387.1	Vja200612G_01356	VhaAOD131_05367	EEZ85339.1	VroOz08_01949	VjaLMG25398_04357	VhaVHJR7_03827	VhaVHJR4_04812	Vja090810c_02958	AGB11612.1	KIP77517.1	VjaMWB21_02959	KIP77016.1	KIF44769.1	AHJ01371.1	VroLMG21460_03857	VowOCN002_04041	VowGRA50_12_05304	VhaNBRC15634_03385	VhaE385_01878	KIF51680.1	Vow051011B_03799	BAC61601.1	Vja201212A_00375	Vca1114GL_04989	Vca051011E_04531	Vca051011F_02746	Vca051011G_04271	KGR36550.1	Vca200612B_02636	VhaKC13_17_5_01571	AGU98016.1	Vca151112C_04967	VcaCCS02_01159	VcaDS40M4_01285	ELU49769.1	EDL71077.1	0.935104
ORTHOMCL1396	VroDAT722_03316	Vha823TEZ1_01283	AKU55197.1	AGQ90807.1	KNY38582.1	VhaZJ0603_04396	AGQ98509.1	VowLMG25430_01023	EMR38311.1	VowATCC25919_00301	VhaCAIM463_04664	KNY40306.1	Vja200612G_01133	VhaAOD131_00975	EEZ87184.1	VroOz08_03173	VjaLMG25398_05299	VhaVHJR7_04485	VhaVHJR4_02122	Vja090810c_00289	AGB09759.1	KIP71494.1	VjaMWB21_00265	KIP65820.1	KIF47757.1	AHI99833.1	VroLMG21460_00637	VowOCN002_01219	VowGRA50_12_04098	VhaNBRC15634_04777	VhaE385_05739	KIF53892.1	Vow051011B_04439	BAC59612.1	Vja201212A_02167	Vca1114GL_00555	Vca051011E_03343	Vca051011F_04583	Vca051011G_03819	KGR35395.1	Vca200612B_03021	VhaKC13_17_5_01803	AGU93972.1	Vca151112C_02114	VcaCCS02_04108	VcaDS40M4_02997	ELU53838.1	EDL69226.1	0.935048
ORTHOMCL680	VroDAT722_03780	Vha823TEZ1_01189	AKU55688.1	AGQ90385.1	KNY45672.1	VhaZJ0603_00702	AGQ98931.1	VowLMG25430_03184	EMR37742.1	VowATCC25919_05140	VhaCAIM463_01258	KNY46693.1	Vja200612G_01864	VhaAOD131_03305	EEZ88853.1	VroOz08_04997	VjaLMG25398_03507	VhaVHJR7_00861	VhaVHJR4_02440	Vja090810c_04608	AGB09290.1	KIP70513.1	VjaMWB21_02294	KIP78845.1	KIF44695.1	AHJ00356.1	VroLMG21460_02323	VowOCN002_04736	VowGRA50_12_03447	VhaNBRC15634_01758	VhaE385_00713	KIF53584.1	Vow051011B_01902	BAC59089.1	Vja201212A_00732	Vca1114GL_01181	Vca051011E_03802	Vca051011F_03036	Vca051011G_03157	KGR33327.1	Vca200612B_00743	VhaKC13_17_5_00074	AGU94349.1	Vca151112C_03613	VcaCCS02_02403	VcaDS40M4_00084	ELU50126.1	EDL68537.1	0.934982
ORTHOMCL1113	VroDAT722_00730	Vha823TEZ1_01558	AKU56983.1	AGQ93728.1	KNY45041.1	VhaZJ0603_01581	AGQ96196.1	VowLMG25430_00659	EMR33911.1	VowATCC25919_04960	VhaCAIM463_05179	KNY47102.1	Vja200612G_04752	VhaAOD131_03930	EEZ85799.1	VroOz08_00221	VjaLMG25398_00658	VhaVHJR7_03121	VhaVHJR4_03681	Vja090810c_03665	AGB11871.1	KIP65997.1	VjaMWB21_00354	KIP78346.1	KIF49857.1	AHJ02213.1	VroLMG21460_04503	VowOCN002_03656	VowGRA50_12_04911	VhaNBRC15634_01508	VhaE385_04173	KIF50616.1	Vow051011B_00706	BAC61893.1	Vja201212A_05185	Vca1114GL_04617	Vca051011E_01365	Vca051011F_00672	Vca051011G_04524	KGR36196.1	Vca200612B_04625	VhaKC13_17_5_01204	AGU97728.1	Vca151112C_01407	VcaCCS02_02983	VcaDS40M4_00255	ELU50437.1	EDL69739.1	0.934815
ORTHOMCL2585	VroDAT722_03145	Vha823TEZ1_02320	AKU54963.1	AGQ90920.1	KNY38722.1	VhaZJ0603_04248	AGQ98336.1	VowLMG25430_00269	EMR37686.1	VowATCC25919_04117	VhaCAIM463_02385	KNY42486.1	Vja200612G_04101	VhaAOD131_01116	EEZ85227.1	VroOz08_00189	VjaLMG25398_00494	VhaVHJR7_04667	VhaVHJR4_02274	Vja090810c_00444	AGB09958.1	KIP65392.1	VjaMWB21_01697	KIP71379.1	KIF47571.1	AHI99653.1	VroLMG21460_00579	VowOCN002_02584	VowGRA50_12_04275	VhaNBRC15634_00225	VhaE385_00127	KIF52075.1	Vow051011B_05167	BAC59882.1	Vja201212A_02501	Vca1114GL_00363	Vca051011E_02212	Vca051011F_01169	Vca051011G_00481	KGR35575.1	Vca200612B_03122	VhaKC13_17_5_05161	AGU96019.1	Vca151112C_02494	VcaCCS02_03931	VcaDS40M4_03171	ELU51675.1	EDL67421.1	0.93472
ORTHOMCL1110	VroDAT722_00740	Vha823TEZ1_01573	AKU57633.1	AGQ93224.1	KNY45026.1	VhaZJ0603_01453	AGQ96712.1	VowLMG25430_00674	EMR33896.1	VowATCC25919_04950	VhaCAIM463_04440	KNY44548.1	Vja200612G_00820	VhaAOD131_04049	EEZ89488.1	VroOz08_00231	VjaLMG25398_00675	VhaVHJR7_02997	VhaVHJR4_03181	Vja090810c_03653	AGB12465.1	KIP66007.1	VjaMWB21_00338	KIP78331.1	KIF49867.1	AHJ01607.1	VroLMG21460_04493	VowOCN002_03671	VowGRA50_12_04926	VhaNBRC15634_01493	VhaE385_03823	KIF50604.1	Vow051011B_00721	BAC62535.1	Vja201212A_05201	Vca1114GL_04628	Vca051011E_01354	Vca051011F_00683	Vca051011G_04513	KGR36207.1	Vca200612B_04636	VhaKC13_17_5_01215	AGU97736.1	Vca151112C_01418	VcaCCS02_02994	VcaDS40M4_00247	ELU50446.1	EDL69698.1	0.934648
ORTHOMCL1609	VroDAT722_00121	Vha823TEZ1_04517	AKU56532.1	AGQ92889.1	KNY41393.1	VhaZJ0603_03300	AGQ97151.1	VowLMG25430_02531	EMR37311.1	VowATCC25919_02964	VhaCAIM463_03776	KNY45131.1	Vja200612G_03013	VhaAOD131_02006	EEZ89809.1	VroOz08_01264	VjaLMG25398_01904	VhaVHJR7_02171	VhaVHJR4_00809	Vja090810c_01996	AGB11436.1	KIP74440.1	VjaMWB21_03318	KIP66760.1	KIF48722.1	AHJ01184.1	VroLMG21460_00735	VowOCN002_01088	VowGRA50_12_01467	VhaNBRC15634_03267	VhaE385_01134	KIF52634.1	Vow051011B_02230	BAC61412.1	Vja201212A_02601	Vca1114GL_03283	Vca051011E_05088	Vca051011F_02003	Vca051011G_02072	KGR37484.1	Vca200612B_04965	VhaKC13_17_5_02616	AGU97035.1	Vca151112C_00946	VcaCCS02_02205	VcaDS40M4_01332	ELU51220.1	EDL69938.1	0.934464
ORTHOMCL592	VroDAT722_00576	Vha823TEZ1_04890	AKU57706.1	AGQ93160.1	KNY39215.1	VhaZJ0603_02923	AGQ96777.1	VowLMG25430_03947	EMR34321.1	VowATCC25919_02520	VhaCAIM463_00454	KNY39604.1	Vja200612G_03024	VhaAOD131_02388	EEZ87487.1	VroOz08_00827	VjaLMG25398_04073	VhaVHJR7_01798	VhaVHJR4_04508	Vja090810c_04898	AGB12539.1	KIP68147.1	VjaMWB21_04082	KIP65707.1	KIF48163.1	AHJ01531.1	VroLMG21460_04405	VowOCN002_00484	VowGRA50_12_03223	VhaNBRC15634_04288	VhaE385_04703	KIF52362.1	Vow051011B_02656	BAC62628.1	Vja201212A_01534	Vca1114GL_03859	Vca051011E_02647	Vca051011F_01372	Vca051011G_02736	KGR36935.1	Vca200612B_03878	VhaKC13_17_5_03163	AGU97276.1	Vca151112C_02833	VcaCCS02_01409	VcaDS40M4_02818	ELU51978.1	EDL68999.1	0.934346
ORTHOMCL2766	VroDAT722_01820	Vha823TEZ1_04777	AKU57823.1	AGQ92607.1	KNY46498.1	VhaZJ0603_03040	AGQ96878.1	VowLMG25430_00705	EMR34445.1	VowATCC25919_02149	VhaCAIM463_03374	KNY46231.1	Vja200612G_01491	VhaAOD131_02273	EEZ87594.1	VroOz08_02035	VjaLMG25398_04246	VhaVHJR7_01914	VhaVHJR4_00543	Vja090810c_03085	AGB12738.1	KIP73992.1	VjaMWB21_01776	KIP76904.1	KIF50120.1	AHJ02445.1	VroLMG21460_04517	VowOCN002_03936	VowGRA50_12_05197	VhaNBRC15634_00844	VhaE385_00243	KIF51039.1	Vow051011B_03701	BAC62837.1	Vja201212A_01308	Vca1114GL_04888	Vca051011E_04432	Vca051011F_02616	Vca051011G_04154	KGR36454.1	Vca200612B_01507	VhaKC13_17_5_01463	AGU98801.1	Vca151112C_05079	VcaCCS02_01044	VcaDS40M4_01140	ELU52933.1	EDL70913.1	0.934293
ORTHOMCL1354	VroDAT722_04746	Vha823TEZ1_05052	AKU53715.1	AGQ89574.1	KNY42027.1	VhaZJ0603_05426	AGQ99747.1	VowLMG25430_03431	EMR36852.1	VowATCC25919_00644	VhaCAIM463_01640	KNY47593.1	Vja200612G_01295	VhaAOD131_05646	EEZ86872.1	VroOz08_02469	VjaLMG25398_00472	VhaVHJR7_04793	VhaVHJR4_04556	Vja090810c_01286	AGB11175.1	KIP69970.1	VjaMWB21_04788	KIP78488.1	KIF47913.1	AHJ00932.1	VroLMG21460_03612	VowOCN002_01459	VowGRA50_12_00674	VhaNBRC15634_02482	VhaE385_02818	KIF47372.1	Vow051011B_00677	BAC61138.1	Vja201212A_00459	Vca1114GL_02166	Vca051011E_02957	Vca051011F_03266	Vca051011G_01101	KGR32924.1	Vca200612B_00387	VhaKC13_17_5_04947	AGU95101.1	Vca151112C_04432	VcaCCS02_00050	VcaDS40M4_00880	ELU52493.1	EDL67728.1	0.933947
ORTHOMCL1135	VroDAT722_01079	Vha823TEZ1_03548	AKU57245.1	AGQ94051.1	KNY41991.1	VhaZJ0603_01832	AGQ97347.1	VowLMG25430_02645	EMR34887.1	VowATCC25919_03172	VhaCAIM463_04041	KNY42614.1	Vja200612G_04411	VhaAOD131_05121	EEZ86170.1	VroOz08_05130	VjaLMG25398_03155	VhaVHJR7_03370	VhaVHJR4_03905	Vja090810c_01465	AGB12136.1	KIP67042.1	VjaMWB21_01825	KIP79008.1	KIF49598.1	AHJ01839.1	VroLMG21460_03698	VowOCN002_05008	VowGRA50_12_04628	VhaNBRC15634_01556	VhaE385_02461	KIF51434.1	Vow051011B_03161	BAC62158.1	Vja201212A_04598	Vca1114GL_04395	Vca051011E_01606	Vca051011F_00771	Vca051011G_04743	KGR35964.1	Vca200612B_04300	VhaKC13_17_5_00974	AGU97460.1	Vca151112C_04560	VcaCCS02_00790	VcaDS40M4_03925	ELU52572.1	EDL69652.1	0.93358
ORTHOMCL1097	VroDAT722_01347	Vha823TEZ1_01625	AKU57680.1	AGQ93184.1	KNY43901.1	VhaZJ0603_01401	AGQ96753.1	VowLMG25430_04037	EMR33843.1	VowATCC25919_04893	VhaCAIM463_03935	KNY48073.1	Vja200612G_00872	VhaAOD131_04101	EEZ85848.1	VroOz08_02162	VjaLMG25398_03360	VhaVHJR7_02945	VhaVHJR4_03130	Vja090810c_03600	AGB12512.1	KIP76819.1	VjaMWB21_03826	KIP76651.1	KIF49921.1	AHJ01559.1	VroLMG21460_02936	VowOCN002_03726	VowGRA50_12_04982	VhaNBRC15634_00915	VhaE385_03875	KIF50553.1	Vow051011B_00777	BAC62582.1	Vja201212A_05253	Vca1114GL_04681	Vca051011E_01302	Vca051011F_02422	Vca051011G_04416	KGR36259.1	Vca200612B_04688	VhaKC13_17_5_01267	AGU97783.1	Vca151112C_01471	VcaCCS02_00847	VcaDS40M4_00968	ELU51502.1	EDL69746.1	0.933461
ORTHOMCL1019	VroDAT722_01962	Vha823TEZ1_01442	AKU53988.1	AGQ91734.1	KNY39074.1	VhaZJ0603_02038	AGQ97586.1	VowLMG25430_01921	EMR36073.1	VowATCC25919_00388	VhaCAIM463_03794	KNY40813.1	Vja200612G_00384	VhaAOD131_00034	EEZ88931.1	VroOz08_01512	VjaLMG25398_01264	VhaVHJR7_00787	VhaVHJR4_01152	Vja090810c_01710	AGB10865.1	KIP69039.1	VjaMWB21_02199	KIP72297.1	KIF46093.1	AHJ00629.1	VroLMG21460_01798	VowOCN002_02784	VowGRA50_12_01571	VhaNBRC15634_02210	VhaE385_04424	KIF55051.1	Vow051011B_04838	BAC60850.1	Vja201212A_04032	Vca1114GL_02461	Vca051011E_00755	Vca051011F_01819	Vca051011G_05197	KGR33637.1	Vca200612B_00983	VhaKC13_17_5_03971	AGU95335.1	Vca151112C_00067	VcaCCS02_04897	VcaDS40M4_04473	ELU52105.1	EDL66865.1	0.933052
ORTHOMCL590	VroDAT722_03238	Vha823TEZ1_03347	AKU55172.1	AGQ90826.1	KNY44126.1	VhaZJ0603_00136	AGQ98489.1	VowLMG25430_04524	EMR38937.1	VowATCC25919_01203	VhaCAIM463_01883	KNY39157.1	Vja200612G_03729	VhaAOD131_04893	EEZ86088.1	VroOz08_03265	VjaLMG25398_00641	VhaVHJR7_01435	VhaVHJR4_02693	Vja090810c_00667	AGB09783.1	KIP73261.1	VjaMWB21_02020	KIP68230.1	KIF44619.1	AHI99506.1	VroLMG21460_00458	VowOCN002_02101	VowGRA50_12_01072	VhaNBRC15634_02166	VhaE385_02528	KIF54190.1	Vow051011B_05031	BAC59641.1	Vja201212A_03902	Vca1114GL_00159	Vca051011E_02562	Vca051011F_05243	Vca051011G_01315	KGR35780.1	Vca200612B_04212	VhaKC13_17_5_04763	AGU93755.1	Vca151112C_00277	VcaCCS02_03721	VcaDS40M4_04088	ELU50790.1	EDL70812.1	0.932969
ORTHOMCL1470	VroDAT722_03802	Vha823TEZ1_02912	AKU55741.1	AGQ90336.1	KNY38485.1	VhaZJ0603_00763	AGQ98980.1	VowLMG25430_04411	EMR36335.1	VowATCC25919_01271	VhaCAIM463_00025	KNY48502.1	Vja200612G_04638	VhaAOD131_03246	EEZ87723.1	VroOz08_04939	VjaLMG25398_01975	VhaVHJR7_02493	VhaVHJR4_01512	Vja090810c_00481	AGB09238.1	KIP72360.1	VjaMWB21_01210	KIP66702.1	KIF46164.1	AHJ00421.1	VroLMG21460_02177	VowOCN002_02442	VowGRA50_12_00825	VhaNBRC15634_02754	VhaE385_01934	KIF54616.1	Vow051011B_04009	BAC59025.1	Vja201212A_04890	Vca1114GL_01246	Vca051011E_03867	Vca051011F_02969	Vca051011G_03093	KGR32787.1	Vca200612B_01351	VhaKC13_17_5_00009	AGU94394.1	Vca151112C_03547	VcaCCS02_02468	VcaDS40M4_04749	ELU50463.1	EDL68203.1	0.93296
ORTHOMCL1725	VroDAT722_02234	Vha823TEZ1_02685	AKU54304.1	AGQ91457.1	KNY39114.1	VhaZJ0603_02423	AGQ97864.1	VowLMG25430_02861	EMR38558.1	VowATCC25919_02392	VhaCAIM463_00944	KNY40877.1	Vja200612G_04040	VhaAOD131_00405	EEZ88807.1	VroOz08_02371	VjaLMG25398_02583	VhaVHJR7_05353	VhaVHJR4_01480	Vja090810c_05270	AGB10548.1	KIP77057.1	VjaMWB21_01308	KIP79634.1	KIF48774.1	AHJ00311.1	VroLMG21460_01035	VowOCN002_03125	VowGRA50_12_01920	VhaNBRC15634_01276	VhaE385_05418	KIF51371.1	Vow051011B_02793	BAC60528.1	Vja201212A_03459	Vca1114GL_02826	Vca051011E_00421	Vca051011F_03745	Vca051011G_04860	KGR33684.1	Vca200612B_01008	VhaKC13_17_5_00615	AGU95593.1	Vca151112C_01966	VcaCCS02_03453	VcaDS40M4_04354	ELU50729.1	EDL68506.1	0.932882
ORTHOMCL274	VroDAT722_01271	Vha823TEZ1_04824	AKU57780.1	AGQ92569.1	KNY43062.1	VhaZJ0603_02997	AGQ96840.1	VowLMG25430_02104	EMR34399.1	VowATCC25919_04719	VhaCAIM463_00750	KNY41340.1	Vja200612G_01024	VhaAOD131_02315	EEZ86589.1	VroOz08_02081	VjaLMG25398_01316	VhaVHJR7_01873	VhaVHJR4_00501	Vja090810c_01620	AGB12696.1	KIP76674.1	VjaMWB21_03024	KIP67928.1	KIF50071.1	AHJ02401.1	VroLMG21460_00993	VowOCN002_03883	VowGRA50_12_05135	VhaNBRC15634_00321	VhaE385_00201	KIF51724.1	Vow051011B_00959	BAC62792.1	Vja201212A_05417	Vca1114GL_04835	Vca051011E_04380	Vca051011F_02563	Vca051011G_04101	KGR36401.1	Vca200612B_04597	VhaKC13_17_5_01411	AGU97889.1	Vca151112C_05132	VcaCCS02_00990	VcaDS40M4_01088	ELU49735.1	EDL70998.1	0.932617
ORTHOMCL1798	VroDAT722_04646	Vha823TEZ1_00220	AKU53634.1	AGQ89642.1	KNY47723.1	VhaZJ0603_05667	AGQ99676.1	VowLMG25430_03327	EMR34695.1	VowATCC25919_00766	VhaCAIM463_00875	KNY42777.1	Vja200612G_04251	VhaAOD131_01413	EEZ87849.1	VroOz08_01024	VjaLMG25398_00965	VhaVHJR7_05119	VhaVHJR4_05090	Vja090810c_00612	AGB11258.1	KIP66779.1	VjaMWB21_01172	KIP79194.1	KIF45106.1	AHJ01014.1	VroLMG21460_00492	VowOCN002_02019	VowGRA50_12_00360	VhaNBRC15634_04043	VhaE385_02200	KIF45921.1	Vow051011B_00979	BAC61234.1	Vja201212A_01033	Vca1114GL_02078	Vca051011E_00852	Vca051011F_01528	Vca051011G_01642	KGR32879.1	Vca200612B_02766	VhaKC13_17_5_05078	AGU95041.1	Vca151112C_01583	VcaCCS02_05122	VcaDS40M4_04652	ELU50923.1	EDL67553.1	0.932604
ORTHOMCL1362	VroDAT722_02508	Vha823TEZ1_03206	AKU55408.1	AGQ90625.1	KNY40132.1	VhaZJ0603_00278	AGQ98692.1	VowLMG25430_04920	EMR35473.1	VowATCC25919_03308	VhaCAIM463_00710	KNY38609.1	Vja200612G_04587	VhaAOD131_05035	EEZ88575.1	VroOz08_00528	VjaLMG25398_01106	VhaVHJR7_01291	VhaVHJR4_02835	Vja090810c_03998	AGB09561.1	KIP71727.1	VjaMWB21_03660	KIP75912.1	KIF46796.1	AHI99169.1	VroLMG21460_04731	VowOCN002_04369	VowGRA50_12_03848	VhaNBRC15634_05102	VhaE385_02670	KIF49335.1	Vow051011B_03450	BAC59397.1	Vja201212A_05470	Vca1114GL_00821	Vca051011E_03073	Vca051011F_04309	Vca051011G_03569	KGR35139.1	Vca200612B_04080	VhaKC13_17_5_02067	AGU94121.1	Vca151112C_03959	VcaCCS02_04383	VcaDS40M4_01849	ELU50871.1	EDL67457.1	0.932187
ORTHOMCL1862	VroDAT722_01448	Vha823TEZ1_01526	AKU57006.1	AGQ93710.1	KNY45072.1	VhaZJ0603_01614	AGQ96213.1	VowLMG25430_01053	EMR33943.1	VowATCC25919_00223	VhaCAIM463_01848	KNY47132.1	Vja200612G_04151	VhaAOD131_03897	EEZ85768.1	VroOz08_03837	VjaLMG25398_00230	VhaVHJR7_03154	VhaVHJR4_03714	Vja090810c_02108	AGB11897.1	KIP67239.1	VjaMWB21_02536	KIP73037.1	KIF49828.1	AHJ02190.1	VroLMG21460_03206	VowOCN002_03624	VowGRA50_12_04879	VhaNBRC15634_03293	VhaE385_03541	KIF50646.1	Vow051011B_00305	BAC61916.1	Vja201212A_04394	Vca1114GL_04595	Vca051011E_01387	Vca051011F_00650	Vca051011G_04546	KGR36174.1	Vca200612B_02814	VhaKC13_17_5_01182	AGU97708.1	Vca151112C_01365	VcaCCS02_02961	VcaDS40M4_00277	ELU51618.1	EDL69725.1	0.931818
ORTHOMCL1486	VroDAT722_03989	Vha823TEZ1_02799	AKU55829.1	AGQ90265.1	KNY41638.1	VhaZJ0603_00875	AGQ99052.1	VowLMG25430_00461	EMR37228.1	VowATCC25919_00119	VhaCAIM463_05029	KNY44729.1	Vja200612G_05293	VhaAOD131_03128	EEZ86966.1	VroOz08_03603	VjaLMG25398_04879	VhaVHJR7_02605	VhaVHJR4_01625	Vja090810c_04739	AGB09151.1	KIP67853.1	VjaMWB21_03410	KIP79507.1	KIF46253.1	AHJ00512.1	VroLMG21460_01287	VowOCN002_02331	VowGRA50_12_00936	VhaNBRC15634_02661	VhaE385_02038	KIF54527.1	Vow051011B_01701	BAC58932.1	Vja201212A_05002	Vca1114GL_01341	Vca051011E_03980	Vca051011F_02871	Vca051011G_02983	KGR32976.1	Vca200612B_01264	VhaKC13_17_5_03802	AGU94476.1	Vca151112C_00690	VcaCCS02_02581	VcaDS40M4_03310	ELU50843.1	EDL67822.1	0.931728
ORTHOMCL2052	VroDAT722_04712	Vha823TEZ1_05084	AKU53747.1	AGQ89546.1	KNY42059.1	VhaZJ0603_05394	AGQ99775.1	VowLMG25430_03463	EMR36884.1	VowATCC25919_00676	VhaCAIM463_01672	KNY47561.1	Vja200612G_01429	VhaAOD131_05614	EEZ86904.1	VroOz08_01758	VjaLMG25398_01016	VhaVHJR7_04825	VhaVHJR4_04588	Vja090810c_01318	AGB11143.1	KIP69939.1	VjaMWB21_04819	KIP78519.1	KIF47945.1	AHJ00897.1	VroLMG21460_03578	VowOCN002_01491	VowGRA50_12_00642	VhaNBRC15634_02514	VhaE385_02786	KIF47340.1	Vow051011B_00645	BAC61103.1	Vja201212A_03515	Vca1114GL_02198	Vca051011E_02915	Vca051011F_03234	Vca051011G_01069	KGR32956.1	Vca200612B_00419	VhaKC13_17_5_04915	AGU95129.1	Vca151112C_04464	VcaCCS02_00082	VcaDS40M4_00913	ELU52526.1	EDL67703.1	0.931438
ORTHOMCL568	VroDAT722_04446	Vha823TEZ1_00565	AKU56372.1	AGQ89797.1	KNY41457.1	VhaZJ0603_03656	AGQ99520.1	VowLMG25430_03566	EMR36773.1	VowATCC25919_04202	VhaCAIM463_01397	KNY41507.1	Vja200612G_05204	VhaAOD131_04328	EEZ89973.1	VroOz08_03985	VjaLMG25398_04020	VhaVHJR7_00434	VhaVHJR4_00043	Vja090810c_01858	AGB08597.1	KIP76042.1	VjaMWB21_02823	KIP79283.1	KIF47453.1	AHI98030.1	VroLMG21460_03366	VowOCN002_01289	VowGRA50_12_02398	VhaNBRC15634_02558	VhaE385_01593	KIF51461.1	Vow051011B_03103	BAC58339.1	Vja201212A_00524	Vca1114GL_01882	Vca051011E_02138	Vca051011F_04753	Vca051011G_00869	KGR34410.1	Vca200612B_03177	VhaKC13_17_5_04056	AGU94893.1	Vca151112C_02224	VcaCCS02_01581	VcaDS40M4_04548	ELU50990.1	EDL68841.1	0.931098
ORTHOMCL1054	VroDAT722_04534	Vha823TEZ1_00143	AKU56443.1	AGQ89738.1	KNY45518.1	VhaZJ0603_05510	AGQ99599.1	VowLMG25430_01834	EMR35279.1	VowATCC25919_01625	VhaCAIM463_01140	KNY48627.1	Vja200612G_02481	VhaAOD131_01346	EEZ86700.1	VroOz08_04477	VjaLMG25398_05143	VhaVHJR7_05021	VhaVHJR4_04948	Vja090810c_01753	AGB11356.1	KIP68767.1	VjaMWB21_02687	KIP70371.1	KIF49225.1	AHJ01103.1	VroLMG21460_02387	VowOCN002_00038	VowGRA50_12_00425	VhaNBRC15634_03991	VhaE385_03682	KIF52777.1	Vow051011B_01061	BAC61325.1	Vja201212A_01206	Vca1114GL_01963	Vca051011E_00997	Vca051011F_01747	Vca051011G_02834	KGR33076.1	Vca200612B_00512	VhaKC13_17_5_02418	AGU94963.1	Vca151112C_02572	VcaCCS02_04781	VcaDS40M4_01610	ELU49931.1	EDL68340.1	0.931028
ORTHOMCL1533	VroDAT722_01567	Vha823TEZ1_04793	AKU57809.1	AGQ92595.1	KNY46514.1	VhaZJ0603_03024	AGQ96866.1	VowLMG25430_01566	EMR34428.1	VowATCC25919_02170	VhaCAIM463_03358	KNY41911.1	Vja200612G_01473	VhaAOD131_02289	EEZ87574.1	VroOz08_02050	VjaLMG25398_04228	VhaVHJR7_01898	VhaVHJR4_00527	Vja090810c_03103	AGB12726.1	KIP73976.1	VjaMWB21_01758	KIP76889.1	KIF50100.1	AHJ02431.1	VroLMG21460_00403	VowOCN002_03914	VowGRA50_12_05167	VhaNBRC15634_00860	VhaE385_00227	KIF51059.1	Vow051011B_03680	BAC62822.1	Vja201212A_01290	Vca1114GL_04869	Vca051011E_04413	Vca051011F_02597	Vca051011G_04135	KGR36435.1	Vca200612B_01526	VhaKC13_17_5_01444	AGU97914.1	Vca151112C_05098	VcaCCS02_01025	VcaDS40M4_01125	ELU50041.1	EDL71022.1	0.930951
ORTHOMCL927	VroDAT722_03593	Vha823TEZ1_01856	AKU54588.1	AGQ91178.1	KNY44845.1	VhaZJ0603_02761	AGQ98125.1	VowLMG25430_05000	EMR38791.1	VowATCC25919_02792	VhaCAIM463_04124	KNY40648.1	Vja200612G_02200	VhaAOD131_00714	EEZ89636.1	VroOz08_03340	VjaLMG25398_01531	VhaVHJR7_04041	VhaVHJR4_03292	Vja090810c_00928	AGB10266.1	KIP65859.1	VjaMWB21_00840	KIP79328.1	KIF45829.1	AHI99223.1	VroLMG21460_02579	VowOCN002_03475	VowGRA50_12_02267	VhaNBRC15634_02294	VhaE385_05604	KIF54831.1	Vow051011B_03581	BAC60216.1	Vja201212A_04837	Vca1114GL_03160	Vca051011E_00090	Vca051011F_04173	Vca051011G_00366	KGR34056.1	Vca200612B_03590	VhaKC13_17_5_00266	AGU95840.1	Vca151112C_03323	VcaCCS02_00638	VcaDS40M4_03984	ELU52788.1	EDL67330.1	0.930625
ORTHOMCL1907	VroDAT722_04248	Vha823TEZ1_00933	AKU56001.1	AGQ90121.1	KNY44392.1	VhaZJ0603_04051	AGQ99198.1	VowLMG25430_01292	EMR37102.1	VowATCC25919_04571	VhaCAIM463_00396	KNY47793.1	Vja200612G_02628	VhaAOD131_04707	EEZ89756.1	VroOz08_04385	VjaLMG25398_04381	VhaVHJR7_00060	VhaVHJR4_00407	Vja090810c_04260	AGB08993.1	KIP77758.1	VjaMWB21_01039	KIP72725.1	KIF45525.1	AHI98447.1	VroLMG21460_02777	VowOCN002_01939	VowGRA50_12_02776	VhaNBRC15634_00714	VhaE385_03322	KIF50709.1	Vow051011B_01250	BAC58761.1	Vja201212A_03012	Vca1114GL_01505	Vca051011E_01764	Vca051011F_03338	Vca051011G_00500	KGR34780.1	Vca200612B_04771	VhaKC13_17_5_04427	AGU94607.1	Vca151112C_03182	VcaCCS02_01961	VcaDS40M4_02230	ELU50615.1	EDL67202.1	0.930022
ORTHOMCL1591	VroDAT722_00250	Vha823TEZ1_04412	AKU58053.1	AGQ92833.1	KNY45210.1	VhaZJ0603_03432	AGQ97094.1	VowLMG25430_02613	EMR36472.1	VowATCC25919_03056	VhaCAIM463_03196	KNY44188.1	Vja200612G_01655	VhaAOD131_01902	EEZ89474.1	VroOz08_04687	VjaLMG25398_01791	VhaVHJR7_02304	VhaVHJR4_00915	Vja090810c_01118	AGB12973.1	KIP76469.1	VjaMWB21_05102	KIP75679.1	KIF48627.1	AHJ02676.1	VroLMG21460_01637	VowOCN002_01006	VowGRA50_12_01384	VhaNBRC15634_02828	VhaE385_04894	KIF52554.1	Vow051011B_02312	BAC63094.1	Vja201212A_02720	Vca1114GL_03398	Vca051011E_04971	Vca051011F_02117	Vca051011G_02186	KGR37366.1	Vca200612B_05083	VhaKC13_17_5_02732	AGU98112.1	Vca151112C_00833	VcaCCS02_02091	VcaDS40M4_00759	ELU50522.1	EDL69048.1	0.929474
ORTHOMCL1373	VroDAT722_02476	Vha823TEZ1_03240	AKU55376.1	AGQ90656.1	KNY38781.1	VhaZJ0603_00243	AGQ98661.1	VowLMG25430_04888	EMR35438.1	VowATCC25919_03339	VhaCAIM463_00744	KNY39103.1	Vja200612G_04915	VhaAOD131_05000	EEZ88606.1	VroOz08_03056	VjaLMG25398_01072	VhaVHJR7_01326	VhaVHJR4_02800	Vja090810c_00187	AGB09592.1	KIP71694.1	VjaMWB21_01667	KIP78160.1	KIF45158.1	AHJ00006.1	VroLMG21460_03158	VowOCN002_04338	VowGRA50_12_03879	VhaNBRC15634_05136	VhaE385_02636	KIF54070.1	Vow051011B_03419	BAC59431.1	Vja201212A_01789	Vca1114GL_00789	Vca051011E_03105	Vca051011F_04341	Vca051011G_03601	KGR35171.1	Vca200612B_04040	VhaKC13_17_5_02035	AGU96213.1	Vca151112C_04020	VcaCCS02_04351	VcaDS40M4_01817	ELU53404.1	EDL68459.1	0.929448
ORTHOMCL2567	VroDAT722_04484	Vha823TEZ1_00604	AKU56322.1	AGQ89841.1	KNY38835.1	VhaZJ0603_03714	AGQ99476.1	VowLMG25430_03604	EMR36735.1	VowATCC25919_04241	VhaCAIM463_01436	KNY41545.1	Vja200612G_02980	VhaAOD131_04367	EEZ89936.1	VroOz08_04024	VjaLMG25398_03981	VhaVHJR7_00395	VhaVHJR4_00082	Vja090810c_01898	AGB08645.1	KIP78067.1	VjaMWB21_02774	KIP79248.1	KIF47407.1	AHI98082.1	VroLMG21460_03405	VowOCN002_01327	VowGRA50_12_02436	VhaNBRC15634_04097	VhaE385_01538	KIF52973.1	Vow051011B_03066	BAC58392.1	Vja201212A_00560	Vca1114GL_01839	Vca051011E_02096	Vca051011F_04712	Vca051011G_00827	KGR34452.1	Vca200612B_03220	VhaKC13_17_5_04099	AGU94861.1	Vca151112C_02181	VcaCCS02_01625	VcaDS40M4_04590	ELU53444.1	EDL68719.1	0.929278
ORTHOMCL1436	VroDAT722_03376	Vha823TEZ1_02946	AKU55570.1	AGQ90484.1	KNY43289.1	VhaZJ0603_00564	AGQ98831.1	VowLMG25430_03826	EMR37890.1	VowATCC25919_00616	VhaCAIM463_00061	KNY47971.1	Vja200612G_05153	VhaAOD131_03444	EEZ88323.1	VroOz08_02731	VjaLMG25398_04564	VhaVHJR7_01002	VhaVHJR4_01975	Vja090810c_03703	AGB09411.1	KIP67699.1	VjaMWB21_00247	KIP80008.1	KIF46545.1	AHI99008.1	VroLMG21460_04764	VowOCN002_04621	VowGRA50_12_03559	VhaNBRC15634_01251	VhaE385_03644	KIF50930.1	Vow051011B_04042	BAC59213.1	Vja201212A_04365	Vca1114GL_01065	Vca051011E_03684	Vca051011F_01098	Vca051011G_03277	KGR34848.1	Vca200612B_01438	VhaKC13_17_5_02358	AGU94264.1	Vca151112C_03727	VcaCCS02_04618	VcaDS40M4_03816	ELU53010.1	EDL67923.1	0.92896
ORTHOMCL3275	VroDAT722_04682	Vha823TEZ1_01029	AKU53683.1	AGQ89602.1	KNY40571.1	VhaZJ0603_05862	AGQ99719.1	VowLMG25430_00312	EMR35226.1	VowATCC25919_00283	VhaCAIM463_05392	KNY40550.1	Vja200612G_00809	VhaAOD131_01619	EEZ86828.1	VroOz08_02221	VjaLMG25398_01521	VhaVHJR7_05380	VhaVHJR4_04674	Vja090810c_00257	AGB11210.1	KIP65949.1	VjaMWB21_00026	KIP66341.1	KIF44655.1	AHJ00965.1	VroLMG21460_00243	VowOCN002_03600	VowGRA50_12_00236	VhaNBRC15634_00067	VhaE385_02704	KIF45267.1	Vow051011B_00051	BAC61184.1	Vja201212A_02933	Vca1114GL_02134	Vca051011E_05186	Vca051011F_01130	Vca051011G_02595	KGR32665.1	Vca200612B_00611	VhaKC13_17_5_05225	AGU95078.1	Vca151112C_00209	VcaCCS02_04824	VcaDS40M4_04779	ELU50800.1	EDL67569.1	0.928728
ORTHOMCL1250	VroDAT722_04462	Vha823TEZ1_00582	AKU56346.1	AGQ89822.1	KNY38813.1	VhaZJ0603_03692	AGQ99495.1	VowLMG25430_03582	EMR36758.1	VowATCC25919_04219	VhaCAIM463_01414	KNY41523.1	Vja200612G_05188	VhaAOD131_04345	EEZ89958.1	VroOz08_04002	VjaLMG25398_04004	VhaVHJR7_00417	VhaVHJR4_00060	Vja090810c_01876	AGB08623.1	KIP78088.1	VjaMWB21_02796	KIP79269.1	KIF47429.1	AHI98057.1	VroLMG21460_03383	VowOCN002_01305	VowGRA50_12_02414	VhaNBRC15634_04075	VhaE385_01561	KIF52995.1	Vow051011B_03088	BAC58367.1	Vja201212A_00538	Vca1114GL_01861	Vca051011E_02119	Vca051011F_04734	Vca051011G_00850	KGR34430.1	Vca200612B_03197	VhaKC13_17_5_04077	AGU94879.1	Vca151112C_02203	VcaCCS02_01601	VcaDS40M4_04568	ELU53420.1	EDL68823.1	0.928319
ORTHOMCL787	VroDAT722_01627	Vha823TEZ1_04597	AKU57946.1	AGQ92723.1	KNY40059.1	VhaZJ0603_03220	AGQ96992.1	VowLMG25430_01139	EMR37390.1	VowATCC25919_03617	VhaCAIM463_02515	KNY46401.1	Vja200612G_03223	VhaAOD131_02088	EEZ88228.1	VroOz08_01848	VjaLMG25398_01192	VhaVHJR7_02090	VhaVHJR4_00728	Vja090810c_02494	AGB12864.1	KIP76085.1	VjaMWB21_00455	KIP77366.1	KIF48427.1	AHJ02569.1	VroLMG21460_04174	VowOCN002_00784	VowGRA50_12_02928	VhaNBRC15634_03183	VhaE385_00421	KIF52829.1	Vow051011B_05319	BAC62969.1	Vja201212A_03250	Vca1114GL_03594	Vca051011E_04803	Vca051011F_00235	Vca051011G_02381	KGR37179.1	Vca200612B_00092	VhaKC13_17_5_02916	AGU98056.1	Vca151112C_00398	VcaCCS02_03130	VcaDS40M4_02380	ELU51564.1	EDL69170.1	0.927584
ORTHOMCL1585	VroDAT722_00268	Vha823TEZ1_04369	AKU58018.1	AGQ92799.1	KNY47017.1	VhaZJ0603_03475	AGQ97060.1	VowLMG25430_01465	EMR35919.1	VowATCC25919_03107	VhaCAIM463_01975	KNY47640.1	Vja200612G_03081	VhaAOD131_01859	EEZ89431.1	VroOz08_04706	VjaLMG25398_01750	VhaVHJR7_02347	VhaVHJR4_00958	Vja090810c_01080	AGB12939.1	KIP76425.1	VjaMWB21_05141	KIP75713.1	KIF48585.1	AHJ02640.1	VroLMG21460_01619	VowOCN002_00960	VowGRA50_12_01337	VhaNBRC15634_04682	VhaE385_00498	KIF52506.1	Vow051011B_02363	BAC63057.1	Vja201212A_02759	Vca1114GL_03437	Vca051011E_04935	Vca051011F_02153	Vca051011G_02222	KGR37322.1	Vca200612B_05120	VhaKC13_17_5_02778	AGU98969.1	Vca151112C_00788	VcaCCS02_02047	VcaDS40M4_00797	ELU50738.1	EDL70013.1	0.927509
ORTHOMCL744	VroDAT722_01557	Vha823TEZ1_04782	AKU57819.1	AGQ92604.1	KNY46503.1	VhaZJ0603_03035	AGQ96875.1	VowLMG25430_00700	EMR34440.1	VowATCC25919_02154	VhaCAIM463_03369	KNY46226.1	Vja200612G_01486	VhaAOD131_02278	EEZ87589.1	VroOz08_02040	VjaLMG25398_04241	VhaVHJR7_01909	VhaVHJR4_00538	Vja090810c_03090	AGB12734.1	KIP73987.1	VjaMWB21_01771	KIP76899.1	KIF50115.1	AHJ02441.1	VroLMG21460_00413	VowOCN002_03931	VowGRA50_12_05192	VhaNBRC15634_00849	VhaE385_00238	KIF51044.1	Vow051011B_03696	BAC62832.1	Vja201212A_01303	Vca1114GL_04883	Vca051011E_04427	Vca051011F_02611	Vca051011G_04149	KGR36449.1	Vca200612B_01512	VhaKC13_17_5_01458	AGU97923.1	Vca151112C_05084	VcaCCS02_01039	VcaDS40M4_01135	ELU49265.1	EDL71037.1	0.927287
ORTHOMCL2549	VroDAT722_04141	Vha823TEZ1_00820	AKU56111.1	AGQ90017.1	KNY44282.1	VhaZJ0603_03939	AGQ99300.1	VowLMG25430_04662	EMR35585.1	VowATCC25919_04457	VhaCAIM463_05214	KNY47903.1	Vja200612G_02741	VhaAOD131_04596	EEZ88463.1	VroOz08_04272	VjaLMG25398_03034	VhaVHJR7_00172	VhaVHJR4_00294	Vja090810c_04146	AGB08878.1	KIP77868.1	VjaMWB21_04345	KIP72612.1	KIF47056.1	AHI98329.1	VroLMG21460_01733	VowOCN002_01825	VowGRA50_12_02650	VhaNBRC15634_04515	VhaE385_01284	KIF50821.1	Vow051011B_01363	BAC58613.1	Vja201212A_03125	Vca1114GL_01617	Vca051011E_01881	Vca051011F_03453	Vca051011G_00616	KGR34666.1	Vca200612B_02148	VhaKC13_17_5_04313	AGU94703.1	Vca151112C_03070	VcaCCS02_01841	VcaDS40M4_02125	ELU53788.1	EDL68422.1	0.927094
ORTHOMCL502	VroDAT722_00807	Vha823TEZ1_04957	AKU56869.1	AGQ93824.1	KNY41352.1	VhaZJ0603_05085	AGQ96098.1	VowLMG25430_04099	EMR34264.1	VowATCC25919_04820	VhaCAIM463_03077	KNY47418.1	Vja200612G_00929	VhaAOD131_02455	EEZ86497.1	VroOz08_00297	VjaLMG25398_03422	VhaVHJR7_01727	VhaVHJR4_04437	Vja090810c_03542	AGB11768.1	KIP76761.1	VjaMWB21_03886	KIP76594.1	KIF49981.1	AHJ02330.1	VroLMG21460_04814	VowOCN002_03791	VowGRA50_12_05043	VhaNBRC15634_01057	VhaE385_00921	KIF53741.1	Vow051011B_00858	BAC61768.1	Vja201212A_05315	Vca1114GL_04753	Vca051011E_01246	Vca051011F_02475	Vca051011G_04471	KGR36312.1	Vca200612B_01412	VhaKC13_17_5_01323	AGU97825.1	Vca151112C_01524	VcaCCS02_00901	VcaDS40M4_01017	ELU53131.1	EDL68098.1	0.927058
ORTHOMCL1163	VroDAT722_04247	Vha823TEZ1_00932	AKU56002.1	AGQ90120.1	KNY44391.1	VhaZJ0603_04050	AGQ99199.1	VowLMG25430_01118	EMR37101.1	VowATCC25919_04570	VhaCAIM463_00397	KNY47794.1	Vja200612G_02629	VhaAOD131_04706	EEZ89757.1	VroOz08_04384	VjaLMG25398_04380	VhaVHJR7_00061	VhaVHJR4_00406	Vja090810c_04259	AGB08992.1	KIP77759.1	VjaMWB21_04458	KIP72724.1	KIF45526.1	AHI98446.1	VroLMG21460_01843	VowOCN002_01938	VowGRA50_12_02775	VhaNBRC15634_01418	VhaE385_03321	KIF50710.1	Vow051011B_01251	BAC58760.1	Vja201212A_03013	Vca1114GL_01506	Vca051011E_01765	Vca051011F_03339	Vca051011G_00501	KGR34779.1	Vca200612B_04770	VhaKC13_17_5_04426	AGU94608.1	Vca151112C_03181	VcaCCS02_01960	VcaDS40M4_02229	ELU50616.1	EDL67201.1	0.925689
ORTHOMCL1442	VroDAT722_03700	Vha823TEZ1_01066	AKU55592.1	AGQ90464.1	KNY45778.1	VhaZJ0603_00593	AGQ98851.1	VowLMG25430_03406	EMR37866.1	VowATCC25919_05227	VhaCAIM463_04582	KNY46587.1	Vja200612G_01977	VhaAOD131_03415	EEZ88345.1	VroOz08_01177	VjaLMG25398_02275	VhaVHJR7_00971	VhaVHJR4_02555	Vja090810c_04498	AGB09388.1	KIP70405.1	VjaMWB21_00121	KIP77640.1	KIF46521.1	AHI98985.1	VroLMG21460_00322	VowOCN002_04650	VowGRA50_12_03533	VhaNBRC15634_02414	VhaE385_00949	KIF53479.1	Vow051011B_02459	BAC59189.1	Vja201212A_00969	Vca1114GL_01090	Vca051011E_03712	Vca051011F_03141	Vca051011G_03248	KGR33238.1	Vca200612B_02720	VhaKC13_17_5_00164	AGU94283.1	Vca151112C_03703	VcaCCS02_02299	VcaDS40M4_03840	ELU53032.1	EDL67399.1	0.924676
ORTHOMCL2733	VroDAT722_03995	Vha823TEZ1_02805	AKU55823.1	AGQ90271.1	KNY41632.1	VhaZJ0603_00869	AGQ99046.1	VowLMG25430_00455	EMR37222.1	VowATCC25919_00113	VhaCAIM463_05035	KNY44723.1	Vja200612G_05287	VhaAOD131_03134	EEZ86960.1	VroOz08_03609	VjaLMG25398_04885	VhaVHJR7_02599	VhaVHJR4_01619	Vja090810c_04733	AGB09157.1	KIP67859.1	VjaMWB21_03416	KIP79501.1	KIF46247.1	AHJ00506.1	VroLMG21460_00810	VowOCN002_02337	VowGRA50_12_00930	VhaNBRC15634_02667	VhaE385_02032	KIF54533.1	Vow051011B_01695	BAC58938.1	Vja201212A_04996	Vca1114GL_01335	Vca051011E_03974	Vca051011F_02877	Vca051011G_02989	KGR32982.1	Vca200612B_01270	VhaKC13_17_5_03796	AGU94470.1	Vca151112C_00696	VcaCCS02_02575	VcaDS40M4_03316	ELU52610.1	EDL67832.1	0.924294
ORTHOMCL3377	VroDAT722_01669	Vha823TEZ1_04644	AKU57915.1	AGQ92692.1	KNY43080.1	VhaZJ0603_03171	AGQ96964.1	VowLMG25430_02924	EMR37435.1	VowATCC25919_03572	VhaCAIM463_03032	KNY46359.1	Vja200612G_03270	VhaAOD131_02141	EEZ88971.1	VroOz08_01887	VjaLMG25398_00958	VhaVHJR7_02049	VhaVHJR4_00677	Vja090810c_02538	AGB12831.1	KIP71014.1	VjaMWB21_00516	KIP77324.1	KIF48389.1	AHJ02539.1	VroLMG21460_04215	VowOCN002_00740	VowGRA50_12_02971	VhaNBRC15634_03139	VhaE385_00378	KIF52872.1	Vow051011B_01569	BAC62937.1	Vja201212A_03295	Vca1114GL_03630	Vca051011E_04767	Vca051011F_00270	Vca051011G_02418	KGR37143.1	Vca200612B_00959	VhaKC13_17_5_02952	AGU97163.1	Vca151112C_00435	VcaCCS02_03165	VcaDS40M4_02416	ELU53177.1	EDL70410.1	0.924197
ORTHOMCL1133	VroDAT722_01089	Vha823TEZ1_03535	AKU57235.1	AGQ93440.1	KNY41978.1	VhaZJ0603_01819	AGQ96407.1	VowLMG25430_02658	EMR34874.1	VowATCC25919_03185	VhaCAIM463_04054	KNY42601.1	Vja200612G_04424	VhaAOD131_05108	EEZ86054.1	VroOz08_05120	VjaLMG25398_03168	VhaVHJR7_03357	VhaVHJR4_03892	Vja090810c_01478	AGB12126.1	KIP67055.1	VjaMWB21_01838	KIP78995.1	KIF49608.1	AHJ01829.1	VroLMG21460_03688	VowOCN002_04995	VowGRA50_12_04641	VhaNBRC15634_01543	VhaE385_02474	KIF51447.1	Vow051011B_03148	BAC62148.1	Vja201212A_04585	Vca1114GL_04405	Vca051011E_01596	Vca051011F_00761	Vca051011G_04733	KGR35975.1	Vca200612B_04310	VhaKC13_17_5_00984	AGU97451.1	Vca151112C_04550	VcaCCS02_00800	VcaDS40M4_03935	ELU52562.1	EDL69643.1	0.924118
ORTHOMCL2704	VroDAT722_03373	Vha823TEZ1_02943	AKU55573.1	AGQ90481.1	KNY43286.1	VhaZJ0603_00567	AGQ98834.1	VowLMG25430_03823	EMR37887.1	VowATCC25919_00613	VhaCAIM463_00058	KNY47968.1	Vja200612G_05151	VhaAOD131_03441	EEZ88326.1	VroOz08_02734	VjaLMG25398_04561	VhaVHJR7_00999	VhaVHJR4_01978	Vja090810c_03700	AGB09408.1	KIP67696.1	VjaMWB21_00249	KIP80010.1	KIF46542.1	AHI99005.1	VroLMG21460_04761	VowOCN002_04624	VowGRA50_12_03556	VhaNBRC15634_01254	VhaE385_03641	KIF50932.1	Vow051011B_04039	BAC59210.1	Vja201212A_04363	Vca1114GL_01067	Vca051011E_03686	Vca051011F_01100	Vca051011G_03275	KGR34846.1	Vca200612B_01436	VhaKC13_17_5_02360	AGU94266.1	Vca151112C_03725	VcaCCS02_04620	VcaDS40M4_03818	ELU53012.1	EDL67930.1	0.924062
ORTHOMCL1861	VroDAT722_00718	Vha823TEZ1_01535	AKU56995.1	AGQ93717.1	KNY45063.1	VhaZJ0603_01604	AGQ96207.1	VowLMG25430_01044	EMR33934.1	VowATCC25919_00073	VhaCAIM463_01858	KNY47124.1	Vja200612G_01414	VhaAOD131_03907	EEZ85776.1	VroOz08_04744	VjaLMG25398_00571	VhaVHJR7_03144	VhaVHJR4_03704	Vja090810c_03688	AGB11884.1	KIP67247.1	VjaMWB21_02527	KIP73029.1	KIF49836.1	AHJ02201.1	VroLMG21460_00051	VowOCN002_03633	VowGRA50_12_04888	VhaNBRC15634_03283	VhaE385_03550	KIF50637.1	Vow051011B_00314	BAC61906.1	Vja201212A_05162	Vca1114GL_04604	Vca051011E_01377	Vca051011F_00659	Vca051011G_04537	KGR36183.1	Vca200612B_04612	VhaKC13_17_5_01191	AGU97717.1	Vca151112C_01394	VcaCCS02_02970	VcaDS40M4_00268	ELU51609.1	EDL69690.1	0.923673
ORTHOMCL1886	VroDAT722_01068	Vha823TEZ1_03556	AKU57258.1	AGQ93462.1	KNY41998.1	VhaZJ0603_01840	AGQ96429.1	VowLMG25430_02637	EMR34895.1	VowATCC25919_03164	VhaCAIM463_04033	KNY42620.1	Vja200612G_04403	VhaAOD131_05129	EEZ86162.1	VroOz08_05144	VjaLMG25398_03147	VhaVHJR7_03378	VhaVHJR4_03913	Vja090810c_01457	AGB12150.1	KIP67035.1	VjaMWB21_01817	KIP79015.1	KIF49590.1	AHJ01853.1	VroLMG21460_03711	VowOCN002_05016	VowGRA50_12_04620	VhaNBRC15634_01564	VhaE385_02453	KIF51427.1	Vow051011B_03169	BAC62172.1	Vja201212A_04606	Vca1114GL_04387	Vca051011E_01614	Vca051011F_00779	Vca051011G_04751	KGR35956.1	Vca200612B_04292	VhaKC13_17_5_00966	AGU97468.1	Vca151112C_04568	VcaCCS02_00782	VcaDS40M4_03917	ELU52580.1	EDL69669.1	0.923215
ORTHOMCL1796	VroDAT722_04652	Vha823TEZ1_00214	AKU53628.1	AGQ89648.1	KNY47717.1	VhaZJ0603_05661	AGQ99670.1	VowLMG25430_03333	EMR34701.1	VowATCC25919_00772	VhaCAIM463_00869	KNY42783.1	Vja200612G_04257	VhaAOD131_01407	EEZ87855.1	VroOz08_01018	VjaLMG25398_00971	VhaVHJR7_05125	VhaVHJR4_05084	Vja090810c_00606	AGB11263.1	KIP66785.1	VjaMWB21_01178	KIP79200.1	KIF45112.1	AHJ01020.1	VroLMG21460_00498	VowOCN002_02013	VowGRA50_12_00354	VhaNBRC15634_04037	VhaE385_02206	KIF45927.1	Vow051011B_00985	BAC61240.1	Vja201212A_01027	Vca1114GL_02072	Vca051011E_00846	Vca051011F_01534	Vca051011G_01648	KGR32873.1	Vca200612B_02772	VhaKC13_17_5_05084	AGU95036.1	Vca151112C_01577	VcaCCS02_05116	VcaDS40M4_04658	ELU50917.1	EDL67544.1	0.923159
ORTHOMCL3149	VroDAT722_02079	Vha823TEZ1_02461	AKU54086.1	AGQ91649.1	KNY42903.1	VhaZJ0603_02145	AGQ97671.1	VowLMG25430_04816	EMR38014.1	VowATCC25919_03923	VhaCAIM463_00103	KNY46939.1	Vja200612G_03814	VhaAOD131_00140	EEZ87382.1	VroOz08_00607	VjaLMG25398_02349	VhaVHJR7_00678	VhaVHJR4_01258	Vja090810c_04327	AGB10768.1	KIP66508.1	VjaMWB21_02514	KIP79855.1	KIF49044.1	AHJ00531.1	VroLMG21460_03347	VowOCN002_02897	VowGRA50_12_01682	VhaNBRC15634_03894	VhaE385_04532	KIF54958.1	Vow051011B_00083	BAC60745.1	Vja201212A_04147	Vca1114GL_02563	Vca051011E_00646	Vca051011F_03971	Vca051011G_05086	KGR33907.1	Vca200612B_00882	VhaKC13_17_5_00845	AGU95423.1	Vca151112C_01738	VcaCCS02_05005	VcaDS40M4_04160	ELU52084.1	EDL66916.1	0.922397
ORTHOMCL3748	VroDAT722_02635	Vha823TEZ1_03304	AKU55311.1	AGQ90711.1	KNY44084.1	VhaZJ0603_00179	AGQ98606.1	VowLMG25430_04198	EMR38980.1	VowATCC25919_03404	VhaCAIM463_00661	KNY43737.1	Vja200612G_00524	VhaAOD131_04936	EEZ85947.1	VroOz08_03119	VjaLMG25398_05178	VhaVHJR7_01391	VhaVHJR4_02736	Vja090810c_02805	AGB09651.1	KIP71633.1	VjaMWB21_04512	KIP78223.1	KIF45222.1	AHI99942.1	VroLMG21460_03112	VowOCN002_04272	VowGRA50_12_03946	VhaNBRC15634_01841	VhaE385_02571	KIF54007.1	Vow051011B_03353	BAC59496.1	Vja201212A_01721	Vca1114GL_00722	Vca051011E_03173	Vca051011F_04408	Vca051011G_03668	KGR35238.1	Vca200612B_01665	VhaKC13_17_5_01967	AGU93731.1	Vca151112C_04087	VcaCCS02_04286	VcaDS40M4_01759	ELU53344.1	EDL67353.1	0.92192
ORTHOMCL2094	VroDAT722_03319	Vha823TEZ1_01280	AKU55194.1	AGQ90810.1	KNY38579.1	VhaZJ0603_04393	AGQ98506.1	VowLMG25430_01026	EMR38308.1	VowATCC25919_00298	VhaCAIM463_04667	KNY40303.1	Vja200612G_01130	VhaAOD131_00978	EEZ87187.1	VroOz08_03170	VjaLMG25398_05302	VhaVHJR7_04482	VhaVHJR4_02125	Vja090810c_00286	AGB09762.1	KIP71491.1	VjaMWB21_00268	KIP65823.1	KIF47754.1	AHI99830.1	VroLMG21460_00640	VowOCN002_01216	VowGRA50_12_04101	VhaNBRC15634_04774	VhaE385_05736	KIF53889.1	Vow051011B_04442	BAC59615.1	Vja201212A_02164	Vca1114GL_00552	Vca051011E_03346	Vca051011F_04586	Vca051011G_03822	KGR35398.1	Vca200612B_03024	VhaKC13_17_5_01800	AGU93969.1	Vca151112C_02111	VcaCCS02_04105	VcaDS40M4_03000	ELU53841.1	EDL69216.1	0.921808
ORTHOMCL1735	VroDAT722_02288	Vha823TEZ1_02630	AKU54248.1	AGQ91509.1	KNY39588.1	VhaZJ0603_02317	AGQ97812.1	VowLMG25430_02807	EMR38049.1	VowATCC25919_02336	VhaCAIM463_02169	KNY42263.1	Vja200612G_03986	VhaAOD131_00307	EEZ88754.1	VroOz08_00773	VjaLMG25398_02524	VhaVHJR7_00507	VhaVHJR4_01425	Vja090810c_05216	AGB10598.1	KIP77110.1	VjaMWB21_01538	KIP79698.1	KIF48878.1	AHI98876.1	VroLMG21460_04584	VowOCN002_03070	VowGRA50_12_01865	VhaNBRC15634_01303	VhaE385_02985	KIF51317.1	Vow051011B_02848	BAC60582.1	Vja201212A_04319	Vca1114GL_02731	Vca051011E_00475	Vca051011F_03799	Vca051011G_04916	KGR33739.1	Vca200612B_01063	VhaKC13_17_5_00670	AGU95545.1	Vca151112C_01911	VcaCCS02_03507	VcaDS40M4_04298	ELU53264.1	EDL66968.1	0.921769
ORTHOMCL270	VroDAT722_03986	Vha823TEZ1_02794	AKU55833.1	AGQ90262.1	KNY41643.1	VhaZJ0603_00880	AGQ99055.1	VowLMG25430_01122	EMR37233.1	VowATCC25919_00124	VhaCAIM463_05024	KNY44733.1	Vja200612G_05298	VhaAOD131_03123	EEZ86970.1	VroOz08_03600	VjaLMG25398_04874	VhaVHJR7_02610	VhaVHJR4_01630	Vja090810c_04744	AGB09147.1	KIP67849.1	VjaMWB21_03405	KIP79510.1	KIF46257.1	AHJ00516.1	VroLMG21460_01290	VowOCN002_02326	VowGRA50_12_00941	VhaNBRC15634_02656	VhaE385_02043	KIF54522.1	Vow051011B_01706	BAC58928.1	Vja201212A_05007	Vca1114GL_01345	Vca051011E_03984	Vca051011F_02867	Vca051011G_02979	KGR33473.1	Vca200612B_02076	VhaKC13_17_5_03806	AGU94479.1	Vca151112C_00686	VcaCCS02_02585	VcaDS40M4_03378	ELU50847.1	EDL67814.1	0.921657
ORTHOMCL2952	VroDAT722_04337	Vha823TEZ1_00718	AKU56211.1	AGQ89923.1	KNY42844.1	VhaZJ0603_03828	AGQ99395.1	VowLMG25430_04766	EMR37721.1	VowATCC25919_04353	VhaCAIM463_05406	KNY40050.1	Vja200612G_02863	VhaAOD131_04485	EEZ85705.1	VroOz08_04168	VjaLMG25398_03868	VhaVHJR7_00283	VhaVHJR4_00190	Vja090810c_05095	AGB08776.1	KIP78110.1	VjaMWB21_04239	KIP78793.1	KIF46953.1	AHI98225.1	VroLMG21460_02282	VowOCN002_01720	VowGRA50_12_02546	VhaNBRC15634_04412	VhaE385_01388	KIF50383.1	Vow051011B_02034	BAC58505.1	Vja201212A_03231	Vca1114GL_01721	Vca051011E_01983	Vca051011F_03557	Vca051011G_00719	KGR34561.1	Vca200612B_02250	VhaKC13_17_5_04207	AGU94798.1	Vca151112C_02965	VcaCCS02_01738	VcaDS40M4_02025	ELU53687.1	EDL68277.1	0.921639
ORTHOMCL2571	VroDAT722_04453	Vha823TEZ1_00573	AKU56354.1	AGQ89813.1	KNY41464.1	VhaZJ0603_03683	AGQ99504.1	VowLMG25430_03574	EMR36766.1	VowATCC25919_04210	VhaCAIM463_01405	KNY41515.1	Vja200612G_05196	VhaAOD131_04336	EEZ89966.1	VroOz08_03993	VjaLMG25398_04012	VhaVHJR7_00426	VhaVHJR4_00051	Vja090810c_01868	AGB08615.1	KIP78096.1	VjaMWB21_02804	KIP79277.1	KIF47437.1	AHI98048.1	VroLMG21460_03374	VowOCN002_01297	VowGRA50_12_02406	VhaNBRC15634_02541	VhaE385_01570	KIF53003.1	Vow051011B_03096	BAC58357.1	Vja201212A_00530	Vca1114GL_01869	Vca051011E_02127	Vca051011F_04742	Vca051011G_00858	KGR34422.1	Vca200612B_03189	VhaKC13_17_5_04069	AGU94887.1	Vca151112C_02211	VcaCCS02_01593	VcaDS40M4_04559	ELU53412.1	EDL68862.1	0.921392
ORTHOMCL1766	VroDAT722_02104	Vha823TEZ1_02436	AKU54061.1	AGQ91669.1	KNY42878.1	VhaZJ0603_02120	AGQ97651.1	VowLMG25430_04841	EMR37990.1	VowATCC25919_03949	VhaCAIM463_00128	KNY46963.1	Vja200612G_03789	VhaAOD131_00115	EEZ87357.1	VroOz08_00582	VjaLMG25398_02324	VhaVHJR7_00703	VhaVHJR4_01232	Vja090810c_01591	AGB10792.1	KIP66484.1	VjaMWB21_01596	KIP79878.1	KIF49070.1	AHJ00556.1	VroLMG21460_01774	VowOCN002_02872	VowGRA50_12_01657	VhaNBRC15634_03869	VhaE385_04507	KIF54983.1	Vow051011B_00108	BAC60773.1	Vja201212A_04122	Vca1114GL_02538	Vca051011E_00671	Vca051011F_03996	Vca051011G_05111	KGR33932.1	Vca200612B_00907	VhaKC13_17_5_00870	AGU95401.1	Vca151112C_01713	VcaCCS02_04980	VcaDS40M4_04135	ELU52059.1	EDL67083.1	0.921017
ORTHOMCL171	VroDAT722_00435	Vha823TEZ1_04746	AKU56763.1	AGQ93074.1	KNY46468.1	VhaZJ0603_03071	AGQ96006.1	VowLMG25430_00773	EMR34476.1	VowATCC25919_03470	VhaCAIM463_03405	KNY46261.1	Vja200612G_03381	VhaAOD131_02242	EEZ89057.1	VroOz08_04807	VjaLMG25398_04106	VhaVHJR7_01946	VhaVHJR4_00574	Vja090810c_02637	AGB11664.1	KIP71106.1	VjaMWB21_02173	KIP77228.1	KIF48306.1	AHJ01418.1	VroLMG21460_02040	VowOCN002_00639	VowGRA50_12_03073	VhaNBRC15634_00812	VhaE385_00274	KIF51124.1	Vow051011B_01461	BAC61652.1	Vja201212A_03403	Vca1114GL_03704	Vca051011E_04686	Vca051011F_00344	Vca051011G_02499	KGR37066.1	Vca200612B_01183	VhaKC13_17_5_03033	AGU97199.1	Vca151112C_00512	VcaCCS02_03248	VcaDS40M4_02466	ELU53225.1	EDL70326.1	0.92092
ORTHOMCL1598	VroDAT722_00223	Vha823TEZ1_04438	AKU56493.1	AGQ92855.1	KNY45235.1	VhaZJ0603_03405	AGQ97116.1	VowLMG25430_02587	EMR36497.1	VowATCC25919_03029	VhaCAIM463_03698	KNY44163.1	Vja200612G_01627	VhaAOD131_01927	EEZ85421.1	VroOz08_04661	VjaLMG25398_01817	VhaVHJR7_02278	VhaVHJR4_00886	Vja090810c_02083	AGB11396.1	KIP76494.1	VjaMWB21_05077	KIP75656.1	KIF48651.1	AHJ01144.1	VroLMG21460_04144	VowOCN002_01032	VowGRA50_12_01411	VhaNBRC15634_02854	VhaE385_04920	KIF52579.1	Vow051011B_02286	BAC61368.1	Vja201212A_02694	Vca1114GL_03372	Vca051011E_04997	Vca051011F_02091	Vca051011G_02160	KGR37391.1	Vca200612B_05057	VhaKC13_17_5_02706	AGU98135.1	Vca151112C_00857	VcaCCS02_02117	VcaDS40M4_00736	ELU50548.1	EDL69070.1	0.920654
ORTHOMCL1337	VroDAT722_04801	Vha823TEZ1_05124	AKU53775.1	AGQ89517.1	KNY44918.1	VhaZJ0603_05353	AGQ99804.1	VowLMG25430_04392	EMR34994.1	VowATCC25919_01001	VhaCAIM463_03161	KNY47533.1	Vja200612G_02051	VhaAOD131_05578	EEZ87879.1	VroOz08_02695	VjaLMG25398_03691	VhaVHJR7_04866	VhaVHJR4_04629	Vja090810c_00853	AGB11116.1	KIP67387.1	VjaMWB21_03332	KIP70973.1	KIF47973.1	AHJ00866.1	VroLMG21460_03537	VowOCN002_01535	VowGRA50_12_00598	VhaNBRC15634_04199	VhaE385_02749	KIF47313.1	Vow051011B_04232	BAC61073.1	Vja201212A_05119	Vca1114GL_02230	Vca051011E_02873	Vca051011F_03191	Vca051011G_01027	KGR32751.1	Vca200612B_00331	VhaKC13_17_5_04873	AGU95154.1	Vca151112C_04507	VcaCCS02_01310	VcaDS40M4_03687	ELU51830.1	EDL67219.1	0.920502
ORTHOMCL1610	VroDAT722_00100	Vha823TEZ1_04537	AKU56558.1	AGQ92900.1	KNY41410.1	VhaZJ0603_03280	AGQ97177.1	VowLMG25430_00475	EMR37330.1	VowATCC25919_02942	VhaCAIM463_04709	KNY45149.1	Vja200612G_02990	VhaAOD131_02025	EEZ89827.1	VroOz08_01281	VjaLMG25398_01927	VhaVHJR7_02151	VhaVHJR4_00789	Vja090810c_01973	AGB11461.1	KIP74376.1	VjaMWB21_03295	KIP66741.1	KIF44958.1	AHJ01210.1	VroLMG21460_00197	VowOCN002_01109	VowGRA50_12_01487	VhaNBRC15634_03246	VhaE385_01154	KIF52653.1	Vow051011B_02210	BAC61438.1	Vja201212A_02578	Vca1114GL_03259	Vca051011E_05112	Vca051011F_01979	Vca051011G_02048	KGR37505.1	Vca200612B_02031	VhaKC13_17_5_02592	AGU97046.1	Vca151112C_00970	VcaCCS02_02229	VcaDS40M4_01350	ELU51202.1	EDL69958.1	0.920442
ORTHOMCL551	VroDAT722_04110	Vha823TEZ1_00789	AKU56142.1	AGQ89989.1	KNY44252.1	VhaZJ0603_03907	AGQ99328.1	VowLMG25430_04694	EMR35616.1	VowATCC25919_04426	VhaCAIM463_00783	KNY45573.1	Vja200612G_02773	VhaAOD131_04564	EEZ88432.1	VroOz08_04241	VjaLMG25398_03066	VhaVHJR7_00204	VhaVHJR4_00262	Vja090810c_04114	AGB08846.1	KIP77899.1	VjaMWB21_04313	KIP78629.1	KIF47025.1	AHI98297.1	VroLMG21460_02210	VowOCN002_01793	VowGRA50_12_02619	VhaNBRC15634_04484	VhaE385_01316	KIF51258.1	Vow051011B_01962	BAC58579.1	Vja201212A_03157	Vca1114GL_01648	Vca051011E_01913	Vca051011F_03487	Vca051011G_00649	KGR34633.1	Vca200612B_02179	VhaKC13_17_5_04279	AGU94732.1	Vca151112C_03036	VcaCCS02_01807	VcaDS40M4_02094	ELU53757.1	EDL68260.1	0.919982
ORTHOMCL1114	VroDAT722_00729	Vha823TEZ1_01557	AKU56984.1	AGQ93727.1	KNY45042.1	VhaZJ0603_01582	AGQ96197.1	VowLMG25430_00658	EMR33912.1	VowATCC25919_04961	VhaCAIM463_05178	KNY47103.1	Vja200612G_04753	VhaAOD131_03929	EEZ85798.1	VroOz08_00220	VjaLMG25398_00657	VhaVHJR7_03122	VhaVHJR4_03682	Vja090810c_03666	AGB11872.1	KIP65996.1	VjaMWB21_00355	KIP78347.1	KIF49856.1	AHJ02212.1	VroLMG21460_04504	VowOCN002_03655	VowGRA50_12_04910	VhaNBRC15634_01509	VhaE385_04174	KIF50617.1	Vow051011B_00705	BAC61894.1	Vja201212A_05184	Vca1114GL_04616	Vca051011E_01366	Vca051011F_00671	Vca051011G_04525	KGR36195.1	Vca200612B_04624	VhaKC13_17_5_01203	AGU97727.1	Vca151112C_01406	VcaCCS02_02982	VcaDS40M4_00256	ELU50436.1	EDL69733.1	0.919845
ORTHOMCL3156	VroDAT722_04639	Vha823TEZ1_00227	AKU53641.1	AGQ91885.1	KNY47730.1	VhaZJ0603_05674	AGR00394.1	VowLMG25430_03320	EMR34688.1	VowATCC25919_00759	VhaCAIM463_00882	KNY42770.1	Vja200612G_04244	VhaAOD131_01420	EEZ87842.1	VroOz08_01031	VjaLMG25398_05469	VhaVHJR7_05112	VhaVHJR4_05097	Vja090810c_00619	AGB11251.1	KIP66772.1	VjaMWB21_01165	KIP79187.1	KIF45099.1	AHJ01007.1	VroLMG21460_00484	VowOCN002_02026	VowGRA50_12_00367	VhaNBRC15634_04050	VhaE385_02193	KIF45914.1	Vow051011B_00972	BAC61227.1	Vja201212A_01040	Vca1114GL_02085	Vca051011E_00859	Vca051011F_01521	Vca051011G_01635	KGR32886.1	Vca200612B_02759	VhaKC13_17_5_05071	AGU95048.1	Vca151112C_01590	VcaCCS02_05129	VcaDS40M4_04645	ELU50930.1	EDL67550.1	0.919749
ORTHOMCL650	VroDAT722_03168	Vha823TEZ1_02229	AKU55048.1	AGQ90982.1	KNY39891.1	VhaZJ0603_04174	AGQ98389.1	VowLMG25430_02320	EMR38223.1	VowATCC25919_00596	VhaCAIM463_04793	KNY38705.1	Vja200612G_01034	VhaAOD131_01289	EEZ86320.1	VroOz08_02630	VjaLMG25398_05437	VhaVHJR7_04722	VhaVHJR4_02345	Vja090810c_00584	AGB09902.1	KIP75862.1	VjaMWB21_00553	KIP74165.1	KIF47624.1	AHI99567.1	VroLMG21460_03948	VowOCN002_02637	VowGRA50_12_04221	VhaNBRC15634_03695	VhaE385_00618	KIF52128.1	Vow051011B_05113	BAC59778.1	Vja201212A_05620	Vca1114GL_00434	Vca051011E_03490	Vca051011F_00551	Vca051011G_03935	KGR35504.1	Vca200612B_03068	VhaKC13_17_5_01702	AGU93903.1	Vca151112C_02425	VcaCCS02_03986	VcaDS40M4_03093	ELU53931.1	EDL70246.1	0.919693
ORTHOMCL1804	VroDAT722_04636	Vha823TEZ1_00230	AKU53645.1	AGQ89632.1	KNY47733.1	VhaZJ0603_05677	AGQ99686.1	VowLMG25430_03317	EMR34684.1	VowATCC25919_00756	VhaCAIM463_00885	KNY42767.1	Vja200612G_04241	VhaAOD131_01423	EEZ87839.1	VroOz08_01034	VjaLMG25398_05466	VhaVHJR7_05109	VhaVHJR4_05100	Vja090810c_00622	AGB11247.1	KIP66769.1	VjaMWB21_01162	KIP79184.1	KIF45096.1	AHJ01003.1	VroLMG21460_00481	VowOCN002_02029	VowGRA50_12_00370	VhaNBRC15634_04053	VhaE385_02190	KIF45911.1	Vow051011B_00969	BAC61222.1	Vja201212A_01043	Vca1114GL_02088	Vca051011E_00862	Vca051011F_01518	Vca051011G_01631	KGR32890.1	Vca200612B_02756	VhaKC13_17_5_05068	AGU95050.1	Vca151112C_01593	VcaCCS02_05132	VcaDS40M4_04640	ELU50934.1	EDL67552.1	0.919621
ORTHOMCL2903	VroDAT722_04590	Vha823TEZ1_00276	AKU53604.1	AGQ89671.1	KNY39360.1	VhaZJ0603_06149	AGQ99647.1	VowLMG25430_00588	EMR35175.1	VowATCC25919_04621	VhaCAIM463_04250	KNY48542.1	Vja200612G_04127	VhaAOD131_01703	EEZ87090.1	VroOz08_00164	VjaLMG25398_03589	VhaVHJR7_05319	VhaVHJR4_05204	Vja090810c_02843	AGB11285.1	KIP65463.1	VjaMWB21_03994	KIP67439.1	KIF44488.1	AHJ01045.1	VroLMG21460_02128	VowOCN002_00111	VowGRA50_12_00264	VhaNBRC15634_01201	VhaE385_02245	KIF48744.1	Vow051011B_00388	BAC61269.1	Vja201212A_00439	Vca1114GL_02043	Vca051011E_01143	Vca051011F_00176	Vca051011G_00108	KGR32708.1	Vca200612B_02050	VhaKC13_17_5_05182	AGU95013.1	Vca151112C_01554	VcaCCS02_00030	VcaDS40M4_00025	ELU49751.1	EDL67955.1	0.919484
ORTHOMCL520	VroDAT722_01081	Vha823TEZ1_03546	AKU57243.1	AGQ93448.1	KNY41989.1	VhaZJ0603_01830	AGQ96415.1	VowLMG25430_02647	EMR34885.1	VowATCC25919_03174	VhaCAIM463_04043	KNY42612.1	Vja200612G_04413	VhaAOD131_05119	EEZ86172.1	VroOz08_05128	VjaLMG25398_03157	VhaVHJR7_03368	VhaVHJR4_03903	Vja090810c_01467	AGB12134.1	KIP67044.1	VjaMWB21_01827	KIP79006.1	KIF49600.1	AHJ01837.1	VroLMG21460_03696	VowOCN002_05006	VowGRA50_12_04630	VhaNBRC15634_01554	VhaE385_02463	KIF51436.1	Vow051011B_03159	BAC62156.1	Vja201212A_04596	Vca1114GL_04397	Vca051011E_01604	Vca051011F_00769	Vca051011G_04741	KGR35966.1	Vca200612B_04302	VhaKC13_17_5_00976	AGU97458.1	Vca151112C_04558	VcaCCS02_00792	VcaDS40M4_03927	ELU52570.1	EDL69619.1	0.919372
ORTHOMCL2603	VroDAT722_00619	Vha823TEZ1_01729	AKU56845.1	AGQ93143.1	KNY44001.1	VhaZJ0603_01296	AGQ96078.1	VowLMG25430_03898	EMR35132.1	VowATCC25919_02564	VhaCAIM463_01007	KNY48172.1	Vja200612G_03490	VhaAOD131_04205	EEZ87529.1	VroOz08_04901	VjaLMG25398_00112	VhaVHJR7_02841	VhaVHJR4_03026	Vja090810c_04841	AGB11745.1	KIP71202.1	VjaMWB21_04032	KIP65969.1	KIF48203.1	AHJ01501.1	VroLMG21460_01130	VowOCN002_00529	VowGRA50_12_03178	VhaNBRC15634_00960	VhaE385_03979	KIF52322.1	Vow051011B_00039	BAC61743.1	Vja201212A_01583	Vca1114GL_03817	Vca051011E_02607	Vca051011F_01328	Vca051011G_02781	KGR36974.1	Vca200612B_02357	VhaKC13_17_5_03123	AGU97249.1	Vca151112C_01664	VcaCCS02_01349	VcaDS40M4_01726	ELU51715.1	EDL66912.1	0.919356
ORTHOMCL2564	VroDAT722_04501	Vha823TEZ1_00621	AKU56305.1	AGQ89857.1	KNY38852.1	VhaZJ0603_03731	AGQ99460.1	VowLMG25430_03622	EMR36718.1	VowATCC25919_04259	VhaCAIM463_01453	KNY41561.1	Vja200612G_02963	VhaAOD131_04384	EEZ89919.1	VroOz08_04041	VjaLMG25398_03964	VhaVHJR7_00378	VhaVHJR4_00099	Vja090810c_01915	AGB08662.1	KIP78051.1	VjaMWB21_02757	KIP79232.1	KIF47390.1	AHI98099.1	VroLMG21460_04022	VowOCN002_01345	VowGRA50_12_02454	VhaNBRC15634_04322	VhaE385_01521	KIF52956.1	Vow051011B_03048	BAC58409.1	Vja201212A_00577	Vca1114GL_01822	Vca051011E_02079	Vca051011F_04695	Vca051011G_00810	KGR34469.1	Vca200612B_03237	VhaKC13_17_5_04116	AGU94846.1	Vca151112C_02164	VcaCCS02_01642	VcaDS40M4_04607	ELU53461.1	EDL68709.1	0.918591
ORTHOMCL1062	VroDAT722_04564	Vha823TEZ1_05231	AKU53564.1	AGQ89710.1	KNY45548.1	VhaZJ0603_05540	AGQ99571.1	VowLMG25430_01865	EMR35310.1	VowATCC25919_01594	VhaCAIM463_01109	KNY48581.1	Vja200612G_02512	VhaAOD131_01376	EEZ86731.1	VroOz08_04507	VjaLMG25398_05112	VhaVHJR7_05051	VhaVHJR4_04978	Vja090810c_01784	AGB08540.1	KIP68798.1	VjaMWB21_00501	KIP70340.1	KIF49255.1	AHI97970.1	VroLMG21460_02417	VowOCN002_00070	VowGRA50_12_00456	VhaNBRC15634_03961	VhaE385_03712	KIF52808.1	Vow051011B_01030	BAC58277.1	Vja201212A_01236	Vca1114GL_01994	Vca051011E_01029	Vca051011F_01715	Vca051011G_02802	KGR33108.1	Vca200612B_00543	VhaKC13_17_5_02386	AGU94934.1	Vca151112C_02540	VcaCCS02_04749	VcaDS40M4_03502	ELU51321.1	EDL67517.1	0.918241
ORTHOMCL634	VroDAT722_02673	Vha823TEZ1_01398	AKU55279.1	AGQ90739.1	KNY41005.1	VhaZJ0603_04505	AGQ98578.1	VowLMG25430_04239	EMR38415.1	VowATCC25919_02216	VhaCAIM463_04272	KNY45871.1	Vja200612G_00481	VhaAOD131_00867	EEZ85537.1	VroOz08_02275	VjaLMG25398_05219	VhaVHJR7_04592	VhaVHJR4_02009	Vja090810c_02764	AGB09681.1	KIP71595.1	VjaMWB21_04553	KIP78261.1	KIF47868.1	AHI99910.1	VroLMG21460_04448	VowOCN002_04231	VowGRA50_12_03987	VhaNBRC15634_04880	VhaE385_05836	KIF53967.1	Vow051011B_04343	BAC59529.1	Vja201212A_02295	Vca1114GL_00681	Vca051011E_03214	Vca051011F_04450	Vca051011G_03709	KGR35280.1	Vca200612B_02926	VhaKC13_17_5_01925	AGU94024.1	Vca151112C_04128	VcaCCS02_04244	VcaDS40M4_02897	ELU51017.1	EDL67898.1	0.918179
ORTHOMCL1875	VroDAT722_00872	Vha823TEZ1_03874	AKU57469.1	AGQ93637.1	KNY42304.1	VhaZJ0603_05206	AGQ96609.1	VowLMG25430_04320	EMR35825.1	VowATCC25919_01079	VhaCAIM463_00555	KNY39937.1	Vja200612G_04518	VhaAOD131_02719	EEZ87449.1	VroOz08_02904	VjaLMG25398_03729	VhaVHJR7_03640	VhaVHJR4_04179	Vja090810c_00237	AGB12350.1	KIP67140.1	VjaMWB21_04877	KIP78916.1	KIF49708.1	AHJ02099.1	VroLMG21460_00915	VowOCN002_04868	VowGRA50_12_04769	VhaNBRC15634_04947	VhaE385_05274	KIF51835.1	Vow051011B_00430	BAC62415.1	Vja201212A_04497	Vca1114GL_04492	Vca051011E_01503	Vca051011F_00116	Vca051011G_04651	KGR36068.1	Vca200612B_04399	VhaKC13_17_5_01077	AGU97643.1	Vca151112C_01250	VcaCCS02_02854	VcaDS40M4_00387	ELU52177.1	EDL69516.1	0.918096
ORTHOMCL2404	VroDAT722_02032	Vha823TEZ1_02507	AKU54132.1	AGQ91611.1	KNY42945.1	VhaZJ0603_02191	AGQ97709.1	VowLMG25430_02686	EMR36402.1	VowATCC25919_03876	VhaCAIM463_02561	KNY46897.1	Vja200612G_03862	VhaAOD131_00186	EEZ87426.1	VroOz08_00654	VjaLMG25398_02396	VhaVHJR7_00632	VhaVHJR4_01304	Vja090810c_04374	AGB10725.1	KIP66549.1	VjaMWB21_02467	KIP79814.1	KIF49001.1	AHI98763.1	VroLMG21460_03747	VowOCN002_02944	VowGRA50_12_01729	VhaNBRC15634_03940	VhaE385_04578	KIF54915.1	Vow051011B_02973	BAC60701.1	Vja201212A_04194	Vca1114GL_02610	Vca051011E_00600	Vca051011F_03925	Vca051011G_05039	KGR33863.1	Vca200612B_01959	VhaKC13_17_5_00798	AGU95464.1	Vca151112C_01784	VcaCCS02_05052	VcaDS40M4_04206	ELU52822.1	EDL67617.1	0.917967
ORTHOMCL3072	VroDAT722_01232	Vha823TEZ1_03735	AKU57375.1	AGQ93563.1	KNY40005.1	VhaZJ0603_01960	AGQ96529.1	VowLMG25430_02263	EMR37566.1	VowATCC25919_00946	VhaCAIM463_03270	KNY48284.1	Vja200612G_04277	VhaAOD131_05250	EEZ85240.1	VroOz08_02802	VjaLMG25398_03617	VhaVHJR7_03498	VhaVHJR4_04035	Vja090810c_01335	AGB12258.1	KIP65548.1	VjaMWB21_02050	KIP79125.1	KIF49474.1	AHJ01978.1	VroLMG21460_04319	VowOCN002_05137	VowGRA50_12_04498	VhaNBRC15634_01683	VhaE385_02335	KIF54404.1	Vow051011B_03302	BAC62315.1	Vja201212A_04729	Vca1114GL_04272	Vca051011E_04144	Vca051011F_04901	Vca051011G_01447	KGR35823.1	Vca200612B_01810	VhaKC13_17_5_03603	AGU98635.1	Vca151112C_04712	VcaCCS02_01219	VcaDS40M4_00599	ELU51908.1	EDL69858.1	0.917899
ORTHOMCL2496	VroDAT722_01461	Vha823TEZ1_03944	AKU57019.1	AGQ93698.1	KNY40944.1	VhaZJ0603_04897	AGQ96225.1	VowLMG25430_01083	EMR34080.1	VowATCC25919_00237	VhaCAIM463_04376	KNY38454.1	Vja200612G_04164	VhaAOD131_02645	EEZ85755.1	VroOz08_03850	VjaLMG25398_00217	VhaVHJR7_03713	VhaVHJR4_04251	Vja090810c_02121	AGB11910.1	KIP67224.1	VjaMWB21_02549	KIP73052.1	KIF49814.1	AHJ02177.1	VroLMG21460_03220	VowOCN002_03611	VowGRA50_12_04865	VhaNBRC15634_00340	VhaE385_05208	KIF50660.1	Vow051011B_00291	BAC61930.1	Vja201212A_04408	Vca1114GL_04582	Vca051011E_01401	Vca051011F_00637	Vca051011G_04561	KGR36159.1	Vca200612B_02801	VhaKC13_17_5_01169	AGU97698.1	Vca151112C_01351	VcaCCS02_02945	VcaDS40M4_00300	ELU51642.1	EDL67635.1	0.917842
ORTHOMCL2373	VroDAT722_02175	Vha823TEZ1_02113	AKU54364.1	AGQ91398.1	KNY39913.1	VhaZJ0603_02486	AGQ97923.1	VowLMG25430_03280	EMR37024.1	VowATCC25919_01754	VhaCAIM463_00243	KNY43847.1	Vja200612G_04716	VhaAOD131_00468	EEZ87802.1	VroOz08_02430	VjaLMG25398_00335	VhaVHJR7_04292	VhaVHJR4_03540	Vja090810c_01188	AGB10492.1	KIP65673.1	VjaMWB21_04907	KIP65575.1	KIF45384.1	AHJ00252.1	VroLMG21460_03274	VowOCN002_03189	VowGRA50_12_01983	VhaNBRC15634_01919	VhaE385_04323	KIF50360.1	Vow051011B_01824	BAC60468.1	Vja201212A_03589	Vca1114GL_02890	Vca051011E_00357	Vca051011F_03681	Vca051011G_01786	KGR34318.1	Vca200612B_00026	VhaKC13_17_5_00551	AGU95649.1	Vca151112C_04365	VcaCCS02_03389	VcaDS40M4_00124	ELU52416.1	EDL68238.1	0.917788
ORTHOMCL2321	VroDAT722_00890	Vha823TEZ1_03949	AKU57097.1	AGQ93324.1	KNY38777.1	VhaZJ0603_04902	AGQ96286.1	VowLMG25430_00026	EMR34085.1	VowATCC25919_02663	VhaCAIM463_04905	KNY39201.1	Vja200612G_01200	VhaAOD131_02640	EEZ88194.1	VroOz08_02924	VjaLMG25398_01423	VhaVHJR7_03718	VhaVHJR4_04256	Vja090810c_03348	AGB11980.1	KIP76314.1	VjaMWB21_01862	KIP66383.1	KIF47207.1	AHJ01728.1	VroLMG21460_00896	VowOCN002_00266	VowGRA50_12_00796	VhaNBRC15634_00554	VhaE385_04117	KIF46404.1	Vow051011B_04535	BAC62004.1	Vja201212A_00769	Vca1114GL_04065	Vca051011E_00894	Vca051011F_02310	Vca051011G_00201	KGR36717.1	Vca200612B_05171	VhaKC13_17_5_03389	AGU97404.1	Vca151112C_02628	VcaCCS02_00411	VcaDS40M4_02614	ELU52728.1	EDL69368.1	0.917554
ORTHOMCL1566	VroDAT722_00556	Vha823TEZ1_04238	AKU56610.1	AGQ93934.1	KNY41895.1	VhaZJ0603_01018	AGQ97217.1	VowLMG25430_03990	EMR33964.1	VowATCC25919_01069	VhaCAIM463_00521	KNY48486.1	Vja200612G_01812	VhaAOD131_05476	EEZ88034.1	VroOz08_03771	VjaLMG25398_00273	VhaVHJR7_03938	VhaVHJR4_04701	Vja090810c_02871	AGB11512.1	KIP77611.1	VjaMWB21_02662	KIP66134.1	KIF44882.1	AHJ01263.1	VroLMG21460_04231	VowOCN002_04155	VowGRA50_12_05423	VhaNBRC15634_00488	VhaE385_02965	KIF47554.1	Vow051011B_03915	BAC61492.1	Vja201212A_00274	Vca1114GL_05093	Vca051011E_04630	Vca051011F_00080	Vca051011G_04372	KGR36660.1	Vca200612B_02535	VhaKC13_17_5_01668	AGU97096.1	Vca151112C_04868	VcaCCS02_04711	VcaDS40M4_01946	ELU52924.1	EDL67742.1	0.91741
ORTHOMCL820	VroDAT722_00088	Vha823TEZ1_04549	AKU56567.1	AGQ92909.1	KNY41762.1	VhaZJ0603_03267	AGQ97186.1	VowLMG25430_00487	EMR37343.1	VowATCC25919_02930	VhaCAIM463_04721	KNY45161.1	Vja200612G_01263	VhaAOD131_02037	EEZ89839.1	VroOz08_01292	VjaLMG25398_01939	VhaVHJR7_02138	VhaVHJR4_00777	Vja090810c_01961	AGB11469.1	KIP74387.1	VjaMWB21_04757	KIP69160.1	KIF44946.1	AHJ01219.1	VroLMG21460_03978	VowOCN002_01121	VowGRA50_12_01499	VhaNBRC15634_03234	VhaE385_01166	KIF52665.1	Vow051011B_02198	BAC61447.1	Vja201212A_02566	Vca1114GL_03249	Vca051011E_05122	Vca051011F_01969	Vca051011G_02038	KGR37515.1	Vca200612B_02021	VhaKC13_17_5_02582	AGU97055.1	Vca151112C_00980	VcaCCS02_02239	VcaDS40M4_01359	ELU51192.1	EDL69899.1	0.917407
ORTHOMCL1320	VroDAT722_04819	Vha823TEZ1_05178	AKU53826.1	AGQ89468.1	KNY45906.1	VhaZJ0603_05298	AGQ99854.1	VowLMG25430_01186	EMR35048.1	VowATCC25919_00804	VhaCAIM463_02960	KNY40354.1	Vja200612G_00556	VhaAOD131_05524	EEZ87931.1	VroOz08_00124	VjaLMG25398_00815	VhaVHJR7_05158	VhaVHJR4_05052	Vja090810c_04681	AGB11066.1	KIP67992.1	VjaMWB21_03472	KIP80049.1	KIF45299.1	AHJ00815.1	VroLMG21460_01931	VowOCN002_01588	VowGRA50_12_00321	VhaNBRC15634_03627	VhaE385_03613	KIF45065.1	Vow051011B_04606	BAC61016.1	Vja201212A_03419	Vca1114GL_02282	Vca051011E_02821	Vca051011F_04064	Vca051011G_01365	KGR32841.1	Vca200612B_03978	VhaKC13_17_5_04821	AGU95200.1	Vca151112C_02310	VcaCCS02_03597	VcaDS40M4_00197	ELU51399.1	EDL67538.1	0.916923
ORTHOMCL2750	VroDAT722_01174	Vha823TEZ1_03688	AKU57335.1	AGQ93525.1	KNY42446.1	VhaZJ0603_01914	AGQ96491.1	VowLMG25430_02310	EMR37520.1	VowATCC25919_00895	VhaCAIM463_02936	KNY48240.1	Vja200612G_04328	VhaAOD131_05204	EEZ89585.1	VroOz08_02755	VjaLMG25398_03669	VhaVHJR7_03452	VhaVHJR4_03989	Vja090810c_01386	AGB12216.1	KIP72793.1	VjaMWB21_00604	KIP79080.1	KIF49520.1	AHJ01935.1	VroLMG21460_04271	VowOCN002_05085	VowGRA50_12_04550	VhaNBRC15634_01637	VhaE385_02381	KIF54455.1	Vow051011B_03249	BAC62264.1	Vja201212A_04678	Vca1114GL_04317	Vca051011E_04099	Vca051011F_04857	Vca051011G_01402	KGR35868.1	Vca200612B_03927	VhaKC13_17_5_03649	AGU97558.1	Vca151112C_04668	VcaCCS02_01263	VcaDS40M4_00569	ELU50020.1	EDL69852.1	0.916744
ORTHOMCL2998	VroDAT722_04791	Vha823TEZ1_05137	AKU53786.1	AGQ89507.1	KNY44930.1	VhaZJ0603_05340	AGQ99815.1	VowLMG25430_04380	EMR35006.1	VowATCC25919_00989	VhaCAIM463_01196	KNY47521.1	Vja200612G_02041	VhaAOD131_05565	EEZ87889.1	VroOz08_02684	VjaLMG25398_03702	VhaVHJR7_04879	VhaVHJR4_04642	Vja090810c_00842	AGB11105.1	KIP67398.1	VjaMWB21_03343	KIP70984.1	KIF47983.1	AHJ00854.1	VroLMG21460_03527	VowOCN002_01547	VowGRA50_12_00586	VhaNBRC15634_04212	VhaE385_02736	KIF47303.1	Vow051011B_04220	BAC61059.1	Vja201212A_05131	Vca1114GL_02240	Vca051011E_02863	Vca051011F_03180	Vca051011G_01017	KGR32741.1	Vca200612B_00321	VhaKC13_17_5_04863	AGU95164.1	Vca151112C_04518	VcaCCS02_01320	VcaDS40M4_03697	ELU51841.1	EDL67672.1	0.916564
ORTHOMCL2209	VroDAT722_01256	Vha823TEZ1_03711	AKU57358.1	AGQ93547.1	KNY40027.1	VhaZJ0603_01936	AGQ96513.1	VowLMG25430_02288	EMR37543.1	VowATCC25919_00917	VhaCAIM463_03246	KNY48262.1	Vja200612G_04306	VhaAOD131_05226	EEZ89608.1	VroOz08_02777	VjaLMG25398_03647	VhaVHJR7_03474	VhaVHJR4_04011	Vja090810c_01364	AGB12241.1	KIP72815.1	VjaMWB21_00581	KIP79102.1	KIF49497.1	AHJ01961.1	VroLMG21460_04294	VowOCN002_05108	VowGRA50_12_04527	VhaNBRC15634_01659	VhaE385_02359	KIF54432.1	Vow051011B_03273	BAC62288.1	Vja201212A_04700	Vca1114GL_04297	Vca051011E_04119	Vca051011F_04877	Vca051011G_01422	KGR35848.1	Vca200612B_03907	VhaKC13_17_5_03628	AGU97575.1	Vca151112C_04688	VcaCCS02_01243	VcaDS40M4_00589	ELU49709.1	EDL69879.1	0.91636
ORTHOMCL742	VroDAT722_01559	Vha823TEZ1_04784	AKU57817.1	AGQ92603.1	KNY46505.1	VhaZJ0603_03033	AGQ96874.1	VowLMG25430_00698	EMR34438.1	VowATCC25919_02156	VhaCAIM463_03367	KNY46224.1	Vja200612G_01484	VhaAOD131_02280	EEZ87587.1	VroOz08_02042	VjaLMG25398_04239	VhaVHJR7_01907	VhaVHJR4_00536	Vja090810c_03092	AGB12732.1	KIP73985.1	VjaMWB21_01769	KIP76897.1	KIF50113.1	AHJ02439.1	VroLMG21460_00411	VowOCN002_03929	VowGRA50_12_05190	VhaNBRC15634_00851	VhaE385_00236	KIF51046.1	Vow051011B_03694	BAC62830.1	Vja201212A_01301	Vca1114GL_04881	Vca051011E_04425	Vca051011F_02609	Vca051011G_04147	KGR36447.1	Vca200612B_01514	VhaKC13_17_5_01456	AGU97921.1	Vca151112C_05086	VcaCCS02_01037	VcaDS40M4_01133	ELU50049.1	EDL71070.1	0.916084
ORTHOMCL2358	VroDAT722_02585	Vha823TEZ1_01987	AKU54479.1	AGQ91272.1	KNY42724.1	VhaZJ0603_02617	AGQ98029.1	VowLMG25430_01374	EMR38667.1	VowATCC25919_01802	VhaCAIM463_01741	KNY46149.1	Vja200612G_00281	VhaAOD131_00591	EEZ87243.1	VroOz08_00450	VjaLMG25398_00903	VhaVHJR7_04168	VhaVHJR4_03413	Vja090810c_02342	AGB10374.1	KIP68267.1	VjaMWB21_01429	KIP78393.1	KIF45695.1	AHJ00099.1	VroLMG21460_00673	VowOCN002_03319	VowGRA50_12_02116	VhaNBRC15634_04631	VhaE385_04733	KIF54740.1	Vow051011B_04747	BAC60331.1	Vja201212A_03728	Vca1114GL_03026	Vca051011E_00222	Vca051011F_01283	Vca051011G_01928	KGR34182.1	Vca200612B_03455	VhaKC13_17_5_00395	AGU95748.1	Vca151112C_03451	VcaCCS02_00507	VcaDS40M4_01520	ELU52227.1	EDL67286.1	0.916083
ORTHOMCL1869	VroDAT722_01518	Vha823TEZ1_03488	AKU57058.1	AGQ93670.1	KNY46562.1	VhaZJ0603_01771	AGQ96253.1	VowLMG25430_01527	EMR34832.1	VowATCC25919_04651	VhaCAIM463_02692	KNY38738.1	Vja200612G_04196	VhaAOD131_05065	EEZ86815.1	VroOz08_03885	VjaLMG25398_03792	VhaVHJR7_03309	VhaVHJR4_03827	Vja090810c_04046	AGB11940.1	KIP67195.1	VjaMWB21_03620	KIP73081.1	KIF49765.1	AHJ02143.1	VroLMG21460_00836	VowOCN002_04799	VowGRA50_12_04835	VhaNBRC15634_02073	VhaE385_02866	KIF50690.1	Vow051011B_00178	BAC61963.1	Vja201212A_04441	Vca1114GL_04548	Vca051011E_01445	Vca051011F_00597	Vca051011G_04594	KGR36126.1	Vca200612B_04457	VhaKC13_17_5_01135	AGU97680.1	Vca151112C_01308	VcaCCS02_02911	VcaDS40M4_00334	ELU51746.1	EDL69474.1	0.916073
ORTHOMCL3732	VroDAT722_01156	Vha823TEZ1_03583	AKU57281.1	AGQ94058.1	KNY42397.1	VhaZJ0603_01867	AGQ97354.1	VowLMG25430_04975	EMR34920.1	VowATCC25919_00852	VhaCAIM463_04402	KNY40590.1	Vja200612G_04377	VhaAOD131_05156	EEZ86139.1	VroOz08_05170	VjaLMG25398_03121	VhaVHJR7_03406	VhaVHJR4_03940	Vja090810c_01431	AGB12174.1	KIP69574.1	VjaMWB21_01791	KIP79039.1	KIF49566.1	AHJ01879.1	VroLMG21460_03737	VowOCN002_05042	VowGRA50_12_04595	VhaNBRC15634_01591	VhaE385_02425	KIF54499.1	Vow051011B_03195	BAC62199.1	Vja201212A_04632	Vca1114GL_04362	Vca051011E_01639	Vca051011F_00804	Vca051011G_04776	KGR35930.1	Vca200612B_04267	VhaKC13_17_5_00941	AGU98546.1	Vca151112C_04593	VcaCCS02_00757	VcaDS40M4_03892	ELU52603.1	EDL67229.1	0.915787
ORTHOMCL1510	VroDAT722_01258	Vha823TEZ1_03709	AKU57354.1	AGQ93543.1	KNY40029.1	VhaZJ0603_01934	AGQ96509.1	VowLMG25430_02290	EMR37540.1	VowATCC25919_00915	VhaCAIM463_03244	KNY48259.1	Vja200612G_04308	VhaAOD131_05224	EEZ89606.1	VroOz08_02775	VjaLMG25398_03649	VhaVHJR7_03472	VhaVHJR4_04009	Vja090810c_01366	AGB12236.1	KIP72812.1	VjaMWB21_00583	KIP79099.1	KIF49499.1	AHJ01956.1	VroLMG21460_04292	VowOCN002_05106	VowGRA50_12_04529	VhaNBRC15634_01657	VhaE385_02361	KIF54434.1	Vow051011B_03271	BAC62284.1	Vja201212A_04698	Vca1114GL_04299	Vca051011E_04117	Vca051011F_04875	Vca051011G_01420	KGR35850.1	Vca200612B_03909	VhaKC13_17_5_03630	AGU97573.1	Vca151112C_04686	VcaCCS02_01245	VcaDS40M4_00587	ELU49706.1	EDL69838.1	0.91568
ORTHOMCL468	VroDAT722_04647	Vha823TEZ1_00219	AKU53633.1	AGQ89643.1	KNY47722.1	VhaZJ0603_05666	AGQ99675.1	VowLMG25430_03328	EMR34696.1	VowATCC25919_00767	VhaCAIM463_00874	KNY42778.1	Vja200612G_04252	VhaAOD131_01412	EEZ87850.1	VroOz08_01023	VjaLMG25398_00966	VhaVHJR7_05120	VhaVHJR4_05089	Vja090810c_00611	AGB11259.1	KIP66780.1	VjaMWB21_01173	KIP79195.1	KIF45107.1	AHJ01015.1	VroLMG21460_00493	VowOCN002_02018	VowGRA50_12_00359	VhaNBRC15634_04042	VhaE385_02201	KIF45922.1	Vow051011B_00980	BAC61235.1	Vja201212A_01032	Vca1114GL_02077	Vca051011E_00851	Vca051011F_01529	Vca051011G_01643	KGR32878.1	Vca200612B_02767	VhaKC13_17_5_05079	AGU95040.1	Vca151112C_01582	VcaCCS02_05121	VcaDS40M4_04653	ELU50922.1	EDL67549.1	0.915634
ORTHOMCL756	VroDAT722_01750	Vha823TEZ1_04107	AKU56732.1	AGQ93049.1	KNY40961.1	VhaZJ0603_01148	AGQ95976.1	VowLMG25430_02015	EMR38469.1	VowATCC25919_02067	VhaCAIM463_05468	KNY41758.1	Vja200612G_01337	VhaAOD131_05349	EEZ89180.1	VroOz08_01967	VjaLMG25398_04339	VhaVHJR7_03809	VhaVHJR4_02875	Vja090810c_02976	AGB11631.1	KIP77501.1	VjaMWB21_02941	KIP77000.1	KIF44751.1	AHJ01389.1	VroLMG21460_03839	VowOCN002_04023	VowGRA50_12_05286	VhaNBRC15634_03403	VhaE385_01860	KIF51663.1	Vow051011B_03781	BAC61620.1	Vja201212A_00395	Vca1114GL_04971	Vca051011E_04513	Vca051011F_02722	Vca051011G_04247	KGR36532.1	Vca200612B_02654	VhaKC13_17_5_01553	AGU97998.1	Vca151112C_04985	VcaCCS02_01135	VcaDS40M4_01267	ELU51815.1	EDL71013.1	0.915601
ORTHOMCL1336	VroDAT722_04800	Vha823TEZ1_05125	AKU53776.1	AGQ89516.1	KNY44919.1	VhaZJ0603_05352	AGQ99805.1	VowLMG25430_04391	EMR34995.1	VowATCC25919_01000	VhaCAIM463_03162	KNY47532.1	Vja200612G_02050	VhaAOD131_05577	EEZ87880.1	VroOz08_02694	VjaLMG25398_03692	VhaVHJR7_04867	VhaVHJR4_04630	Vja090810c_00852	AGB11115.1	KIP67388.1	VjaMWB21_03333	KIP70974.1	KIF47974.1	AHJ00865.1	VroLMG21460_03536	VowOCN002_01536	VowGRA50_12_00597	VhaNBRC15634_04200	VhaE385_02748	KIF47312.1	Vow051011B_04231	BAC61072.1	Vja201212A_05120	Vca1114GL_02231	Vca051011E_02872	Vca051011F_03190	Vca051011G_01026	KGR32750.1	Vca200612B_00330	VhaKC13_17_5_04872	AGU95155.1	Vca151112C_04508	VcaCCS02_01311	VcaDS40M4_03688	ELU51831.1	EDL67220.1	0.915575
ORTHOMCL782	VroDAT722_00505	Vha823TEZ1_04656	AKU57905.1	AGQ92682.1	KNY41134.1	VhaZJ0603_03160	AGQ96954.1	VowLMG25430_02935	EMR34570.1	VowATCC25919_03561	VhaCAIM463_03658	KNY46348.1	Vja200612G_03281	VhaAOD131_02152	EEZ88982.1	VroOz08_03719	VjaLMG25398_02095	VhaVHJR7_02038	VhaVHJR4_00666	Vja090810c_02549	AGB12822.1	KIP71024.1	VjaMWB21_00940	KIP77315.1	KIF48378.1	AHJ02529.1	VroLMG21460_01982	VowOCN002_00729	VowGRA50_12_02982	VhaNBRC15634_00719	VhaE385_00366	KIF52883.1	Vow051011B_01558	BAC62927.1	Vja201212A_03306	Vca1114GL_03638	Vca051011E_04759	Vca051011F_00278	Vca051011G_02426	KGR37135.1	Vca200612B_01602	VhaKC13_17_5_02960	AGU98264.1	Vca151112C_00443	VcaCCS02_03173	VcaDS40M4_02424	ELU53185.1	EDL70418.1	0.915243
ORTHOMCL2130	VroDAT722_03372	Vha823TEZ1_02942	AKU55574.1	AGQ90480.1	KNY43285.1	VhaZJ0603_00568	AGQ98835.1	VowLMG25430_03822	EMR37886.1	VowATCC25919_00612	VhaCAIM463_00057	KNY47967.1	Vja200612G_05150	VhaAOD131_03440	EEZ88327.1	VroOz08_02735	VjaLMG25398_04560	VhaVHJR7_00998	VhaVHJR4_01979	Vja090810c_03699	AGB09407.1	KIP67695.1	VjaMWB21_00250	KIP80011.1	KIF46541.1	AHI99004.1	VroLMG21460_04760	VowOCN002_04625	VowGRA50_12_03555	VhaNBRC15634_01255	VhaE385_03640	KIF50933.1	Vow051011B_04038	BAC59209.1	Vja201212A_04362	Vca1114GL_01068	Vca051011E_03687	Vca051011F_01101	Vca051011G_03274	KGR34845.1	Vca200612B_01435	VhaKC13_17_5_02361	AGU94267.1	Vca151112C_03724	VcaCCS02_04621	VcaDS40M4_03819	ELU53013.1	EDL67926.1	0.915106
ORTHOMCL993	VroDAT722_02038	Vha823TEZ1_02501	AKU54127.1	AGQ91614.1	KNY42940.1	VhaZJ0603_02185	AGQ97706.1	VowLMG25430_02680	EMR36408.1	VowATCC25919_03882	VhaCAIM463_02555	KNY46902.1	Vja200612G_03857	VhaAOD131_00180	EEZ87420.1	VroOz08_00648	VjaLMG25398_02391	VhaVHJR7_00638	VhaVHJR4_01298	Vja090810c_04369	AGB10729.1	KIP66545.1	VjaMWB21_02472	KIP79818.1	KIF49006.1	AHI98651.1	VroLMG21460_03753	VowOCN002_02938	VowGRA50_12_01723	VhaNBRC15634_03934	VhaE385_04572	KIF54920.1	Vow051011B_02979	BAC60706.1	Vja201212A_04189	Vca1114GL_02604	Vca051011E_00606	Vca051011F_03931	Vca051011G_05045	KGR33869.1	Vca200612B_01953	VhaKC13_17_5_00804	AGU95459.1	Vca151112C_01779	VcaCCS02_05046	VcaDS40M4_04201	ELU52827.1	EDL67619.1	0.914745
ORTHOMCL408	VroDAT722_02378	Vha823TEZ1_02048	AKU54419.1	AGQ91322.1	KNY42573.1	VhaZJ0603_02556	AGQ97979.1	VowLMG25430_01293	EMR38605.1	VowATCC25919_01866	VhaCAIM463_03859	KNY41226.1	Vja200612G_04856	VhaAOD131_00531	EEZ87304.1	VroOz08_03683	VjaLMG25398_02660	VhaVHJR7_04228	VhaVHJR4_03473	Vja090810c_02201	AGB10435.1	KIP73639.1	VjaMWB21_04970	KIP66675.1	KIF44548.1	AHJ00192.1	VroLMG21460_03334	VowOCN002_03257	VowGRA50_12_02052	VhaNBRC15634_02397	VhaE385_04794	KIF54682.1	Vow051011B_00152	BAC60393.1	Vja201212A_03665	Vca1114GL_02957	Vca051011E_00290	Vca051011F_03601	Vca051011G_01852	KGR34249.1	Vca200612B_00182	VhaKC13_17_5_00484	AGU95700.1	Vca151112C_04295	VcaCCS02_03323	VcaDS40M4_00509	ELU49495.1	EDL68770.1	0.914694
ORTHOMCL2572	VroDAT722_04451	Vha823TEZ1_00571	AKU56356.1	AGQ89811.1	KNY41462.1	VhaZJ0603_03681	AGQ99506.1	VowLMG25430_03572	EMR36768.1	VowATCC25919_04208	VhaCAIM463_01403	KNY41513.1	Vja200612G_05198	VhaAOD131_04334	EEZ89968.1	VroOz08_03991	VjaLMG25398_04014	VhaVHJR7_00428	VhaVHJR4_00049	Vja090810c_01866	AGB08613.1	KIP78098.1	VjaMWB21_02806	KIP79279.1	KIF47439.1	AHI98046.1	VroLMG21460_03372	VowOCN002_01295	VowGRA50_12_02404	VhaNBRC15634_02543	VhaE385_01572	KIF53005.1	Vow051011B_03098	BAC58355.1	Vja201212A_00528	Vca1114GL_01871	Vca051011E_02129	Vca051011F_04744	Vca051011G_00860	KGR34420.1	Vca200612B_03187	VhaKC13_17_5_04067	AGU94889.1	Vca151112C_02213	VcaCCS02_01591	VcaDS40M4_04557	ELU53410.1	EDL68836.1	0.914642
ORTHOMCL1914	VroDAT722_04218	Vha823TEZ1_00902	AKU56030.1	AGQ90099.1	KNY44361.1	VhaZJ0603_04020	AGQ99219.1	VowLMG25430_03881	EMR37071.1	VowATCC25919_04541	VhaCAIM463_05105	KNY47825.1	Vja200612G_02658	VhaAOD131_04677	EEZ89140.1	VroOz08_04351	VjaLMG25398_02952	VhaVHJR7_00091	VhaVHJR4_00376	Vja090810c_04230	AGB08966.1	KIP77788.1	VjaMWB21_04428	KIP72696.1	KIF45555.1	AHI98417.1	VroLMG21460_03456	VowOCN002_01908	VowGRA50_12_02745	VhaNBRC15634_01448	VhaE385_03291	KIF50738.1	Vow051011B_01280	BAC58731.1	Vja201212A_03042	Vca1114GL_01535	Vca051011E_01795	Vca051011F_03369	Vca051011G_00530	KGR34749.1	Vca200612B_04741	VhaKC13_17_5_04397	AGU94631.1	Vca151112C_03152	VcaCCS02_01931	VcaDS40M4_02202	ELU53607.1	EDL68155.1	0.914312
ORTHOMCL1939	VroDAT722_04106	Vha823TEZ1_00785	AKU56146.1	AGQ89985.1	KNY44248.1	VhaZJ0603_03903	AGQ99332.1	VowLMG25430_04698	EMR35620.1	VowATCC25919_04422	VhaCAIM463_00787	KNY45577.1	Vja200612G_02777	VhaAOD131_04560	EEZ88428.1	VroOz08_04237	VjaLMG25398_03070	VhaVHJR7_00208	VhaVHJR4_00258	Vja090810c_04110	AGB08842.1	KIP77903.1	VjaMWB21_04309	KIP78633.1	KIF47021.1	AHI98293.1	VroLMG21460_02214	VowOCN002_01789	VowGRA50_12_02615	VhaNBRC15634_04480	VhaE385_01320	KIF51254.1	Vow051011B_01966	BAC58574.1	Vja201212A_03161	Vca1114GL_01652	Vca051011E_01917	Vca051011F_03491	Vca051011G_00653	KGR34629.1	Vca200612B_02183	VhaKC13_17_5_04275	AGU96567.1	Vca151112C_03032	VcaCCS02_01803	VcaDS40M4_02090	ELU53753.1	EDL68267.1	0.913637
ORTHOMCL2803	VroDAT722_00224	Vha823TEZ1_04437	AKU56492.1	AGQ92854.1	KNY45234.1	VhaZJ0603_03406	AGQ97115.1	VowLMG25430_02588	EMR36496.1	VowATCC25919_03030	VhaCAIM463_03697	KNY44164.1	Vja200612G_01628	VhaAOD131_01926	EEZ85422.1	VroOz08_04662	VjaLMG25398_01816	VhaVHJR7_02279	VhaVHJR4_00887	Vja090810c_02084	AGB11395.1	KIP76493.1	VjaMWB21_05078	KIP75657.1	KIF48650.1	AHJ01143.1	VroLMG21460_04145	VowOCN002_01031	VowGRA50_12_01410	VhaNBRC15634_02853	VhaE385_04919	KIF52578.1	Vow051011B_02287	BAC61367.1	Vja201212A_02695	Vca1114GL_03373	Vca051011E_04996	Vca051011F_02092	Vca051011G_02161	KGR37390.1	Vca200612B_05058	VhaKC13_17_5_02707	AGU98134.1	Vca151112C_00856	VcaCCS02_02116	VcaDS40M4_00737	ELU50547.1	EDL69087.1	0.913318
ORTHOMCL2658	VroDAT722_02633	Vha823TEZ1_03302	AKU55315.1	AGQ90709.1	KNY44082.1	VhaZJ0603_00181	AGQ98608.1	VowLMG25430_04196	EMR38982.1	VowATCC25919_03402	VhaCAIM463_00659	KNY43735.1	Vja200612G_04976	VhaAOD131_04938	EEZ85949.1	VroOz08_03117	VjaLMG25398_05176	VhaVHJR7_01389	VhaVHJR4_02738	Vja090810c_02807	AGB09649.1	KIP71635.1	VjaMWB21_04510	KIP78221.1	KIF45220.1	AHI99944.1	VroLMG21460_01366	VowOCN002_04274	VowGRA50_12_03944	VhaNBRC15634_01839	VhaE385_02573	KIF54009.1	Vow051011B_03355	BAC59494.1	Vja201212A_01725	Vca1114GL_00724	Vca051011E_03171	Vca051011F_04406	Vca051011G_03666	KGR35236.1	Vca200612B_01667	VhaKC13_17_5_01969	AGU93729.1	Vca151112C_04085	VcaCCS02_04288	VcaDS40M4_01761	ELU53346.1	EDL67351.1	0.913249
ORTHOMCL2518	VroDAT722_01073	Vha823TEZ1_03551	AKU57248.1	AGQ93453.1	KNY41994.1	VhaZJ0603_01835	AGQ96420.1	VowLMG25430_02642	EMR34890.1	VowATCC25919_03169	VhaCAIM463_04038	KNY42616.1	Vja200612G_04408	VhaAOD131_05124	EEZ86167.1	VroOz08_05134	VjaLMG25398_03152	VhaVHJR7_03373	VhaVHJR4_03908	Vja090810c_01462	AGB12140.1	KIP67039.1	VjaMWB21_01822	KIP79011.1	KIF49595.1	AHJ01843.1	VroLMG21460_03701	VowOCN002_05011	VowGRA50_12_04625	VhaNBRC15634_01559	VhaE385_02458	KIF51431.1	Vow051011B_03164	BAC62162.1	Vja201212A_04601	Vca1114GL_04392	Vca051011E_01609	Vca051011F_00774	Vca051011G_04746	KGR35961.1	Vca200612B_04297	VhaKC13_17_5_00971	AGU97463.1	Vca151112C_04563	VcaCCS02_00787	VcaDS40M4_03922	ELU52575.1	EDL69616.1	0.913127
ORTHOMCL3341	VroDAT722_02491	Vha823TEZ1_03222	AKU55390.1	AGQ90641.1	KNY40148.1	VhaZJ0603_00261	AGQ98676.1	VowLMG25430_04903	EMR35456.1	VowATCC25919_03324	VhaCAIM463_00726	KNY38625.1	Vja200612G_04897	VhaAOD131_05018	EEZ88593.1	VroOz08_00545	VjaLMG25398_01090	VhaVHJR7_01308	VhaVHJR4_02818	Vja090810c_04014	AGB09578.1	KIP71711.1	VjaMWB21_03644	KIP78143.1	KIF46813.1	AHJ00021.1	VroLMG21460_04748	VowOCN002_04353	VowGRA50_12_03864	VhaNBRC15634_05118	VhaE385_02654	KIF54099.1	Vow051011B_03434	BAC59416.1	Vja201212A_05454	Vca1114GL_00804	Vca051011E_03090	Vca051011F_04326	Vca051011G_03586	KGR35156.1	Vca200612B_04063	VhaKC13_17_5_02050	AGU96220.1	Vca151112C_04005	VcaCCS02_04366	VcaDS40M4_01833	ELU50887.1	EDL66958.1	0.9131
ORTHOMCL1094	VroDAT722_01335	Vha823TEZ1_01638	AKU57691.1	AGQ93173.1	KNY43914.1	VhaZJ0603_01388	AGQ96764.1	VowLMG25430_04050	EMR33830.1	VowATCC25919_04880	VhaCAIM463_03688	KNY48086.1	Vja200612G_00886	VhaAOD131_04114	EEZ85861.1	VroOz08_02150	VjaLMG25398_03374	VhaVHJR7_02932	VhaVHJR4_03117	Vja090810c_03587	AGB12524.1	KIP76806.1	VjaMWB21_03840	KIP76638.1	KIF49934.1	AHJ01547.1	VroLMG21460_02948	VowOCN002_03739	VowGRA50_12_04995	VhaNBRC15634_00902	VhaE385_03888	KIF53694.1	Vow051011B_00790	BAC62595.1	Vja201212A_05267	Vca1114GL_04694	Vca051011E_01289	Vca051011F_02435	Vca051011G_04429	KGR36272.1	Vca200612B_04701	VhaKC13_17_5_01280	AGU98744.1	Vca151112C_01484	VcaCCS02_00860	VcaDS40M4_00981	ELU50079.1	EDL69741.1	0.913089
ORTHOMCL1345	VroDAT722_04720	Vha823TEZ1_05076	AKU53739.1	AGQ89554.1	KNY42051.1	VhaZJ0603_05402	AGQ99767.1	VowLMG25430_03455	EMR36876.1	VowATCC25919_00668	VhaCAIM463_01664	KNY47569.1	Vja200612G_01422	VhaAOD131_05622	EEZ86896.1	VroOz08_01767	VjaLMG25398_01009	VhaVHJR7_04817	VhaVHJR4_04580	Vja090810c_01311	AGB11151.1	KIP69946.1	VjaMWB21_04812	KIP78512.1	KIF47937.1	AHJ00907.1	VroLMG21460_03585	VowOCN002_01483	VowGRA50_12_00650	VhaNBRC15634_02506	VhaE385_02794	KIF47348.1	Vow051011B_00653	BAC61112.1	Vja201212A_03508	Vca1114GL_02190	Vca051011E_02923	Vca051011F_03242	Vca051011G_01077	KGR32948.1	Vca200612B_00411	VhaKC13_17_5_04923	AGU95122.1	Vca151112C_04456	VcaCCS02_00074	VcaDS40M4_00905	ELU52518.1	EDL67710.1	0.913015
ORTHOMCL3169	VroDAT722_01072	Vha823TEZ1_03552	AKU57249.1	AGQ93454.1	KNY41995.1	VhaZJ0603_01836	AGQ96421.1	VowLMG25430_02641	EMR34891.1	VowATCC25919_03168	VhaCAIM463_04037	KNY42617.1	Vja200612G_04407	VhaAOD131_05125	EEZ86166.1	VroOz08_05135	VjaLMG25398_03151	VhaVHJR7_03374	VhaVHJR4_03909	Vja090810c_01461	AGB12141.1	KIP67038.1	VjaMWB21_01821	KIP79012.1	KIF49594.1	AHJ01844.1	VroLMG21460_03702	VowOCN002_05012	VowGRA50_12_04624	VhaNBRC15634_01560	VhaE385_02457	KIF51430.1	Vow051011B_03165	BAC62163.1	Vja201212A_04602	Vca1114GL_04391	Vca051011E_01610	Vca051011F_00775	Vca051011G_04747	KGR35960.1	Vca200612B_04296	VhaKC13_17_5_00970	AGU97464.1	Vca151112C_04564	VcaCCS02_00786	VcaDS40M4_03921	ELU52576.1	EDL69596.1	0.912885
ORTHOMCL1971	VroDAT722_04473	Vha823TEZ1_00593	AKU56334.1	AGQ89830.1	KNY38824.1	VhaZJ0603_03703	AGQ99487.1	VowLMG25430_03593	EMR36746.1	VowATCC25919_04230	VhaCAIM463_01425	KNY41534.1	Vja200612G_05177	VhaAOD131_04356	EEZ89947.1	VroOz08_04013	VjaLMG25398_03992	VhaVHJR7_00406	VhaVHJR4_00071	Vja090810c_01887	AGB08634.1	KIP78078.1	VjaMWB21_02785	KIP79259.1	KIF47418.1	AHI98070.1	VroLMG21460_03394	VowOCN002_01316	VowGRA50_12_02425	VhaNBRC15634_04086	VhaE385_01549	KIF52984.1	Vow051011B_03077	BAC58381.1	Vja201212A_00549	Vca1114GL_01850	Vca051011E_02107	Vca051011F_04723	Vca051011G_00838	KGR34441.1	Vca200612B_03208	VhaKC13_17_5_04088	AGU94869.1	Vca151112C_02192	VcaCCS02_01613	VcaDS40M4_04579	ELU53432.1	EDL66964.1	0.912876
ORTHOMCL1634	VroDAT722_01431	Vha823TEZ1_00442	AKU57176.1	AGQ93397.1	KNY40905.1	VhaZJ0603_04938	AGQ96363.1	VowLMG25430_00123	EMR34119.1	VowATCC25919_02706	VhaCAIM463_01783	KNY39241.1	Vja200612G_00781	VhaAOD131_02604	EEZ89396.1	VroOz08_03822	VjaLMG25398_01459	VhaVHJR7_03754	VhaVHJR4_04292	Vja090810c_03383	AGB12059.1	KIP76284.1	VjaMWB21_01897	KIP69382.1	KIF47173.1	AHJ02028.1	VroLMG21460_03191	VowOCN002_00309	VowGRA50_12_00753	VhaNBRC15634_00575	VhaE385_02981	KIF50234.1	Vow051011B_04492	BAC62086.1	Vja201212A_00806	Vca1114GL_04028	Vca051011E_00932	Vca051011F_02347	Vca051011G_00239	KGR36751.1	Vca200612B_05205	VhaKC13_17_5_03351	AGU97378.1	Vca151112C_02665	VcaCCS02_00375	VcaDS40M4_02645	ELU52695.1	EDL69427.1	0.912866
ORTHOMCL613	VroDAT722_04704	Vha823TEZ1_05094	AKU53756.1	AGQ89536.1	KNY42068.1	VhaZJ0603_05382	AGQ99785.1	VowLMG25430_03473	EMR36893.1	VowATCC25919_00686	VhaCAIM463_01682	KNY47552.1	Vja200612G_01439	VhaAOD131_05604	EEZ86914.1	VroOz08_01750	VjaLMG25398_01026	VhaVHJR7_04835	VhaVHJR4_04598	Vja090810c_01328	AGB11135.1	KIP69930.1	VjaMWB21_04829	KIP78528.1	KIF47954.1	AHJ00887.1	VroLMG21460_03570	VowOCN002_01501	VowGRA50_12_00632	VhaNBRC15634_02524	VhaE385_02776	KIF47331.1	Vow051011B_00635	BAC61093.1	Vja201212A_03525	Vca1114GL_02208	Vca051011E_02905	Vca051011F_03224	Vca051011G_01059	KGR32966.1	Vca200612B_00429	VhaKC13_17_5_04905	AGU95137.1	Vca151112C_04474	VcaCCS02_00092	VcaDS40M4_00922	ELU52535.1	EDL67699.1	0.912802
ORTHOMCL118	VroDAT722_01632	Vha823TEZ1_04602	AKU57940.1	AGQ92718.1	KNY44481.1	VhaZJ0603_03215	AGQ96987.1	VowLMG25430_01144	EMR37395.1	VowATCC25919_03612	VhaCAIM463_02510	KNY46396.1	Vja200612G_03228	VhaAOD131_02093	EEZ88233.1	VroOz08_01853	VjaLMG25398_01197	VhaVHJR7_02085	VhaVHJR4_00723	Vja090810c_02499	AGB12857.1	KIP76080.1	VjaMWB21_00461	KIP77361.1	KIF48422.1	AHJ02562.1	VroLMG21460_04179	VowOCN002_00779	VowGRA50_12_02933	VhaNBRC15634_03178	VhaE385_00416	KIF52834.1	Vow051011B_03031	BAC62962.1	Vja201212A_03255	Vca1114GL_03599	Vca051011E_04798	Vca051011F_00240	Vca051011G_02386	KGR37174.1	Vca200612B_00928	VhaKC13_17_5_02921	AGU98051.1	Vca151112C_00403	VcaCCS02_03135	VcaDS40M4_02385	ELU51569.1	EDL69158.1	0.912556
ORTHOMCL1587	VroDAT722_00140	Vha823TEZ1_04383	AKU58030.1	AGQ92811.1	KNY45183.1	VhaZJ0603_03461	AGQ97072.1	VowLMG25430_01449	EMR35905.1	VowATCC25919_03087	VhaCAIM463_03225	KNY44215.1	Vja200612G_03069	VhaAOD131_01873	EEZ89445.1	VroOz08_01432	VjaLMG25398_01765	VhaVHJR7_02333	VhaVHJR4_00944	Vja090810c_01093	AGB12951.1	KIP76437.1	VjaMWB21_05128	KIP75701.1	KIF48597.1	AHJ02652.1	VroLMG21460_00718	VowOCN002_00973	VowGRA50_12_01353	VhaNBRC15634_02799	VhaE385_04865	KIF52518.1	Vow051011B_02343	BAC63069.1	Vja201212A_02746	Vca1114GL_03424	Vca051011E_04947	Vca051011F_02141	Vca051011G_02210	KGR37342.1	Vca200612B_05107	VhaKC13_17_5_02758	AGU98099.1	Vca151112C_00801	VcaCCS02_02067	VcaDS40M4_00785	ELU49723.1	EDL69031.1	0.91248
ORTHOMCL1960	VroDAT722_04358	Vha823TEZ1_00633	AKU56292.1	AGQ89869.1	KNY40793.1	VhaZJ0603_03744	AGQ99448.1	VowLMG25430_03634	EMR36706.1	VowATCC25919_04270	VhaCAIM463_01465	KNY46017.1	Vja200612G_02952	VhaAOD131_04397	EEZ89907.1	VroOz08_04064	VjaLMG25398_03952	VhaVHJR7_00366	VhaVHJR4_00111	Vja090810c_01927	AGB08675.1	KIP78040.1	VjaMWB21_02745	KIP78776.1	KIF46870.1	AHI98112.1	VroLMG21460_04033	VowOCN002_01357	VowGRA50_12_02466	VhaNBRC15634_04335	VhaE385_01495	KIF52944.1	Vow051011B_02122	BAC58421.1	Vja201212A_00589	Vca1114GL_01809	Vca051011E_02067	Vca051011F_04683	Vca051011G_00798	KGR34481.1	Vca200612B_02327	VhaKC13_17_5_04128	AGU94836.1	Vca151112C_02879	VcaCCS02_01654	VcaDS40M4_04374	ELU53473.1	EDL68707.1	0.91243
ORTHOMCL733	VroDAT722_01269	Vha823TEZ1_04822	AKU57782.1	AGQ92571.1	KNY43064.1	VhaZJ0603_02999	AGQ96842.1	VowLMG25430_02098	EMR34401.1	VowATCC25919_04714	VhaCAIM463_00752	KNY41342.1	Vja200612G_01030	VhaAOD131_02313	EEZ86591.1	VroOz08_02079	VjaLMG25398_01311	VhaVHJR7_01875	VhaVHJR4_00503	Vja090810c_01615	AGB12699.1	KIP76671.1	VjaMWB21_03029	KIP67931.1	KIF50073.1	AHJ02404.1	VroLMG21460_00991	VowOCN002_03885	VowGRA50_12_05137	VhaNBRC15634_00323	VhaE385_00203	KIF46380.1	Vow051011B_00964	BAC62795.1	Vja201212A_05422	Vca1114GL_04840	Vca051011E_04385	Vca051011F_02568	Vca051011G_04106	KGR36406.1	Vca200612B_04602	VhaKC13_17_5_01416	AGU97891.1	Vca151112C_05127	VcaCCS02_00996	VcaDS40M4_01091	ELU49738.1	EDL70922.1	0.912394
ORTHOMCL2478	VroDAT722_01314	Vha823TEZ1_01658	AKU57705.1	AGQ93161.1	KNY43933.1	VhaZJ0603_01367	AGQ96776.1	VowLMG25430_04069	EMR33809.1	VowATCC25919_04856	VhaCAIM463_02663	KNY48105.1	Vja200612G_00904	VhaAOD131_04134	EEZ85883.1	VroOz08_02131	VjaLMG25398_03397	VhaVHJR7_02912	VhaVHJR4_03097	Vja090810c_03567	AGB12538.1	KIP76784.1	VjaMWB21_03859	KIP76620.1	KIF49952.1	AHJ01532.1	VroLMG21460_02967	VowOCN002_03762	VowGRA50_12_05013	VhaNBRC15634_00298	VhaE385_03908	KIF53715.1	Vow051011B_00815	BAC62627.1	Vja201212A_05290	Vca1114GL_04709	Vca051011E_01272	Vca051011F_02451	Vca051011G_04445	KGR36288.1	Vca200612B_04718	VhaKC13_17_5_01297	AGU97808.1	Vca151112C_01500	VcaCCS02_00877	VcaDS40M4_00996	ELU53151.1	EDL68084.1	0.912363
ORTHOMCL1753	VroDAT722_02044	Vha823TEZ1_02495	AKU54121.1	AGQ91620.1	KNY42935.1	VhaZJ0603_02179	AGQ97700.1	VowLMG25430_02674	EMR36414.1	VowATCC25919_03888	VhaCAIM463_02549	KNY46907.1	Vja200612G_03851	VhaAOD131_00174	EEZ87414.1	VroOz08_00642	VjaLMG25398_02385	VhaVHJR7_00644	VhaVHJR4_01292	Vja090810c_04363	AGB10735.1	KIP66540.1	VjaMWB21_02478	KIP79823.1	KIF49012.1	AHI98645.1	VroLMG21460_03759	VowOCN002_02932	VowGRA50_12_01717	VhaNBRC15634_03928	VhaE385_04566	KIF54926.1	Vow051011B_02985	BAC60712.1	Vja201212A_04183	Vca1114GL_02598	Vca051011E_00612	Vca051011F_03937	Vca051011G_05051	KGR33875.1	Vca200612B_01947	VhaKC13_17_5_00810	AGU95453.1	Vca151112C_01773	VcaCCS02_05040	VcaDS40M4_04195	ELU52832.1	EDL67604.1	0.912183
ORTHOMCL1605	VroDAT722_00172	Vha823TEZ1_04496	AKU56518.1	AGQ92876.1	KNY45314.1	VhaZJ0603_03321	AGQ97138.1	VowLMG25430_02552	EMR36552.1	VowATCC25919_02985	VhaCAIM463_03754	KNY45453.1	Vja200612G_00018	VhaAOD131_01985	EEZ89789.1	VroOz08_01475	VjaLMG25398_01883	VhaVHJR7_02192	VhaVHJR4_00830	Vja090810c_02017	AGB11421.1	KIP76558.1	VjaMWB21_05010	KIP67366.1	KIF48690.1	AHJ01169.1	VroLMG21460_01399	VowOCN002_01067	VowGRA50_12_01446	VhaNBRC15634_02918	VhaE385_04977	KIF52614.1	Vow051011B_02251	BAC61397.1	Vja201212A_02622	Vca1114GL_03315	Vca051011E_05054	Vca051011F_02035	Vca051011G_02103	KGR37450.1	Vca200612B_04999	VhaKC13_17_5_02649	AGU97017.1	Vca151112C_00914	VcaCCS02_02173	VcaDS40M4_03208	ELU52320.1	EDL67472.1	0.912139
ORTHOMCL3021	VroDAT722_02697	Vha823TEZ1_01376	AKU55260.1	AGQ90754.1	KNY46776.1	VhaZJ0603_04483	AGQ98563.1	VowLMG25430_04262	EMR38393.1	VowATCC25919_02239	VhaCAIM463_00312	KNY39031.1	Vja200612G_00454	VhaAOD131_00889	EEZ85485.1	VroOz08_02299	VjaLMG25398_05246	VhaVHJR7_04570	VhaVHJR4_02031	Vja090810c_02736	AGB09700.1	KIP71569.1	VjaMWB21_04581	KIP78287.1	KIF47845.1	AHI99891.1	VroLMG21460_00736	VowOCN002_04207	VowGRA50_12_04010	VhaNBRC15634_04858	VhaE385_05814	KIF53943.1	Vow051011B_04366	BAC59547.1	Vja201212A_02267	Vca1114GL_00633	Vca051011E_03262	Vca051011F_04498	Vca051011G_03737	KGR35328.1	Vca200612B_02954	VhaKC13_17_5_01877	AGU94006.1	Vca151112C_04156	VcaCCS02_04195	VcaDS40M4_02929	ELU49457.1	EDL66843.1	0.911844
ORTHOMCL2982	VroDAT722_03272	Vha823TEZ1_03373	AKU55122.1	AGQ92166.1	KNY40329.1	VhaZJ0603_00110	AGR00142.1	VowLMG25430_04547	EMR34721.1	VowATCC25919_01226	VhaCAIM463_04081	KNY47938.1	Vja200612G_03703	VhaAOD131_04867	EEZ85714.1	VroOz08_03217	VjaLMG25398_02766	VhaVHJR7_01461	VhaVHJR4_02666	Vja090810c_00702	AGB09833.1	KIP73293.1	VjaMWB21_01994	KIP65155.1	KIF44599.1	AHI99525.1	VroLMG21460_03254	VowOCN002_02124	VowGRA50_12_01099	VhaNBRC15634_02137	VhaE385_03416	KIF54212.1	Vow051011B_05008	BAC59699.1	Vja201212A_03937	Vca1114GL_00181	Vca051011E_02542	Vca051011F_05223	Vca051011G_01295	KGR35760.1	Vca200612B_04192	VhaKC13_17_5_04736	AGU93768.1	Vca151112C_00297	VcaCCS02_03741	VcaDS40M4_04112	ELU50770.1	EDL70672.1	0.911748
ORTHOMCL821	VroDAT722_00081	Vha823TEZ1_04559	AKU56572.1	AGQ92911.1	KNY41770.1	VhaZJ0603_03258	AGQ97191.1	VowLMG25430_03140	EMR37352.1	VowATCC25919_03742	VhaCAIM463_04734	KNY45170.1	Vja200612G_01250	VhaAOD131_02050	EEZ89544.1	VroOz08_01304	VjaLMG25398_03265	VhaVHJR7_02128	VhaVHJR4_00767	Vja090810c_03119	AGB11474.1	KIP74401.1	VjaMWB21_04743	KIP69171.1	KIF44935.1	AHJ01224.1	VroLMG21460_03985	VowOCN002_01133	VowGRA50_12_01513	VhaNBRC15634_03221	VhaE385_01179	KIF52677.1	Vow051011B_02187	BAC61452.1	Vja201212A_02554	Vca1114GL_03240	Vca051011E_05132	Vca051011F_01960	Vca051011G_02028	KGR37525.1	Vca200612B_02010	VhaKC13_17_5_02573	AGU97060.1	Vca151112C_00990	VcaCCS02_02250	VcaDS40M4_01373	ELU49333.1	EDL69914.1	0.911747
ORTHOMCL2914	VroDAT722_01330	Vha823TEZ1_01643	AKU57696.1	AGQ93169.1	KNY43919.1	VhaZJ0603_01383	AGQ96768.1	VowLMG25430_04055	EMR33825.1	VowATCC25919_04875	VhaCAIM463_03683	KNY48091.1	Vja200612G_00891	VhaAOD131_04119	EEZ85866.1	VroOz08_02145	VjaLMG25398_03379	VhaVHJR7_02927	VhaVHJR4_03112	Vja090810c_03582	AGB12529.1	KIP76801.1	VjaMWB21_03845	KIP76633.1	KIF49939.1	AHJ01542.1	VroLMG21460_02953	VowOCN002_03744	VowGRA50_12_05000	VhaNBRC15634_00897	VhaE385_03893	KIF53699.1	Vow051011B_00795	BAC62618.1	Vja201212A_05272	Vca1114GL_04699	Vca051011E_01284	Vca051011F_02440	Vca051011G_04434	KGR36277.1	Vca200612B_04706	VhaKC13_17_5_01285	AGU97799.1	Vca151112C_01489	VcaCCS02_00865	VcaDS40M4_00986	ELU50084.1	EDL68101.1	0.911575
ORTHOMCL2040	VroDAT722_04790	Vha823TEZ1_05138	AKU53787.1	AGQ89506.1	KNY44931.1	VhaZJ0603_05339	AGQ99816.1	VowLMG25430_04379	EMR35007.1	VowATCC25919_00988	VhaCAIM463_01195	KNY47520.1	Vja200612G_02040	VhaAOD131_05564	EEZ87890.1	VroOz08_02683	VjaLMG25398_03703	VhaVHJR7_04880	VhaVHJR4_04643	Vja090810c_00841	AGB11104.1	KIP67399.1	VjaMWB21_03344	KIP70985.1	KIF47984.1	AHJ00853.1	VroLMG21460_03526	VowOCN002_01548	VowGRA50_12_00585	VhaNBRC15634_04213	VhaE385_02735	KIF47302.1	Vow051011B_04219	BAC61058.1	Vja201212A_05132	Vca1114GL_02241	Vca051011E_02862	Vca051011F_03179	Vca051011G_01016	KGR32740.1	Vca200612B_00320	VhaKC13_17_5_04862	AGU95165.1	Vca151112C_04519	VcaCCS02_01321	VcaDS40M4_03698	ELU51842.1	EDL67683.1	0.911553
ORTHOMCL1508	VroDAT722_01176	Vha823TEZ1_03686	AKU57333.1	AGQ94075.1	KNY42444.1	VhaZJ0603_01912	AGQ97371.1	VowLMG25430_02312	EMR37518.1	VowATCC25919_00893	VhaCAIM463_02934	KNY48238.1	Vja200612G_04330	VhaAOD131_05202	EEZ89583.1	VroOz08_02753	VjaLMG25398_03671	VhaVHJR7_03450	VhaVHJR4_03987	Vja090810c_01388	AGB12214.1	KIP72791.1	VjaMWB21_00606	KIP79078.1	KIF49522.1	AHJ01933.1	VroLMG21460_04269	VowOCN002_05083	VowGRA50_12_04552	VhaNBRC15634_01635	VhaE385_02383	KIF54457.1	Vow051011B_03247	BAC62262.1	Vja201212A_04676	Vca1114GL_04319	Vca051011E_04097	Vca051011F_04855	Vca051011G_01400	KGR35870.1	Vca200612B_03929	VhaKC13_17_5_03651	AGU97556.1	Vca151112C_04666	VcaCCS02_01265	VcaDS40M4_00567	ELU50018.1	EDL69827.1	0.91139
ORTHOMCL212	VroDAT722_02552	Vha823TEZ1_01952	AKU54512.1	AGQ91243.1	KNY42691.1	VhaZJ0603_02652	AGQ98059.1	VowLMG25430_05110	EMR38702.1	VowATCC25919_02915	VhaCAIM463_01706	KNY46116.1	Vja200612G_00315	VhaAOD131_00626	EEZ87209.1	VroOz08_00484	VjaLMG25398_00937	VhaVHJR7_04133	VhaVHJR4_03378	Vja090810c_02376	AGB10342.1	KIP68299.1	VjaMWB21_01395	KIP66311.1	KIF45728.1	AHJ00066.1	VroLMG21460_04687	VowOCN002_03354	VowGRA50_12_02151	VhaNBRC15634_04666	VhaE385_05514	KIF54774.1	Vow051011B_04711	BAC60297.1	Vja201212A_03762	Vca1114GL_03067	Vca051011E_00181	Vca051011F_01242	Vca051011G_01969	KGR34141.1	Vca200612B_03496	VhaKC13_17_5_00354	AGU95778.1	Vca151112C_03410	VcaCCS02_00548	VcaDS40M4_01485	ELU50960.1	EDL67767.1	0.911264
ORTHOMCL719	VroDAT722_01233	Vha823TEZ1_03734	AKU57374.1	AGQ93562.1	KNY40006.1	VhaZJ0603_01959	AGQ96528.1	VowLMG25430_02264	EMR37565.1	VowATCC25919_00945	VhaCAIM463_03269	KNY48283.1	Vja200612G_04278	VhaAOD131_05249	EEZ85239.1	VroOz08_02801	VjaLMG25398_03618	VhaVHJR7_03497	VhaVHJR4_04034	Vja090810c_01336	AGB12257.1	KIP65549.1	VjaMWB21_02049	KIP79124.1	KIF49475.1	AHJ01977.1	VroLMG21460_04318	VowOCN002_05136	VowGRA50_12_04499	VhaNBRC15634_01682	VhaE385_02336	KIF54405.1	Vow051011B_03301	BAC62314.1	Vja201212A_04728	Vca1114GL_04273	Vca051011E_04143	Vca051011F_04900	Vca051011G_01446	KGR35824.1	Vca200612B_01811	VhaKC13_17_5_03604	AGU97582.1	Vca151112C_04711	VcaCCS02_01220	VcaDS40M4_00598	ELU51909.1	EDL69823.1	0.911247
ORTHOMCL2187	VroDAT722_04000	Vha823TEZ1_02810	AKU55818.1	AGQ90276.1	KNY41627.1	VhaZJ0603_00864	AGQ99041.1	VowLMG25430_00450	EMR37217.1	VowATCC25919_00108	VhaCAIM463_05040	KNY44718.1	Vja200612G_05282	VhaAOD131_03139	EEZ86955.1	VroOz08_03614	VjaLMG25398_04890	VhaVHJR7_02594	VhaVHJR4_01614	Vja090810c_04728	AGB09161.1	KIP67864.1	VjaMWB21_03421	KIP79496.1	KIF46242.1	AHJ00501.1	VroLMG21460_01468	VowOCN002_02342	VowGRA50_12_00925	VhaNBRC15634_02672	VhaE385_02027	KIF54538.1	Vow051011B_01690	BAC58943.1	Vja201212A_04991	Vca1114GL_01330	Vca051011E_03969	Vca051011F_02882	Vca051011G_02994	KGR32987.1	Vca200612B_01275	VhaKC13_17_5_03791	AGU94466.1	Vca151112C_00701	VcaCCS02_02570	VcaDS40M4_03321	ELU52614.1	EDL67834.1	0.911178
ORTHOMCL1562	VroDAT722_00539	Vha823TEZ1_04221	AKU56626.1	AGQ92954.1	KNY41878.1	VhaZJ0603_01035	AGQ95878.1	VowLMG25430_03973	EMR33981.1	VowATCC25919_01052	VhaCAIM463_00504	KNY48469.1	Vja200612G_01795	VhaAOD131_05459	EEZ88016.1	VroOz08_03754	VjaLMG25398_00290	VhaVHJR7_03921	VhaVHJR4_04718	Vja090810c_02888	AGB11528.1	KIP77595.1	VjaMWB21_02645	KIP66118.1	KIF44865.1	AHJ01280.1	VroLMG21460_04248	VowOCN002_04138	VowGRA50_12_05406	VhaNBRC15634_00471	VhaE385_02948	KIF47537.1	Vow051011B_03898	BAC61508.1	Vja201212A_00291	Vca1114GL_05076	Vca051011E_04613	Vca051011F_00062	Vca051011G_04354	KGR36642.1	Vca200612B_02552	VhaKC13_17_5_01651	AGU97112.1	Vca151112C_04885	VcaCCS02_04694	VcaDS40M4_01963	ELU52907.1	EDL67744.1	0.911163
ORTHOMCL1680	VroDAT722_03365	Vha823TEZ1_01841	AKU54599.1	AGQ92377.1	KNY44856.1	VhaZJ0603_02776	AGQ99960.1	VowLMG25430_01411	EMR38802.1	VowATCC25919_02776	VhaCAIM463_04139	KNY43600.1	Vja200612G_02214	VhaAOD131_00729	EEZ85480.1	VroOz08_03324	VjaLMG25398_04499	VhaVHJR7_04030	VhaVHJR4_03277	Vja090810c_00914	AGB10256.1	KIP67505.1	VjaMWB21_00826	KIP67510.1	KIF45839.1	AHI99234.1	VroLMG21460_00880	VowOCN002_03490	VowGRA50_12_02280	VhaNBRC15634_02279	VhaE385_05619	KIF54821.1	Vow051011B_01415	BAC60205.1	Vja201212A_04823	Vca1114GL_03175	Vca051011E_00075	Vca051011F_04158	Vca051011G_00381	KGR34046.1	Vca200612B_03605	VhaKC13_17_5_00251	AGU95847.1	Vca151112C_03312	VcaCCS02_00649	VcaDS40M4_03999	ELU52778.1	EDL66914.1	0.911051
ORTHOMCL1993	VroDAT722_02938	Vha823TEZ1_01245	AKU54879.1	AGQ90859.1	KNY41017.1	VhaZJ0603_04358	AGQ98271.1	VowLMG25430_03782	EMR38178.1	VowATCC25919_04047	VhaCAIM463_02748	KNY40086.1	Vja200612G_03575	VhaAOD131_01013	EEZ86031.1	VroOz08_02587	VjaLMG25398_00748	VhaVHJR7_04449	VhaVHJR4_02160	Vja090810c_03444	AGB10041.1	KIP73391.1	VjaMWB21_04667	KIP69870.1	KIF45981.1	AHI99742.1	VroLMG21460_02910	VowOCN002_02517	VowGRA50_12_01206	VhaNBRC15634_00088	VhaE385_00024	KIF54322.1	Vow051011B_01148	BAC59967.1	Vja201212A_02868	Vca1114GL_00302	Vca051011E_02431	Vca051011F_05140	Vca051011G_01163	KGR35636.1	Vca200612B_03306	VhaKC13_17_5_04590	AGU93822.1	Vca151112C_02031	VcaCCS02_03868	VcaDS40M4_03603	ELU52458.1	EDL69583.1	0.910983
ORTHOMCL816	VroDAT722_00118	Vha823TEZ1_04520	AKU56533.1	AGQ92890.1	KNY41396.1	VhaZJ0603_03297	AGQ97152.1	VowLMG25430_02528	EMR37314.1	VowATCC25919_02961	VhaCAIM463_00015	KNY45134.1	Vja200612G_03010	VhaAOD131_02009	EEZ89812.1	VroOz08_01267	VjaLMG25398_01907	VhaVHJR7_02168	VhaVHJR4_00806	Vja090810c_01993	AGB11437.1	KIP74359.1	VjaMWB21_03315	KIP66757.1	KIF48725.1	AHJ01185.1	VroLMG21460_02709	VowOCN002_01091	VowGRA50_12_01470	VhaNBRC15634_03263	VhaE385_01137	KIF52637.1	Vow051011B_02227	BAC61413.1	Vja201212A_02598	Vca1114GL_03280	Vca051011E_05091	Vca051011F_02000	Vca051011G_02069	KGR37487.1	Vca200612B_04962	VhaKC13_17_5_02613	AGU97037.1	Vca151112C_00949	VcaCCS02_02208	VcaDS40M4_01334	ELU51218.1	EDL69891.1	0.91072
ORTHOMCL757	VroDAT722_01749	Vha823TEZ1_04108	AKU56731.1	AGQ93048.1	KNY43198.1	VhaZJ0603_01147	AGQ95975.1	VowLMG25430_02014	EMR38470.1	VowATCC25919_02066	VhaCAIM463_02082	KNY48373.1	Vja200612G_01339	VhaAOD131_05350	EEZ89179.1	VroOz08_01966	VjaLMG25398_04340	VhaVHJR7_03810	VhaVHJR4_04829	Vja090810c_02975	AGB11629.1	KIP77502.1	VjaMWB21_02942	KIP77001.1	KIF44752.1	AHJ01388.1	VroLMG21460_03840	VowOCN002_04024	VowGRA50_12_05287	VhaNBRC15634_03402	VhaE385_01861	KIF51664.1	Vow051011B_03782	BAC61619.1	Vja201212A_00393	Vca1114GL_04972	Vca051011E_04514	Vca051011F_02723	Vca051011G_04248	KGR36533.1	Vca200612B_02653	VhaKC13_17_5_01554	AGU97999.1	Vca151112C_04984	VcaCCS02_01136	VcaDS40M4_01268	ELU51816.1	EDL71018.1	0.910697
ORTHOMCL2881	VroDAT722_02103	Vha823TEZ1_02437	AKU54062.1	AGQ91668.1	KNY42879.1	VhaZJ0603_02121	AGQ97652.1	VowLMG25430_04840	EMR37991.1	VowATCC25919_03948	VhaCAIM463_00127	KNY46962.1	Vja200612G_03790	VhaAOD131_00116	EEZ87358.1	VroOz08_00583	VjaLMG25398_02325	VhaVHJR7_00702	VhaVHJR4_01233	Vja090810c_01592	AGB10791.1	KIP66485.1	VjaMWB21_01597	KIP79877.1	KIF49069.1	AHJ00555.1	VroLMG21460_01775	VowOCN002_02873	VowGRA50_12_01658	VhaNBRC15634_03870	VhaE385_04508	KIF54982.1	Vow051011B_00107	BAC60772.1	Vja201212A_04123	Vca1114GL_02539	Vca051011E_00670	Vca051011F_03995	Vca051011G_05110	KGR33931.1	Vca200612B_00906	VhaKC13_17_5_00869	AGU95402.1	Vca151112C_01714	VcaCCS02_04981	VcaDS40M4_04136	ELU52060.1	EDL67085.1	0.910644
ORTHOMCL1653	VroDAT722_04085	Vha823TEZ1_00764	AKU56167.1	AGQ89967.1	KNY42798.1	VhaZJ0603_03882	AGQ99350.1	VowLMG25430_04719	EMR35640.1	VowATCC25919_04400	VhaCAIM463_00808	KNY45595.1	Vja200612G_02815	VhaAOD131_04539	EEZ88408.1	VroOz08_04216	VjaLMG25398_03820	VhaVHJR7_00229	VhaVHJR4_00237	Vja090810c_05143	AGB08822.1	KIP77923.1	VjaMWB21_04288	KIP78653.1	KIF47000.1	AHI98273.1	VroLMG21460_02235	VowOCN002_01767	VowGRA50_12_02593	VhaNBRC15634_04459	VhaE385_01341	KIF51233.1	Vow051011B_01987	BAC58552.1	Vja201212A_03183	Vca1114GL_01673	Vca051011E_01937	Vca051011F_03511	Vca051011G_00673	KGR34608.1	Vca200612B_02204	VhaKC13_17_5_04254	AGU94754.1	Vca151112C_03011	VcaCCS02_01784	VcaDS40M4_02071	ELU53734.1	EDL68244.1	0.910533
ORTHOMCL1959	VroDAT722_04359	Vha823TEZ1_00634	AKU56291.1	AGQ89870.1	KNY40792.1	VhaZJ0603_03745	AGQ99447.1	VowLMG25430_03635	EMR36705.1	VowATCC25919_04271	VhaCAIM463_01466	KNY46016.1	Vja200612G_02951	VhaAOD131_04398	EEZ89906.1	VroOz08_04065	VjaLMG25398_03951	VhaVHJR7_00365	VhaVHJR4_00112	Vja090810c_01928	AGB08676.1	KIP78039.1	VjaMWB21_02744	KIP78775.1	KIF46871.1	AHI98113.1	VroLMG21460_04034	VowOCN002_01358	VowGRA50_12_02467	VhaNBRC15634_04336	VhaE385_01494	KIF52943.1	Vow051011B_02121	BAC58422.1	Vja201212A_00590	Vca1114GL_01808	Vca051011E_02066	Vca051011F_04682	Vca051011G_00797	KGR34482.1	Vca200612B_02326	VhaKC13_17_5_04129	AGU94835.1	Vca151112C_02880	VcaCCS02_01655	VcaDS40M4_04375	ELU53474.1	EDL68746.1	0.910225
ORTHOMCL1117	VroDAT722_01441	Vha823TEZ1_01531	AKU56998.1	AGQ93715.1	KNY45067.1	VhaZJ0603_01608	AGQ96209.1	VowLMG25430_01048	EMR33938.1	VowATCC25919_00077	VhaCAIM463_01854	KNY47128.1	Vja200612G_01418	VhaAOD131_03903	EEZ85772.1	VroOz08_03831	VjaLMG25398_00567	VhaVHJR7_03148	VhaVHJR4_03708	Vja090810c_03692	AGB11887.1	KIP67243.1	VjaMWB21_02531	KIP73033.1	KIF49832.1	AHJ02198.1	VroLMG21460_03200	VowOCN002_03629	VowGRA50_12_04884	VhaNBRC15634_03287	VhaE385_03546	KIF50641.1	Vow051011B_00310	BAC61909.1	Vja201212A_05158	Vca1114GL_04600	Vca051011E_01381	Vca051011F_00655	Vca051011G_04541	KGR36179.1	Vca200612B_04608	VhaKC13_17_5_01187	AGU97713.1	Vca151112C_01389	VcaCCS02_02966	VcaDS40M4_00272	ELU51613.1	EDL69756.1	0.910213
ORTHOMCL2946	VroDAT722_04210	Vha823TEZ1_00895	AKU56037.1	AGQ90093.1	KNY44354.1	VhaZJ0603_04013	AGQ99225.1	VowLMG25430_03873	EMR37064.1	VowATCC25919_04533	VhaCAIM463_02832	KNY47832.1	Vja200612G_02666	VhaAOD131_04670	EEZ89132.1	VroOz08_04343	VjaLMG25398_02960	VhaVHJR7_00098	VhaVHJR4_00369	Vja090810c_04222	AGB08958.1	KIP77796.1	VjaMWB21_04420	KIP72688.1	KIF45563.1	AHI98409.1	VroLMG21460_03448	VowOCN002_01900	VowGRA50_12_02737	VhaNBRC15634_04589	VhaE385_01199	KIF50746.1	Vow051011B_01288	BAC58723.1	Vja201212A_03050	Vca1114GL_01543	Vca051011E_01803	Vca051011F_03377	Vca051011G_00538	KGR34741.1	Vca200612B_04733	VhaKC13_17_5_04389	AGU94639.1	Vca151112C_03144	VcaCCS02_01923	VcaDS40M4_02194	ELU53615.1	EDL67237.1	0.910038
ORTHOMCL1397	VroDAT722_03318	Vha823TEZ1_01281	AKU55195.1	AGQ90809.1	KNY38580.1	VhaZJ0603_04394	AGQ98507.1	VowLMG25430_01025	EMR38309.1	VowATCC25919_00299	VhaCAIM463_04666	KNY40304.1	Vja200612G_01131	VhaAOD131_00977	EEZ87186.1	VroOz08_03171	VjaLMG25398_05301	VhaVHJR7_04483	VhaVHJR4_02124	Vja090810c_00287	AGB09761.1	KIP71492.1	VjaMWB21_00267	KIP65822.1	KIF47755.1	AHI99831.1	VroLMG21460_00639	VowOCN002_01217	VowGRA50_12_04100	VhaNBRC15634_04775	VhaE385_05737	KIF53890.1	Vow051011B_04441	BAC59614.1	Vja201212A_02165	Vca1114GL_00553	Vca051011E_03345	Vca051011F_04585	Vca051011G_03821	KGR35397.1	Vca200612B_03023	VhaKC13_17_5_01801	AGU93970.1	Vca151112C_02112	VcaCCS02_04106	VcaDS40M4_02999	ELU53840.1	EDL69222.1	0.909986
ORTHOMCL1786	VroDAT722_01961	Vha823TEZ1_01443	AKU53989.1	AGQ91733.1	KNY39073.1	VhaZJ0603_02039	AGQ97587.1	VowLMG25430_01920	EMR36074.1	VowATCC25919_00387	VhaCAIM463_03795	KNY40814.1	Vja200612G_00383	VhaAOD131_00035	EEZ88930.1	VroOz08_01513	VjaLMG25398_01265	VhaVHJR7_00786	VhaVHJR4_01153	Vja090810c_01709	AGB10864.1	KIP69040.1	VjaMWB21_02200	KIP72298.1	KIF46092.1	AHJ00628.1	VroLMG21460_01799	VowOCN002_02785	VowGRA50_12_01572	VhaNBRC15634_02209	VhaE385_04425	KIF55050.1	Vow051011B_04837	BAC60849.1	Vja201212A_04033	Vca1114GL_02462	Vca051011E_00754	Vca051011F_01818	Vca051011G_05196	KGR33636.1	Vca200612B_00982	VhaKC13_17_5_03972	AGU95336.1	Vca151112C_00068	VcaCCS02_04898	VcaDS40M4_04474	ELU52106.1	EDL66864.1	0.909548
ORTHOMCL143	VroDAT722_02717	Vha823TEZ1_01328	AKU55237.1	AGQ90775.1	KNY46745.1	VhaZJ0603_04450	AGQ98542.1	VowLMG25430_04291	EMR38361.1	VowATCC25919_00340	VhaCAIM463_04611	KNY39385.1	Vja200612G_00429	VhaAOD131_00921	EEZ87127.1	VroOz08_00961	VjaLMG25398_05271	VhaVHJR7_04539	VhaVHJR4_02062	Vja090810c_02711	AGB09722.1	KIP71536.1	VjaMWB21_04606	KIP65795.1	KIF47816.1	AHI99867.1	VroLMG21460_00756	VowOCN002_04177	VowGRA50_12_04040	VhaNBRC15634_04827	VhaE385_05783	KIF53913.1	Vow051011B_04396	BAC59571.1	Vja201212A_02242	Vca1114GL_00593	Vca051011E_03316	Vca051011F_04538	Vca051011G_03777	KGR35368.1	Vca200612B_02994	VhaKC13_17_5_01837	AGU93986.1	Vca151112C_04196	VcaCCS02_04155	VcaDS40M4_02968	ELU53809.1	EDL68949.1	0.909335
ORTHOMCL2318	VroDAT722_00902	Vha823TEZ1_03963	AKU57484.1	AGQ93312.1	KNY38566.1	VhaZJ0603_04916	AGQ96621.1	VowLMG25430_00438	EMR34099.1	VowATCC25919_02677	VhaCAIM463_04919	KNY39188.1	Vja200612G_01186	VhaAOD131_02626	EEZ89423.1	VroOz08_02936	VjaLMG25398_01437	VhaVHJR7_03732	VhaVHJR4_04270	Vja090810c_03362	AGB12364.1	KIP76301.1	VjaMWB21_01876	KIP66370.1	KIF47194.1	AHJ01712.1	VroLMG21460_00978	VowOCN002_00280	VowGRA50_12_00782	VhaNBRC15634_00540	VhaE385_04103	KIF46391.1	Vow051011B_04521	BAC62429.1	Vja201212A_00783	Vca1114GL_04051	Vca051011E_00908	Vca051011F_02324	Vca051011G_00215	KGR36731.1	Vca200612B_05185	VhaKC13_17_5_03375	AGU97391.1	Vca151112C_02642	VcaCCS02_00397	VcaDS40M4_02628	ELU52714.1	EDL69344.1	0.909141
ORTHOMCL3228	VroDAT722_02713	Vha823TEZ1_01332	AKU55241.1	AGQ90771.1	KNY46749.1	VhaZJ0603_04455	AGQ98546.1	VowLMG25430_04287	EMR38365.1	VowATCC25919_00344	VhaCAIM463_04606	KNY39381.1	Vja200612G_00433	VhaAOD131_00917	EEZ87123.1	VroOz08_00957	VjaLMG25398_05267	VhaVHJR7_04543	VhaVHJR4_02058	Vja090810c_02715	AGB09718.1	KIP71539.1	VjaMWB21_04602	KIP65792.1	KIF47820.1	AHI99871.1	VroLMG21460_00752	VowOCN002_04181	VowGRA50_12_04036	VhaNBRC15634_04831	VhaE385_05787	KIF53917.1	Vow051011B_04392	BAC59567.1	Vja201212A_02246	Vca1114GL_00597	Vca051011E_03312	Vca051011F_04534	Vca051011G_03773	KGR35364.1	Vca200612B_02990	VhaKC13_17_5_01841	AGU93990.1	Vca151112C_04192	VcaCCS02_04159	VcaDS40M4_02964	ELU53805.1	EDL68967.1	0.909076
ORTHOMCL2199	VroDAT722_03913	Vha823TEZ1_02713	AKU55923.1	AGQ90195.1	KNY41722.1	VhaZJ0603_00990	AGQ99124.1	VowLMG25430_04432	EMR38586.1	VowATCC25919_01940	VhaCAIM463_03969	KNY44804.1	Vja200612G_02437	VhaAOD131_03043	EEZ87040.1	VroOz08_00910	VjaLMG25398_02911	VhaVHJR7_02714	VhaVHJR4_01718	Vja090810c_02155	AGB09066.1	KIP66950.1	VjaMWB21_01448	KIP65613.1	KIF46358.1	AHI98525.1	VroLMG21460_01903	VowOCN002_02250	VowGRA50_12_01016	VhaNBRC15634_02569	VhaE385_02121	KIF50497.1	Vow051011B_01780	BAC58843.1	Vja201212A_05084	Vca1114GL_01418	Vca051011E_04068	Vca051011F_02795	Vca051011G_02888	KGR33389.1	Vca200612B_02453	VhaKC13_17_5_03891	AGU94537.1	Vca151112C_00612	VcaCCS02_02659	VcaDS40M4_03450	ELU50637.1	EDL68011.1	0.908948
ORTHOMCL475	VroDAT722_04512	Vha823TEZ1_00166	AKU56421.1	AGQ89755.1	KNY45496.1	VhaZJ0603_05447	AGQ99616.1	VowLMG25430_01812	EMR35256.1	VowATCC25919_01647	VhaCAIM463_01163	KNY48648.1	Vja200612G_02459	VhaAOD131_02868	EEZ86679.1	VroOz08_04455	VjaLMG25398_00801	VhaVHJR7_04998	VhaVHJR4_04925	Vja090810c_01731	AGB11319.1	KIP68746.1	VjaMWB21_02709	KIP65278.1	KIF49205.1	AHJ01080.1	VroLMG21460_04657	VowOCN002_00016	VowGRA50_12_00403	VhaNBRC15634_04014	VhaE385_05173	KIF55002.1	Vow051011B_01083	BAC61303.1	Vja201212A_01184	Vca1114GL_01940	Vca051011E_00974	Vca051011F_01770	Vca051011G_02857	KGR33052.1	Vca200612B_00489	VhaKC13_17_5_02441	AGU94983.1	Vca151112C_02595	VcaCCS02_04804	VcaDS40M4_01587	ELU49967.1	EDL68351.1	0.908919
ORTHOMCL2463	VroDAT722_01912	Vha823TEZ1_00009	AKU53858.1	AGQ91852.1	KNY44659.1	VhaZJ0603_05646	AGQ97468.1	VowLMG25430_02870	EMR38986.1	VowATCC25919_00416	VhaCAIM463_05238	KNY41860.1	Vja200612G_00208	VhaAOD131_01146	EEZ88041.1	VroOz08_00200	VjaLMG25398_02094	VhaVHJR7_04903	VhaVHJR4_04915	Vja090810c_05364	AGB10994.1	KIP74749.1	VjaMWB21_03032	KIP68911.1	KIF44964.1	AHJ00781.1	VroLMG21460_03096	VowOCN002_01621	VowGRA50_12_00475	VhaNBRC15634_03047	VhaE385_03158	KIF52160.1	Vow051011B_04853	BAC60981.1	Vja201212A_00987	Vca1114GL_02316	Vca051011E_01130	Vca051011F_05048	Vca051011G_00096	KGR33140.1	Vca200612B_01818	VhaKC13_17_5_02454	AGU95230.1	Vca151112C_01087	VcaCCS02_02681	VcaDS40M4_03307	ELU49777.1	EDL68621.1	0.908895
ORTHOMCL3018	VroDAT722_02677	Vha823TEZ1_01394	AKU55275.1	AGQ92091.1	KNY41009.1	VhaZJ0603_04501	AGR00168.1	VowLMG25430_04243	EMR38411.1	VowATCC25919_02220	VhaCAIM463_04268	KNY45875.1	Vja200612G_00477	VhaAOD131_00871	EEZ85533.1	VroOz08_02279	VjaLMG25398_05223	VhaVHJR7_04588	VhaVHJR4_02013	Vja090810c_02760	AGB09685.1	KIP71591.1	VjaMWB21_04557	KIP78265.1	KIF47864.1	AHI99906.1	VroLMG21460_04444	VowOCN002_04227	VowGRA50_12_03991	VhaNBRC15634_04876	VhaE385_05832	KIF53963.1	Vow051011B_04347	BAC59533.1	Vja201212A_02291	Vca1114GL_00677	Vca051011E_03218	Vca051011F_04454	Vca051011G_03713	KGR35284.1	Vca200612B_02930	VhaKC13_17_5_01921	AGU94020.1	Vca151112C_04132	VcaCCS02_04240	VcaDS40M4_02901	ELU51021.1	EDL67907.1	0.908876
ORTHOMCL802	VroDAT722_00254	Vha823TEZ1_04398	AKU58049.1	AGQ92830.1	KNY45197.1	VhaZJ0603_03446	AGQ97091.1	VowLMG25430_02617	EMR35888.1	VowATCC25919_03060	VhaCAIM463_03210	KNY44201.1	Vja200612G_01659	VhaAOD131_01888	EEZ89470.1	VroOz08_04691	VjaLMG25398_01787	VhaVHJR7_02318	VhaVHJR4_00929	Vja090810c_01114	AGB12969.1	KIP76455.1	VjaMWB21_05106	KIP75683.1	KIF48623.1	AHJ02672.1	VroLMG21460_01633	VowOCN002_01002	VowGRA50_12_01380	VhaNBRC15634_02814	VhaE385_04880	KIF52550.1	Vow051011B_02316	BAC63090.1	Vja201212A_02724	Vca1114GL_03402	Vca051011E_04967	Vca051011F_02121	Vca051011G_02190	KGR37362.1	Vca200612B_05087	VhaKC13_17_5_02736	AGU98108.1	Vca151112C_00829	VcaCCS02_02087	VcaDS40M4_00763	ELU50518.1	EDL69034.1	0.908856
ORTHOMCL2536	VroDAT722_04231	Vha823TEZ1_00916	AKU56017.1	AGQ90109.1	KNY44374.1	VhaZJ0603_04034	AGQ99210.1	VowLMG25430_01102	EMR37084.1	VowATCC25919_04554	VhaCAIM463_00413	KNY47811.1	Vja200612G_02645	VhaAOD131_04690	EEZ89152.1	VroOz08_04368	VjaLMG25398_02939	VhaVHJR7_00077	VhaVHJR4_00390	Vja090810c_04243	AGB08978.1	KIP77775.1	VjaMWB21_04442	KIP72708.1	KIF45542.1	AHI98431.1	VroLMG21460_03469	VowOCN002_01922	VowGRA50_12_02759	VhaNBRC15634_01434	VhaE385_03305	KIF50725.1	Vow051011B_01267	BAC58744.1	Vja201212A_03029	Vca1114GL_01522	Vca051011E_01781	Vca051011F_03355	Vca051011G_00517	KGR34763.1	Vca200612B_04754	VhaKC13_17_5_04410	AGU94622.1	Vca151112C_03165	VcaCCS02_01944	VcaDS40M4_02213	ELU53596.1	EDL68156.1	0.908854
ORTHOMCL1128	VroDAT722_01041	Vha823TEZ1_03888	AKU57084.1	AGQ93648.1	KNY42317.1	VhaZJ0603_05220	AGQ96275.1	VowLMG25430_04305	EMR35838.1	VowATCC25919_04701	VhaCAIM463_01036	KNY40495.1	Vja200612G_04532	VhaAOD131_02705	EEZ87464.1	VroOz08_03936	VjaLMG25398_03743	VhaVHJR7_03654	VhaVHJR4_04193	Vja090810c_00223	AGB11969.1	KIP67153.1	VjaMWB21_04863	KIP78903.1	KIF49722.1	AHJ02112.1	VroLMG21460_01228	VowOCN002_04852	VowGRA50_12_04784	VhaNBRC15634_04933	VhaE385_05260	KIF51820.1	Vow051011B_00415	BAC61990.1	Vja201212A_04483	Vca1114GL_04506	Vca051011E_01488	Vca051011F_00131	Vca051011G_04637	KGR36083.1	Vca200612B_04414	VhaKC13_17_5_01092	AGU97652.1	Vca151112C_01265	VcaCCS02_02869	VcaDS40M4_00375	ELU52165.1	EDL69469.1	0.90885
ORTHOMCL641	VroDAT722_02715	Vha823TEZ1_01330	AKU55239.1	AGQ90773.1	KNY46747.1	VhaZJ0603_04453	AGQ98544.1	VowLMG25430_04289	EMR38363.1	VowATCC25919_00342	VhaCAIM463_04608	KNY39383.1	Vja200612G_00431	VhaAOD131_00919	EEZ87125.1	VroOz08_00959	VjaLMG25398_05269	VhaVHJR7_04541	VhaVHJR4_02060	Vja090810c_02713	AGB09720.1	KIP71538.1	VjaMWB21_04604	KIP65793.1	KIF47818.1	AHI99869.1	VroLMG21460_00754	VowOCN002_04179	VowGRA50_12_04038	VhaNBRC15634_04829	VhaE385_05785	KIF53915.1	Vow051011B_04394	BAC59569.1	Vja201212A_02244	Vca1114GL_00595	Vca051011E_03314	Vca051011F_04536	Vca051011G_03775	KGR35366.1	Vca200612B_02992	VhaKC13_17_5_01839	AGU93988.1	Vca151112C_04194	VcaCCS02_04157	VcaDS40M4_02966	ELU53807.1	EDL68931.1	0.908622
ORTHOMCL1061	VroDAT722_04553	Vha823TEZ1_05220	AKU56463.1	AGQ89720.1	KNY45537.1	VhaZJ0603_05529	AGQ99581.1	VowLMG25430_01854	EMR35298.1	VowATCC25919_01605	VhaCAIM463_01120	KNY48608.1	Vja200612G_02501	VhaAOD131_01365	EEZ86721.1	VroOz08_04496	VjaLMG25398_05123	VhaVHJR7_05040	VhaVHJR4_04967	Vja090810c_01773	AGB08528.1	KIP68787.1	VjaMWB21_00512	KIP70351.1	KIF49244.1	AHI97959.1	VroLMG21460_02406	VowOCN002_00059	VowGRA50_12_00445	VhaNBRC15634_03972	VhaE385_03701	KIF52797.1	Vow051011B_01041	BAC58264.1	Vja201212A_01225	Vca1114GL_01983	Vca051011E_01018	Vca051011F_01726	Vca051011G_02813	KGR33097.1	Vca200612B_00532	VhaKC13_17_5_02397	AGU94944.1	Vca151112C_02551	VcaCCS02_04760	VcaDS40M4_03491	ELU51309.1	EDL66857.1	0.908236
ORTHOMCL394	VroDAT722_03536	Vha823TEZ1_01914	AKU54547.1	AGQ91216.1	KNY42658.1	VhaZJ0603_02690	AGQ98089.1	VowLMG25430_05060	EMR38737.1	VowATCC25919_02852	VhaCAIM463_04488	KNY46080.1	Vja200612G_02128	VhaAOD131_00663	EEZ85472.1	VroOz08_03394	VjaLMG25398_01588	VhaVHJR7_04099	VhaVHJR4_03344	Vja090810c_01550	AGB10307.1	KIP68349.1	VjaMWB21_03540	KIP79379.1	KIF45774.1	AHJ00030.1	VroLMG21460_02638	VowOCN002_03412	VowGRA50_12_02209	VhaNBRC15634_02348	VhaE385_05552	KIF45851.1	Vow051011B_04652	BAC60261.1	Vja201212A_03807	Vca1114GL_03102	Vca051011E_00147	Vca051011F_01209	Vca051011G_00305	KGR34114.1	Vca200612B_03530	VhaKC13_17_5_00320	AGU95799.1	Vca151112C_03376	VcaCCS02_00576	VcaDS40M4_01458	ELU49827.1	EDL69318.1	0.908175
ORTHOMCL711	VroDAT722_03916	Vha823TEZ1_02716	AKU55920.1	AGQ90197.1	KNY41719.1	VhaZJ0603_00987	AGQ99122.1	VowLMG25430_04435	EMR38589.1	VowATCC25919_01937	VhaCAIM463_03966	KNY44801.1	Vja200612G_02440	VhaAOD131_03046	EEZ87037.1	VroOz08_00913	VjaLMG25398_02914	VhaVHJR7_02711	VhaVHJR4_01715	Vja090810c_02158	AGB09069.1	KIP66947.1	VjaMWB21_01445	KIP65610.1	KIF46355.1	AHI98528.1	VroLMG21460_01900	VowOCN002_02253	VowGRA50_12_01013	VhaNBRC15634_02572	VhaE385_02118	KIF50494.1	Vow051011B_01777	BAC58847.1	Vja201212A_05081	Vca1114GL_01415	Vca051011E_04065	Vca051011F_02798	Vca051011G_02891	KGR33392.1	Vca200612B_02456	VhaKC13_17_5_03888	AGU94534.1	Vca151112C_00615	VcaCCS02_02656	VcaDS40M4_03447	ELU50640.1	EDL68004.1	0.908113
ORTHOMCL937	VroDAT722_02545	Vha823TEZ1_01945	AKU54519.1	AGQ91239.1	KNY42684.1	VhaZJ0603_02662	AGQ98063.1	VowLMG25430_05102	EMR38709.1	VowATCC25919_02907	VhaCAIM463_01699	KNY46109.1	Vja200612G_00323	VhaAOD131_00636	EEZ87637.1	VroOz08_00491	VjaLMG25398_00945	VhaVHJR7_04126	VhaVHJR4_03371	Vja090810c_02384	AGB10335.1	KIP68307.1	VjaMWB21_01387	KIP65104.1	KIF45736.1	AHJ00059.1	VroLMG21460_04694	VowOCN002_03362	VowGRA50_12_02159	VhaNBRC15634_04673	VhaE385_05521	KIF45888.1	Vow051011B_04703	BAC60290.1	Vja201212A_03770	Vca1114GL_03074	Vca051011E_00174	Vca051011F_01235	Vca051011G_01976	KGR34134.1	Vca200612B_03503	VhaKC13_17_5_00347	AGU95785.1	Vca151112C_03403	VcaCCS02_00555	VcaDS40M4_01478	ELU50953.1	EDL69296.1	0.908056
ORTHOMCL700	VroDAT722_03865	Vha823TEZ1_02838	AKU55792.1	AGQ90299.1	KNY41599.1	VhaZJ0603_00836	AGQ99018.1	VowLMG25430_01644	EMR37189.1	VowATCC25919_01501	VhaCAIM463_05068	KNY44690.1	Vja200612G_05255	VhaAOD131_03167	EEZ86927.1	VroOz08_03642	VjaLMG25398_04917	VhaVHJR7_02566	VhaVHJR4_01586	Vja090810c_04701	AGB09186.1	KIP67891.1	VjaMWB21_05378	KIP79469.1	KIF46215.1	AHJ00475.1	VroLMG21460_01497	VowOCN002_02370	VowGRA50_12_00897	VhaNBRC15634_02700	VhaE385_01999	KIF54565.1	Vow051011B_01663	BAC58969.1	Vja201212A_04964	Vca1114GL_01302	Vca051011E_03941	Vca051011F_02910	Vca051011G_03021	KGR33015.1	Vca200612B_01303	VhaKC13_17_5_03763	AGU94440.1	Vca151112C_00729	VcaCCS02_02542	VcaDS40M4_03349	ELU52642.1	EDL67592.1	0.907866
ORTHOMCL1033	VroDAT722_04662	Vha823TEZ1_00204	AKU53618.1	AGQ89659.1	KNY47706.1	VhaZJ0603_05651	AGQ99659.1	VowLMG25430_03343	EMR34712.1	VowATCC25919_00782	VhaCAIM463_00859	KNY42794.1	Vja200612G_04267	VhaAOD131_01397	EEZ87865.1	VroOz08_01008	VjaLMG25398_00981	VhaVHJR7_05135	VhaVHJR4_05074	Vja090810c_00596	AGB11273.1	KIP66796.1	VjaMWB21_01188	KIP79211.1	KIF45122.1	AHJ01031.1	VroLMG21460_00508	VowOCN002_02003	VowGRA50_12_00344	VhaNBRC15634_04027	VhaE385_02216	KIF45609.1	Vow051011B_00995	BAC61251.1	Vja201212A_01017	Vca1114GL_02062	Vca051011E_00836	Vca051011F_01544	Vca051011G_01658	KGR32863.1	Vca200612B_02782	VhaKC13_17_5_05094	AGU95026.1	Vca151112C_01567	VcaCCS02_05106	VcaDS40M4_04668	ELU50906.1	EDL67139.1	0.907774
ORTHOMCL1026	VroDAT722_01990	Vha823TEZ1_00391	AKU53959.1	AGQ91761.1	KNY39502.1	VhaZJ0603_02010	AGQ97559.1	VowLMG25430_03715	EMR36046.1	VowATCC25919_00261	VhaCAIM463_01213	KNY43498.1	Vja200612G_04988	VhaAOD131_00007	EEZ88958.1	VroOz08_02516	VjaLMG25398_00034	VhaVHJR7_00815	VhaVHJR4_01125	Vja090810c_00343	AGB10894.1	KIP69012.1	VjaMWB21_00770	KIP72270.1	KIF46120.1	AHJ00658.1	VroLMG21460_01266	VowOCN002_02757	VowGRA50_12_00196	VhaNBRC15634_00507	VhaE385_04397	KIF47885.1	Vow051011B_01854	BAC60880.1	Vja201212A_04004	Vca1114GL_02434	Vca051011E_00782	Vca051011F_01846	Vca051011G_05243	KGR33664.1	Vca200612B_00798	VhaKC13_17_5_03944	AGU95313.1	Vca151112C_00040	VcaCCS02_04870	VcaDS40M4_04446	ELU50259.1	EDL67388.1	0.907624
ORTHOMCL1400	VroDAT722_03067	Vha823TEZ1_02340	AKU54826.1	AGQ92172.1	KNY41936.1	VhaZJ0603_04270	AGR00085.1	VowLMG25430_02397	EMR38093.1	VowATCC25919_00522	VhaCAIM463_03516	KNY40917.1	Vja200612G_01109	VhaAOD131_01096	EEZ85650.1	VroOz08_04607	VjaLMG25398_05366	VhaVHJR7_04357	VhaVHJR4_02254	Vja090810c_00510	AGB10096.1	KIP75796.1	VjaMWB21_01135	KIP74097.1	KIF47701.1	AHI99800.1	VroLMG21460_01577	VowOCN002_02714	VowGRA50_12_04144	VhaNBRC15634_04178	VhaE385_00106	KIF53847.1	Vow051011B_05228	BAC60024.1	Vja201212A_05547	Vca1114GL_00509	Vca051011E_03396	Vca051011F_00477	Vca051011G_03860	KGR35430.1	Vca200612B_03732	VhaKC13_17_5_01776	AGU96052.1	Vca151112C_02350	VcaCCS02_04060	VcaDS40M4_03017	ELU53860.1	EDL70239.1	0.907604
ORTHOMCL2596	VroDAT722_03312	Vha823TEZ1_01243	AKU54843.1	AGQ91054.1	KNY43589.1	VhaZJ0603_04356	AGQ98241.1	VowLMG25430_05150	EMR38176.1	VowATCC25919_03982	VhaCAIM463_02746	KNY44955.1	Vja200612G_03632	VhaAOD131_01015	EEZ85396.1	VroOz08_03177	VjaLMG25398_02718	VhaVHJR7_04447	VhaVHJR4_02162	Vja090810c_00750	AGB10077.1	KIP73337.1	VjaMWB21_01946	KIP69920.1	KIF46034.1	AHI99780.1	VroLMG21460_00633	VowOCN002_02174	VowGRA50_12_01149	VhaNBRC15634_00090	VhaE385_00027	KIF54258.1	Vow051011B_04954	BAC60004.1	Vja201212A_02229	Vca1114GL_00238	Vca051011E_02488	Vca051011F_05069	Vca051011G_01240	KGR35704.1	Vca200612B_03373	VhaKC13_17_5_04661	AGU93798.1	Vca151112C_02079	VcaCCS02_03792	VcaDS40M4_03552	ELU50342.1	EDL70749.1	0.907407
ORTHOMCL1505	VroDAT722_03912	Vha823TEZ1_02712	AKU55924.1	AGQ90194.1	KNY41723.1	VhaZJ0603_00991	AGQ99125.1	VowLMG25430_04431	EMR38585.1	VowATCC25919_01941	VhaCAIM463_03970	KNY44805.1	Vja200612G_02436	VhaAOD131_03042	EEZ87041.1	VroOz08_00909	VjaLMG25398_02910	VhaVHJR7_02715	VhaVHJR4_01719	Vja090810c_02154	AGB09065.1	KIP66951.1	VjaMWB21_01449	KIP65614.1	KIF46359.1	AHI98524.1	VroLMG21460_01904	VowOCN002_02249	VowGRA50_12_01017	VhaNBRC15634_02568	VhaE385_02122	KIF50498.1	Vow051011B_01781	BAC58842.1	Vja201212A_05085	Vca1114GL_01419	Vca051011E_04069	Vca051011F_02794	Vca051011G_02887	KGR33388.1	Vca200612B_02452	VhaKC13_17_5_03892	AGU94538.1	Vca151112C_00611	VcaCCS02_02660	VcaDS40M4_03451	ELU50636.1	EDL67992.1	0.907269
ORTHOMCL3064	VroDAT722_03999	Vha823TEZ1_02809	AKU55819.1	AGQ90275.1	KNY41628.1	VhaZJ0603_00865	AGQ99042.1	VowLMG25430_00451	EMR37218.1	VowATCC25919_00109	VhaCAIM463_05039	KNY44719.1	Vja200612G_05283	VhaAOD131_03138	EEZ86956.1	VroOz08_03613	VjaLMG25398_04889	VhaVHJR7_02595	VhaVHJR4_01615	Vja090810c_04729	AGB09160.1	KIP67863.1	VjaMWB21_03420	KIP79497.1	KIF46243.1	AHJ00502.1	VroLMG21460_01467	VowOCN002_02341	VowGRA50_12_00926	VhaNBRC15634_02671	VhaE385_02028	KIF54537.1	Vow051011B_01691	BAC58942.1	Vja201212A_04992	Vca1114GL_01331	Vca051011E_03970	Vca051011F_02881	Vca051011G_02993	KGR32986.1	Vca200612B_01274	VhaKC13_17_5_03792	AGU94467.1	Vca151112C_00700	VcaCCS02_02571	VcaDS40M4_03320	ELU52613.1	EDL67820.1	0.90696
ORTHOMCL584	VroDAT722_02953	Vha823TEZ1_02379	AKU54868.1	AGQ90850.1	KNY43548.1	VhaZJ0603_04309	AGQ98262.1	VowLMG25430_03768	EMR38132.1	VowATCC25919_04031	VhaCAIM463_04262	KNY44996.1	Vja200612G_03592	VhaAOD131_01057	EEZ85660.1	VroOz08_02572	VjaLMG25398_00765	VhaVHJR7_04395	VhaVHJR4_02216	Vja090810c_03427	AGB10053.1	KIP73375.1	VjaMWB21_04685	KIP69887.1	KIF45996.1	AHI99753.1	VroLMG21460_02893	VowOCN002_02221	VowGRA50_12_01189	VhaNBRC15634_04139	VhaE385_00067	KIF54307.1	Vow051011B_01166	BAC59979.1	Vja201212A_02185	Vca1114GL_00288	Vca051011E_02445	Vca051011F_05125	Vca051011G_01178	KGR35651.1	Vca200612B_03321	VhaKC13_17_5_04605	AGU93812.1	Vca151112C_02046	VcaCCS02_03854	VcaDS40M4_03593	ELU52470.1	EDL70752.1	0.906856
ORTHOMCL2035	VroDAT722_04822	Vha823TEZ1_05175	AKU53824.1	AGQ89470.1	KNY45909.1	VhaZJ0603_05301	AGQ99852.1	VowLMG25430_01182	EMR35044.1	VowATCC25919_00800	VhaCAIM463_02957	KNY40351.1	Vja200612G_00560	VhaAOD131_05527	EEZ87928.1	VroOz08_00127	VjaLMG25398_00811	VhaVHJR7_05155	VhaVHJR4_05055	Vja090810c_04685	AGB11068.1	KIP67989.1	VjaMWB21_03468	KIP80046.1	KIF45302.1	AHJ00817.1	VroLMG21460_01928	VowOCN002_01584	VowGRA50_12_00325	VhaNBRC15634_03630	VhaE385_03616	KIF45062.1	Vow051011B_04610	BAC61019.1	Vja201212A_03415	Vca1114GL_02278	Vca051011E_02825	Vca051011F_04068	Vca051011G_01369	KGR32845.1	Vca200612B_03982	VhaKC13_17_5_04825	AGU95198.1	Vca151112C_02306	VcaCCS02_03593	VcaDS40M4_00193	ELU51403.1	EDL67525.1	0.906764
ORTHOMCL1105	VroDAT722_01384	Vha823TEZ1_01591	AKU57650.1	AGQ93210.1	KNY43872.1	VhaZJ0603_01435	AGQ96726.1	VowLMG25430_03999	EMR33877.1	VowATCC25919_04931	VhaCAIM463_04458	KNY48044.1	Vja200612G_00838	VhaAOD131_04067	EEZ85812.1	VroOz08_02199	VjaLMG25398_03326	VhaVHJR7_02979	VhaVHJR4_03163	Vja090810c_03635	AGB12482.1	KIP76847.1	VjaMWB21_04009	KIP78316.1	KIF49884.1	AHJ01589.1	VroLMG21460_01418	VowOCN002_03689	VowGRA50_12_04945	VhaNBRC15634_01475	VhaE385_03841	KIF50587.1	Vow051011B_00740	BAC62551.1	Vja201212A_05219	Vca1114GL_04646	Vca051011E_01336	Vca051011F_02387	Vca051011G_04382	KGR36225.1	Vca200612B_04654	VhaKC13_17_5_01233	AGU97752.1	Vca151112C_01436	VcaCCS02_00812	VcaDS40M4_00934	ELU51536.1	EDL69751.1	0.906732
ORTHOMCL3359	VroDAT722_01254	Vha823TEZ1_03713	AKU57360.1	AGQ93549.1	KNY40025.1	VhaZJ0603_01938	AGQ96515.1	VowLMG25430_02286	EMR37545.1	VowATCC25919_00919	VhaCAIM463_03248	KNY48264.1	Vja200612G_04304	VhaAOD131_05228	EEZ89610.1	VroOz08_02779	VjaLMG25398_03645	VhaVHJR7_03476	VhaVHJR4_04013	Vja090810c_01362	AGB12243.1	KIP72817.1	VjaMWB21_00579	KIP79104.1	KIF49495.1	AHJ01963.1	VroLMG21460_04296	VowOCN002_05110	VowGRA50_12_04525	VhaNBRC15634_01661	VhaE385_02357	KIF54430.1	Vow051011B_03275	BAC62290.1	Vja201212A_04702	Vca1114GL_04295	Vca051011E_04121	Vca051011F_04879	Vca051011G_01424	KGR35846.1	Vca200612B_03905	VhaKC13_17_5_03626	AGU97577.1	Vca151112C_04690	VcaCCS02_01241	VcaDS40M4_00591	ELU49711.1	EDL69875.1	0.906678
ORTHOMCL3025	VroDAT722_03069	Vha823TEZ1_02342	AKU54823.1	AGQ91070.1	KNY41934.1	VhaZJ0603_04272	AGQ98225.1	VowLMG25430_02400	EMR38095.1	VowATCC25919_00519	VhaCAIM463_03518	KNY40919.1	Vja200612G_01111	VhaAOD131_01094	EEZ85647.1	VroOz08_04609	VjaLMG25398_05364	VhaVHJR7_04359	VhaVHJR4_02252	Vja090810c_00506	AGB10099.1	KIP75794.1	VjaMWB21_01137	KIP74095.1	KIF47704.1	AHI99803.1	VroLMG21460_01579	VowOCN002_02717	VowGRA50_12_04141	VhaNBRC15634_04176	VhaE385_00104	KIF53850.1	Vow051011B_05225	BAC60027.1	Vja201212A_05545	Vca1114GL_00511	Vca051011E_03394	Vca051011F_00475	Vca051011G_03858	KGR35428.1	Vca200612B_03734	VhaKC13_17_5_01778	AGU96053.1	Vca151112C_02348	VcaCCS02_04062	VcaDS40M4_03015	ELU53857.1	EDL70301.1	0.90657
ORTHOMCL1132	VroDAT722_01090	Vha823TEZ1_03534	AKU57234.1	AGQ93439.1	KNY41977.1	VhaZJ0603_01818	AGQ96406.1	VowLMG25430_02659	EMR34873.1	VowATCC25919_03186	VhaCAIM463_04055	KNY42600.1	Vja200612G_04425	VhaAOD131_05107	EEZ86053.1	VroOz08_05119	VjaLMG25398_03169	VhaVHJR7_03356	VhaVHJR4_03891	Vja090810c_01479	AGB12125.1	KIP67056.1	VjaMWB21_01839	KIP78994.1	KIF49609.1	AHJ01828.1	VroLMG21460_03687	VowOCN002_04994	VowGRA50_12_04642	VhaNBRC15634_01542	VhaE385_02475	KIF51448.1	Vow051011B_03147	BAC62147.1	Vja201212A_04584	Vca1114GL_04406	Vca051011E_01595	Vca051011F_00760	Vca051011G_04732	KGR35976.1	Vca200612B_04311	VhaKC13_17_5_00985	AGU97450.1	Vca151112C_04549	VcaCCS02_00801	VcaDS40M4_03937	ELU52561.1	EDL69631.1	0.906483
ORTHOMCL425	VroDAT722_02231	Vha823TEZ1_02688	AKU54307.1	AGQ91454.1	KNY39111.1	VhaZJ0603_02426	AGQ97867.1	VowLMG25430_02864	EMR38561.1	VowATCC25919_02395	VhaCAIM463_00947	KNY40874.1	Vja200612G_04043	VhaAOD131_00408	EEZ88810.1	VroOz08_02374	VjaLMG25398_02586	VhaVHJR7_05356	VhaVHJR4_01483	Vja090810c_05273	AGB10545.1	KIP77054.1	VjaMWB21_01311	KIP79631.1	KIF48771.1	AHJ00308.1	VroLMG21460_01038	VowOCN002_03128	VowGRA50_12_01923	VhaNBRC15634_01273	VhaE385_05421	KIF51374.1	Vow051011B_02790	BAC60525.1	Vja201212A_03456	Vca1114GL_02829	Vca051011E_00418	Vca051011F_03742	Vca051011G_01725	KGR33681.1	Vca200612B_01005	VhaKC13_17_5_00612	AGU95595.1	Vca151112C_01969	VcaCCS02_03450	VcaDS40M4_04357	ELU50732.1	EDL68523.1	0.906224
ORTHOMCL2884	VroDAT722_02134	Vha823TEZ1_02406	AKU54031.1	AGQ91697.1	KNY42849.1	VhaZJ0603_02090	AGQ97623.1	VowLMG25430_02032	EMR36784.1	VowATCC25919_00729	VhaCAIM463_00158	KNY46994.1	Vja200612G_03759	VhaAOD131_00085	EEZ88130.1	VroOz08_00552	VjaLMG25398_02294	VhaVHJR7_00733	VhaVHJR4_01202	Vja090810c_01561	AGB10822.1	KIP66456.1	VjaMWB21_03268	KIP79907.1	KIF49101.1	AHJ00586.1	VroLMG21460_00471	VowOCN002_02842	VowGRA50_12_01627	VhaNBRC15634_03839	VhaE385_04477	KIF45138.1	Vow051011B_03976	BAC60804.1	Vja201212A_04091	Vca1114GL_02508	Vca051011E_00701	Vca051011F_04026	Vca051011G_05143	KGR33966.1	Vca200612B_03392	VhaKC13_17_5_00900	AGU95375.1	Vca151112C_01683	VcaCCS02_04950	VcaDS40M4_00045	ELU50663.1	EDL67104.1	0.90583
ORTHOMCL639	VroDAT722_02708	Vha823TEZ1_01356	AKU55246.1	AGQ90766.1	KNY46756.1	VhaZJ0603_04462	AGQ98551.1	VowLMG25430_04281	EMR38372.1	VowATCC25919_02258	VhaCAIM463_00332	KNY39374.1	Vja200612G_00440	VhaAOD131_00910	EEZ87116.1	VroOz08_00952	VjaLMG25398_05260	VhaVHJR7_04550	VhaVHJR4_02051	Vja090810c_02722	AGB09714.1	KIP71550.1	VjaMWB21_04595	KIP65781.1	KIF47827.1	AHI99877.1	VroLMG21460_00747	VowOCN002_04188	VowGRA50_12_04029	VhaNBRC15634_04838	VhaE385_05794	KIF53924.1	Vow051011B_04385	BAC59562.1	Vja201212A_02253	Vca1114GL_00604	Vca051011E_03291	Vca051011F_04527	Vca051011G_03766	KGR35357.1	Vca200612B_02983	VhaKC13_17_5_01848	AGU93997.1	Vca151112C_04185	VcaCCS02_04166	VcaDS40M4_02957	ELU53798.1	EDL68960.1	0.905811
ORTHOMCL1475	VroDAT722_03881	Vha823TEZ1_02856	AKU55774.1	AGQ92011.1	KNY41581.1	VhaZJ0603_00818	AGR00258.1	VowLMG25430_01662	EMR37171.1	VowATCC25919_01483	VhaCAIM463_05086	KNY44672.1	Vja200612G_05236	VhaAOD131_03185	EEZ87691.1	VroOz08_03658	VjaLMG25398_04747	VhaVHJR7_02548	VhaVHJR4_01568	Vja090810c_00108	AGB09204.1	KIP74992.1	VjaMWB21_05360	KIP79451.1	KIF46197.1	AHJ00456.1	VroLMG21460_01513	VowOCN002_02388	VowGRA50_12_00879	VhaNBRC15634_02718	VhaE385_01981	KIF54583.1	Vow051011B_01645	BAC58988.1	Vja201212A_04945	Vca1114GL_01286	Vca051011E_03923	Vca051011F_02926	Vca051011G_03037	KGR33033.1	Vca200612B_01319	VhaKC13_17_5_03745	AGU94426.1	Vca151112C_00747	VcaCCS02_02524	VcaDS40M4_03365	ELU52658.1	EDL66884.1	0.905702
ORTHOMCL1041	VroDAT722_04624	Vha823TEZ1_00242	AKU53657.1	AGQ89622.1	KNY39671.1	VhaZJ0603_05689	AGQ99696.1	VowLMG25430_03305	EMR34672.1	VowATCC25919_00207	VhaCAIM463_00897	KNY45369.1	Vja200612G_04229	VhaAOD131_01435	EEZ87827.1	VroOz08_01046	VjaLMG25398_05454	VhaVHJR7_05097	VhaVHJR4_05112	Vja090810c_00634	AGB11236.1	KIP65589.1	VjaMWB21_01369	KIP79172.1	KIF45084.1	AHJ00991.1	VroLMG21460_02824	VowOCN002_02041	VowGRA50_12_00382	VhaNBRC15634_04065	VhaE385_02178	KIF52014.1	Vow051011B_00606	BAC61210.1	Vja201212A_02060	Vca1114GL_02100	Vca051011E_00874	Vca051011F_01506	Vca051011G_01619	KGR32902.1	Vca200612B_02744	VhaKC13_17_5_05056	AGU96696.1	Vca151112C_01605	VcaCCS02_05144	VcaDS40M4_04628	ELU49885.1	EDL67135.1	0.905665
ORTHOMCL855	VroDAT722_00913	Vha823TEZ1_00429	AKU57490.1	AGQ93306.1	KNY38590.1	VhaZJ0603_04925	AGQ96627.1	VowLMG25430_00428	EMR34107.1	VowATCC25919_02686	VhaCAIM463_04928	KNY38886.1	Vja200612G_01176	VhaAOD131_02617	EEZ89415.1	VroOz08_02946	VjaLMG25398_01446	VhaVHJR7_03741	VhaVHJR4_04279	Vja090810c_03371	AGB12370.1	KIP76294.1	VjaMWB21_01885	KIP66363.1	KIF47185.1	AHJ01706.1	VroLMG21460_00969	VowOCN002_00289	VowGRA50_12_00773	VhaNBRC15634_00531	VhaE385_02689	KIF50253.1	Vow051011B_04512	BAC62436.1	Vja201212A_00793	Vca1114GL_04041	Vca051011E_00919	Vca051011F_02334	Vca051011G_00226	KGR36739.1	Vca200612B_05192	VhaKC13_17_5_03364	AGU97387.1	Vca151112C_02652	VcaCCS02_00388	VcaDS40M4_02634	ELU52707.1	EDL67090.1	0.905576
ORTHOMCL1558	VroDAT722_01690	Vha823TEZ1_04175	AKU56665.1	AGQ92990.1	KNY43200.1	VhaZJ0603_01079	AGQ95915.1	VowLMG25430_01943	EMR34024.1	VowATCC25919_01990	VhaCAIM463_02015	KNY48498.1	Vja200612G_01752	VhaAOD131_05415	EEZ87976.1	VroOz08_01910	VjaLMG25398_05050	VhaVHJR7_03877	VhaVHJR4_04762	Vja090810c_02931	AGB11563.1	KIP77621.1	VjaMWB21_02601	KIP65941.1	KIF44824.1	AHJ01321.1	VroLMG21460_01319	VowOCN002_04094	VowGRA50_12_05362	VhaNBRC15634_03335	VhaE385_02904	KIF51542.1	Vow051011B_03854	BAC61550.1	Vja201212A_00333	Vca1114GL_05034	Vca051011E_04571	Vca051011F_00019	Vca051011G_04312	KGR36601.1	Vca200612B_02595	VhaKC13_17_5_01611	AGU97145.1	Vca151112C_04927	VcaCCS02_04649	VcaDS40M4_02008	ELU52862.1	EDL71065.1	0.905563
ORTHOMCL2091	VroDAT722_02704	Vha823TEZ1_01360	AKU55250.1	AGQ90762.1	KNY46760.1	VhaZJ0603_04467	AGQ98555.1	VowLMG25430_04276	EMR38376.1	VowATCC25919_02253	VhaCAIM463_00328	KNY39046.1	Vja200612G_00444	VhaAOD131_00906	EEZ87112.1	VroOz08_02744	VjaLMG25398_05256	VhaVHJR7_04554	VhaVHJR4_02047	Vja090810c_02726	AGB09710.1	KIP71554.1	VjaMWB21_04591	KIP65777.1	KIF47831.1	AHI99881.1	VroLMG21460_00743	VowOCN002_04193	VowGRA50_12_04024	VhaNBRC15634_04842	VhaE385_05798	KIF53929.1	Vow051011B_04380	BAC59558.1	Vja201212A_02257	Vca1114GL_00609	Vca051011E_03286	Vca051011F_04522	Vca051011G_03761	KGR35352.1	Vca200612B_02978	VhaKC13_17_5_01853	AGU96089.1	Vca151112C_04180	VcaCCS02_04171	VcaDS40M4_02953	ELU51031.1	EDL68958.1	0.905438
ORTHOMCL1051	VroDAT722_04516	Vha823TEZ1_00162	AKU56425.1	AGQ89751.1	KNY45500.1	VhaZJ0603_05451	AGQ99612.1	VowLMG25430_01816	EMR35260.1	VowATCC25919_01643	VhaCAIM463_01159	KNY48644.1	Vja200612G_02463	VhaAOD131_02872	EEZ86683.1	VroOz08_04459	VjaLMG25398_00797	VhaVHJR7_05002	VhaVHJR4_04929	Vja090810c_01735	AGB11323.1	KIP68750.1	VjaMWB21_02705	KIP65274.1	KIF49209.1	AHJ01084.1	VroLMG21460_04653	VowOCN002_00020	VowGRA50_12_00407	VhaNBRC15634_04010	VhaE385_05177	KIF54998.1	Vow051011B_01079	BAC61307.1	Vja201212A_01188	Vca1114GL_01944	Vca051011E_00978	Vca051011F_01766	Vca051011G_02853	KGR33056.1	Vca200612B_00493	VhaKC13_17_5_02437	AGU94979.1	Vca151112C_02591	VcaCCS02_04800	VcaDS40M4_01591	ELU49971.1	EDL68316.1	0.905101
ORTHOMCL1602	VroDAT722_00185	Vha823TEZ1_04458	AKU56504.1	AGQ92863.1	KNY45280.1	VhaZJ0603_03357	AGQ97125.1	VowLMG25430_02567	EMR36517.1	VowATCC25919_03000	VhaCAIM463_03718	KNY40176.1	Vja200612G_01575	VhaAOD131_01947	EEZ89776.1	VroOz08_04650	VjaLMG25398_01869	VhaVHJR7_02230	VhaVHJR4_00866	Vja090810c_02031	AGB11406.1	KIP76546.1	VjaMWB21_05024	KIP76323.1	KIF48676.1	AHJ01154.1	VroLMG21460_01412	VowOCN002_01052	VowGRA50_12_01431	VhaNBRC15634_02882	VhaE385_04940	KIF52599.1	Vow051011B_02266	BAC61382.1	Vja201212A_02637	Vca1114GL_03329	Vca051011E_05040	Vca051011F_02049	Vca051011G_02117	KGR37436.1	Vca200612B_05013	VhaKC13_17_5_02663	AGU99013.1	Vca151112C_00900	VcaCCS02_02159	VcaDS40M4_00704	ELU52333.1	EDL67194.1	0.905086
ORTHOMCL1872	VroDAT722_01549	Vha823TEZ1_03904	AKU57079.1	AGQ93652.1	KNY42331.1	VhaZJ0603_05235	AGQ96271.1	VowLMG25430_00146	EMR35852.1	VowATCC25919_04688	VhaCAIM463_02594	KNY40482.1	Vja200612G_01325	VhaAOD131_02690	EEZ85283.1	VroOz08_03919	VjaLMG25398_03754	VhaVHJR7_03668	VhaVHJR4_04207	Vja090810c_04017	AGB11964.1	KIP67163.1	VjaMWB21_04852	KIP78892.1	KIF49735.1	AHJ02117.1	VroLMG21460_00018	VowOCN002_04838	VowGRA50_12_04798	VhaNBRC15634_04920	VhaE385_05244	KIF51806.1	Vow051011B_00213	BAC61984.1	Vja201212A_04472	Vca1114GL_04515	Vca051011E_01479	Vca051011F_00140	Vca051011G_04628	KGR36092.1	Vca200612B_04423	VhaKC13_17_5_01101	AGU97658.1	Vca151112C_01274	VcaCCS02_02878	VcaDS40M4_00363	ELU52153.1	EDL69512.1	0.904937
ORTHOMCL1378	VroDAT722_02467	Vha823TEZ1_03249	AKU55367.1	AGQ90664.1	KNY47376.1	VhaZJ0603_00234	AGQ98653.1	VowLMG25430_04879	EMR35429.1	VowATCC25919_03348	VhaCAIM463_05324	KNY39094.1	Vja200612G_04924	VhaAOD131_04991	EEZ88615.1	VroOz08_03065	VjaLMG25398_01063	VhaVHJR7_01335	VhaVHJR4_02791	Vja090810c_00178	AGB09600.1	KIP71685.1	VjaMWB21_01658	KIP78169.1	KIF45167.1	AHI99996.1	VroLMG21460_03149	VowOCN002_04329	VowGRA50_12_03888	VhaNBRC15634_05145	VhaE385_02626	KIF54061.1	Vow051011B_03410	BAC59440.1	Vja201212A_01780	Vca1114GL_00780	Vca051011E_03114	Vca051011F_04350	Vca051011G_03610	KGR35180.1	Vca200612B_04031	VhaKC13_17_5_02026	AGU94088.1	Vca151112C_04029	VcaCCS02_04342	VcaDS40M4_01808	ELU53395.1	EDL68445.1	0.904739
ORTHOMCL1285	VroDAT722_00620	Vha823TEZ1_01730	AKU56844.1	AGQ93142.1	KNY44002.1	VhaZJ0603_01295	AGQ96077.1	VowLMG25430_03897	EMR35131.1	VowATCC25919_02565	VhaCAIM463_01008	KNY48173.1	Vja200612G_03489	VhaAOD131_04206	EEZ87530.1	VroOz08_04900	VjaLMG25398_00113	VhaVHJR7_02840	VhaVHJR4_03025	Vja090810c_04840	AGB11744.1	KIP71201.1	VjaMWB21_04031	KIP65970.1	KIF48204.1	AHJ01500.1	VroLMG21460_01131	VowOCN002_00530	VowGRA50_12_03177	VhaNBRC15634_00959	VhaE385_03980	KIF52321.1	Vow051011B_00038	BAC61742.1	Vja201212A_01584	Vca1114GL_03816	Vca051011E_02606	Vca051011F_01327	Vca051011G_02782	KGR36975.1	Vca200612B_02358	VhaKC13_17_5_03122	AGU97248.1	Vca151112C_01665	VcaCCS02_01348	VcaDS40M4_01725	ELU51714.1	EDL66911.1	0.904539
ORTHOMCL165	VroDAT722_00894	Vha823TEZ1_03953	AKU57093.1	AGQ93320.1	KNY38773.1	VhaZJ0603_04906	AGQ96282.1	VowLMG25430_00022	EMR34089.1	VowATCC25919_02667	VhaCAIM463_04909	KNY39197.1	Vja200612G_01196	VhaAOD131_02636	EEZ88198.1	VroOz08_02928	VjaLMG25398_01427	VhaVHJR7_03722	VhaVHJR4_04260	Vja090810c_03352	AGB11976.1	KIP76310.1	VjaMWB21_01866	KIP66379.1	KIF47203.1	AHJ01724.1	VroLMG21460_00892	VowOCN002_00270	VowGRA50_12_00792	VhaNBRC15634_00550	VhaE385_04113	KIF46400.1	Vow051011B_04531	BAC62000.1	Vja201212A_00773	Vca1114GL_04061	Vca051011E_00898	Vca051011F_02314	Vca051011G_00205	KGR36721.1	Vca200612B_05175	VhaKC13_17_5_03385	AGU97400.1	Vca151112C_02632	VcaCCS02_00407	VcaDS40M4_02618	ELU52724.1	EDL69350.1	0.904433
ORTHOMCL1123	VroDAT722_01514	Vha823TEZ1_03484	AKU57054.1	AGQ93674.1	KNY46558.1	VhaZJ0603_01767	AGQ96249.1	VowLMG25430_01523	EMR34828.1	VowATCC25919_04647	VhaCAIM463_02696	KNY38734.1	Vja200612G_04192	VhaAOD131_05061	EEZ86811.1	VroOz08_03881	VjaLMG25398_03796	VhaVHJR7_03305	VhaVHJR4_03823	Vja090810c_04050	AGB11936.1	KIP67199.1	VjaMWB21_03616	KIP73077.1	KIF49769.1	AHJ02148.1	VroLMG21460_00832	VowOCN002_04795	VowGRA50_12_04839	VhaNBRC15634_02077	VhaE385_02862	KIF50686.1	Vow051011B_00174	BAC61959.1	Vja201212A_04437	Vca1114GL_04552	Vca051011E_01441	Vca051011F_00601	Vca051011G_04590	KGR36130.1	Vca200612B_00349	VhaKC13_17_5_01139	AGU97683.1	Vca151112C_01312	VcaCCS02_02915	VcaDS40M4_00330	ELU51749.1	EDL69522.1	0.904332
ORTHOMCL521	VroDAT722_01080	Vha823TEZ1_03547	AKU57244.1	AGQ93449.1	KNY41990.1	VhaZJ0603_01831	AGQ96416.1	VowLMG25430_02646	EMR34886.1	VowATCC25919_03173	VhaCAIM463_04042	KNY42613.1	Vja200612G_04412	VhaAOD131_05120	EEZ86171.1	VroOz08_05129	VjaLMG25398_03156	VhaVHJR7_03369	VhaVHJR4_03904	Vja090810c_01466	AGB12135.1	KIP67043.1	VjaMWB21_01826	KIP79007.1	KIF49599.1	AHJ01838.1	VroLMG21460_03697	VowOCN002_05007	VowGRA50_12_04629	VhaNBRC15634_01555	VhaE385_02462	KIF51435.1	Vow051011B_03160	BAC62157.1	Vja201212A_04597	Vca1114GL_04396	Vca051011E_01605	Vca051011F_00770	Vca051011G_04742	KGR35965.1	Vca200612B_04301	VhaKC13_17_5_00975	AGU97459.1	Vca151112C_04559	VcaCCS02_00791	VcaDS40M4_03926	ELU52571.1	EDL69654.1	0.90424
ORTHOMCL1242	VroDAT722_04485	Vha823TEZ1_00605	AKU56321.1	AGQ89842.1	KNY38836.1	VhaZJ0603_03715	AGQ99475.1	VowLMG25430_03605	EMR36734.1	VowATCC25919_04242	VhaCAIM463_01437	KNY41546.1	Vja200612G_02979	VhaAOD131_04368	EEZ89935.1	VroOz08_04025	VjaLMG25398_03980	VhaVHJR7_00394	VhaVHJR4_00083	Vja090810c_01899	AGB08646.1	KIP78066.1	VjaMWB21_02773	KIP79247.1	KIF47406.1	AHI98083.1	VroLMG21460_03406	VowOCN002_01328	VowGRA50_12_02437	VhaNBRC15634_04098	VhaE385_01537	KIF52972.1	Vow051011B_03065	BAC58393.1	Vja201212A_00561	Vca1114GL_01838	Vca051011E_02095	Vca051011F_04711	Vca051011G_00826	KGR34453.1	Vca200612B_03221	VhaKC13_17_5_04100	AGU94860.1	Vca151112C_02180	VcaCCS02_01626	VcaDS40M4_04591	ELU53445.1	EDL68745.1	0.903724
ORTHOMCL1010	VroDAT722_02115	Vha823TEZ1_02425	AKU54050.1	AGQ91680.1	KNY42868.1	VhaZJ0603_02109	AGQ97640.1	VowLMG25430_01402	EMR37979.1	VowATCC25919_00748	VhaCAIM463_00139	KNY46973.1	Vja200612G_03778	VhaAOD131_00104	EEZ88112.1	VroOz08_00571	VjaLMG25398_02313	VhaVHJR7_00714	VhaVHJR4_01221	Vja090810c_01580	AGB10803.1	KIP66474.1	VjaMWB21_03287	KIP79888.1	KIF49082.1	AHJ00567.1	VroLMG21460_01763	VowOCN002_02861	VowGRA50_12_01646	VhaNBRC15634_03858	VhaE385_04496	KIF45458.1	Vow051011B_03957	BAC60785.1	Vja201212A_04111	Vca1114GL_02527	Vca051011E_00682	Vca051011F_04007	Vca051011G_05122	KGR33943.1	Vca200612B_00918	VhaKC13_17_5_00881	AGU95390.1	Vca151112C_01702	VcaCCS02_04969	VcaDS40M4_00064	ELU49444.1	EDL67205.1	0.903699
ORTHOMCL523	VroDAT722_01044	Vha823TEZ1_03580	AKU57279.1	AGQ94055.1	KNY43778.1	VhaZJ0603_01864	AGQ97351.1	VowLMG25430_04978	EMR34918.1	VowATCC25919_00849	VhaCAIM463_04399	KNY42639.1	Vja200612G_04380	VhaAOD131_05153	EEZ86141.1	VroOz08_05166	VjaLMG25398_03124	VhaVHJR7_03403	VhaVHJR4_03937	Vja090810c_01434	AGB12172.1	KIP69577.1	VjaMWB21_01794	KIP79036.1	KIF49569.1	AHJ01876.1	VroLMG21460_03733	VowOCN002_05039	VowGRA50_12_04598	VhaNBRC15634_01588	VhaE385_02428	KIF54502.1	Vow051011B_03192	BAC62197.1	Vja201212A_04629	Vca1114GL_04365	Vca051011E_01636	Vca051011F_00801	Vca051011G_04773	KGR35933.1	Vca200612B_04270	VhaKC13_17_5_00944	AGU97484.1	Vca151112C_04590	VcaCCS02_00760	VcaDS40M4_03895	ELU52602.1	EDL67231.1	0.903652
ORTHOMCL3050	VroDAT722_03792	Vha823TEZ1_01176	AKU55676.1	AGQ90394.1	KNY45685.1	VhaZJ0603_00689	AGQ98922.1	VowLMG25430_03196	EMR37755.1	VowATCC25919_05153	VhaCAIM463_01245	KNY46680.1	Vja200612G_01877	VhaAOD131_03318	EEZ88865.1	VroOz08_02242	VjaLMG25398_03520	VhaVHJR7_00874	VhaVHJR4_02453	Vja090810c_04595	AGB09301.1	KIP70500.1	VjaMWB21_02281	KIP78858.1	KIF44682.1	AHJ00344.1	VroLMG21460_02310	VowOCN002_04723	VowGRA50_12_03460	VhaNBRC15634_01745	VhaE385_00726	KIF53571.1	Vow051011B_01889	BAC59102.1	Vja201212A_00719	Vca1114GL_01168	Vca051011E_03789	Vca051011F_03048	Vca051011G_03170	KGR33314.1	Vca200612B_00730	VhaKC13_17_5_00086	AGU94337.1	Vca151112C_03626	VcaCCS02_02391	VcaDS40M4_00070	ELU50113.1	EDL66847.1	0.903544
ORTHOMCL2809	VroDAT722_00094	Vha823TEZ1_04542	AKU56561.1	AGQ92903.1	KNY41414.1	VhaZJ0603_03274	AGQ97180.1	VowLMG25430_00480	EMR37335.1	VowATCC25919_02937	VhaCAIM463_04714	KNY45154.1	Vja200612G_01270	VhaAOD131_02030	EEZ89832.1	VroOz08_01286	VjaLMG25398_01932	VhaVHJR7_02145	VhaVHJR4_00784	Vja090810c_01968	AGB11463.1	KIP74380.1	VjaMWB21_04764	KIP66737.1	KIF44953.1	AHJ01213.1	VroLMG21460_03972	VowOCN002_01114	VowGRA50_12_01492	VhaNBRC15634_03241	VhaE385_01159	KIF52658.1	Vow051011B_02205	BAC61441.1	Vja201212A_02573	Vca1114GL_03256	Vca051011E_05115	Vca051011F_01976	Vca051011G_02045	KGR37508.1	Vca200612B_02028	VhaKC13_17_5_02589	AGU97049.1	Vca151112C_00973	VcaCCS02_02232	VcaDS40M4_01353	ELU51198.1	EDL69928.1	0.903194
ORTHOMCL457	VroDAT722_02086	Vha823TEZ1_02454	AKU54079.1	AGQ91656.1	KNY42896.1	VhaZJ0603_02138	AGQ97664.1	VowLMG25430_04823	EMR38007.1	VowATCC25919_03930	VhaCAIM463_00110	KNY46946.1	Vja200612G_03807	VhaAOD131_00133	EEZ87375.1	VroOz08_00600	VjaLMG25398_02342	VhaVHJR7_00685	VhaVHJR4_01251	Vja090810c_04320	AGB10775.1	KIP66501.1	VjaMWB21_02521	KIP79862.1	KIF49051.1	AHJ00538.1	VroLMG21460_03354	VowOCN002_02890	VowGRA50_12_01675	VhaNBRC15634_03887	VhaE385_04525	KIF54965.1	Vow051011B_00090	BAC60752.1	Vja201212A_04140	Vca1114GL_02556	Vca051011E_00653	Vca051011F_03978	Vca051011G_05093	KGR33914.1	Vca200612B_00889	VhaKC13_17_5_00852	AGU95418.1	Vca151112C_01731	VcaCCS02_04998	VcaDS40M4_04153	ELU52077.1	EDL67245.1	0.902975
ORTHOMCL654	VroDAT722_03464	Vha823TEZ1_03031	AKU55486.1	AGQ90563.1	KNY43368.1	VhaZJ0603_00479	AGQ98752.1	VowLMG25430_02489	EMR35775.1	VowATCC25919_01361	VhaCAIM463_02240	KNY38805.1	Vja200612G_02343	VhaAOD131_03529	EEZ86210.1	VroOz08_03523	VjaLMG25398_04677	VhaVHJR7_01087	VhaVHJR4_01865	Vja090810c_03794	AGB09491.1	KIP67784.1	VjaMWB21_02366	KIP71878.1	KIF46632.1	AHJ00128.1	VroLMG21460_01675	VowOCN002_04528	VowGRA50_12_03655	VhaNBRC15634_03528	VhaE385_01632	KIF49185.1	Vow051011B_04134	BAC59304.1	Vja201212A_00914	Vca1114GL_00979	Vca051011E_03598	Vca051011F_01012	Vca051011G_03363	KGR34935.1	Vca200612B_04486	VhaKC13_17_5_02272	AGU94190.1	Vca151112C_03813	VcaCCS02_04532	VcaDS40M4_02484	ELU51352.1	EDL70206.1	0.902791
ORTHOMCL2207	VroDAT722_01163	Vha823TEZ1_03700	AKU57345.1	AGQ93534.1	KNY40037.1	VhaZJ0603_01925	AGQ96500.1	VowLMG25430_02299	EMR37531.1	VowATCC25919_00906	VhaCAIM463_03235	KNY48250.1	Vja200612G_04317	VhaAOD131_05215	EEZ89596.1	VroOz08_02766	VjaLMG25398_03658	VhaVHJR7_03463	VhaVHJR4_04000	Vja090810c_01375	AGB12226.1	KIP72803.1	VjaMWB21_00592	KIP79090.1	KIF49508.1	AHJ01945.1	VroLMG21460_04283	VowOCN002_05097	VowGRA50_12_04538	VhaNBRC15634_01648	VhaE385_02370	KIF54443.1	Vow051011B_03262	BAC62274.1	Vja201212A_04689	Vca1114GL_04308	Vca051011E_04108	Vca051011F_04866	Vca051011G_01411	KGR35859.1	Vca200612B_03918	VhaKC13_17_5_03640	AGU97565.1	Vca151112C_04677	VcaCCS02_01254	VcaDS40M4_00578	ELU50029.1	EDL69850.1	0.902547
ORTHOMCL1419	VroDAT722_03457	Vha823TEZ1_03028	AKU55489.1	AGQ90560.1	KNY43479.1	VhaZJ0603_00482	AGQ98755.1	VowLMG25430_02482	EMR35778.1	VowATCC25919_01354	VhaCAIM463_02243	KNY38811.1	Vja200612G_02350	VhaAOD131_03526	EEZ86204.1	VroOz08_03526	VjaLMG25398_04670	VhaVHJR7_01084	VhaVHJR4_01868	Vja090810c_03787	AGB09488.1	KIP67790.1	VjaMWB21_02373	KIP71897.1	KIF46626.1	AHJ00131.1	VroLMG21460_01668	VowOCN002_04535	VowGRA50_12_03648	VhaNBRC15634_03531	VhaE385_01629	KIF49191.1	Vow051011B_04127	BAC59300.1	Vja201212A_00907	Vca1114GL_00986	Vca051011E_03605	Vca051011F_01019	Vca051011G_03356	KGR34928.1	Vca200612B_04493	VhaKC13_17_5_02279	AGU94192.1	Vca151112C_03806	VcaCCS02_04539	VcaDS40M4_01621	ELU51356.1	EDL70131.1	0.902462
ORTHOMCL2191	VroDAT722_03955	Vha823TEZ1_02757	AKU55882.1	AGQ90234.1	KNY41682.1	VhaZJ0603_00947	AGQ99087.1	VowLMG25430_04474	EMR37268.1	VowATCC25919_01898	VhaCAIM463_01320	KNY44765.1	Vja200612G_05346	VhaAOD131_03087	EEZ86999.1	VroOz08_01084	VjaLMG25398_00702	VhaVHJR7_02671	VhaVHJR4_01674	Vja090810c_02198	AGB09107.1	KIP66909.1	VjaMWB21_03372	KIP79568.1	KIF46317.1	AHI98583.1	VroLMG21460_02358	VowOCN002_02292	VowGRA50_12_00975	VhaNBRC15634_02613	VhaE385_02078	KIF50457.1	Vow051011B_01738	BAC58887.1	Vja201212A_05040	Vca1114GL_01375	Vca051011E_04025	Vca051011F_02837	Vca051011G_02931	KGR33432.1	Vca200612B_02495	VhaKC13_17_5_03848	AGU94501.1	Vca151112C_00654	VcaCCS02_02616	VcaDS40M4_03408	ELU51464.1	EDL69136.1	0.902322
ORTHOMCL790	VroDAT722_01622	Vha823TEZ1_04575	AKU57952.1	AGQ92729.1	KNY40079.1	VhaZJ0603_03242	AGQ96998.1	VowLMG25430_00086	EMR37368.1	VowATCC25919_03639	VhaCAIM463_00487	KNY46420.1	Vja200612G_03201	VhaAOD131_02066	EEZ88206.1	VroOz08_01843	VjaLMG25398_01170	VhaVHJR7_02112	VhaVHJR4_00750	Vja090810c_02472	AGB12870.1	KIP76106.1	VjaMWB21_05302	KIP77387.1	KIF48449.1	AHJ02575.1	VroLMG21460_04169	VowOCN002_00806	VowGRA50_12_02906	VhaNBRC15634_03205	VhaE385_00443	KIF53686.1	Vow051011B_05341	BAC62975.1	Vja201212A_01379	Vca1114GL_03588	Vca051011E_04809	Vca051011F_00213	Vca051011G_02359	KGR37185.1	Vca200612B_02817	VhaKC13_17_5_02910	AGU98060.1	Vca151112C_00392	VcaCCS02_03124	VcaDS40M4_02373	ELU51558.1	EDL69184.1	0.902305
ORTHOMCL1991	VroDAT722_03098	Vha823TEZ1_03454	AKU54939.1	AGQ90903.1	KNY45851.1	VhaZJ0603_00016	AGQ98319.1	VowLMG25430_02074	EMR34804.1	VowATCC25919_04093	VhaCAIM463_02876	KNY41028.1	Vja200612G_03530	VhaAOD131_04783	EEZ85353.1	VroOz08_04544	VjaLMG25398_01413	VhaVHJR7_01545	VhaVHJR4_02581	Vja090810c_03489	AGB09982.1	KIP73429.1	VjaMWB21_04621	KIP69850.1	KIF45941.1	AHI99680.1	VroLMG21460_03479	VowOCN002_02560	VowGRA50_12_01249	VhaNBRC15634_01343	VhaE385_03216	KIF52051.1	Vow051011B_01102	BAC59906.1	Vja201212A_02908	Vca1114GL_00339	Vca051011E_02392	Vca051011F_05177	Vca051011G_01124	KGR35599.1	Vca200612B_00105	VhaKC13_17_5_04551	AGU93839.1	Vca151112C_01994	VcaCCS02_03907	VcaDS40M4_04691	ELU52440.1	EDL69538.1	0.902284
ORTHOMCL1205	VroDAT722_04083	Vha823TEZ1_00762	AKU56169.1	AGQ89965.1	KNY42800.1	VhaZJ0603_03880	AGQ99352.1	VowLMG25430_04722	EMR35642.1	VowATCC25919_04397	VhaCAIM463_00810	KNY45597.1	Vja200612G_02819	VhaAOD131_04537	EEZ88405.1	VroOz08_04214	VjaLMG25398_03824	VhaVHJR7_00231	VhaVHJR4_00235	Vja090810c_05139	AGB08820.1	KIP77926.1	VjaMWB21_04284	KIP78656.1	KIF46997.1	AHI98271.1	VroLMG21460_02237	VowOCN002_01764	VowGRA50_12_02590	VhaNBRC15634_04457	VhaE385_01343	KIF51230.1	Vow051011B_01990	BAC58550.1	Vja201212A_03187	Vca1114GL_01675	Vca051011E_01939	Vca051011F_03513	Vca051011G_00675	KGR34606.1	Vca200612B_02206	VhaKC13_17_5_04252	AGU94756.1	Vca151112C_03009	VcaCCS02_01782	VcaDS40M4_02069	ELU53732.1	EDL68270.1	0.902083
ORTHOMCL2202	VroDAT722_03901	Vha823TEZ1_02701	AKU55932.1	AGQ90187.1	KNY41734.1	VhaZJ0603_01002	AGQ99132.1	VowLMG25430_04421	EMR38574.1	VowATCC25919_01952	VhaCAIM463_03981	KNY44816.1	Vja200612G_02425	VhaAOD131_03031	EEZ87053.1	VroOz08_00898	VjaLMG25398_02899	VhaVHJR7_02726	VhaVHJR4_01730	Vja090810c_02143	AGB09057.1	KIP66962.1	VjaMWB21_01460	KIP65625.1	KIF46370.1	AHI98516.1	VroLMG21460_01915	VowOCN002_02238	VowGRA50_12_01028	VhaNBRC15634_02789	VhaE385_02133	KIF50509.1	Vow051011B_01792	BAC58834.1	Vja201212A_05096	Vca1114GL_01430	Vca051011E_04079	Vca051011F_02784	Vca051011G_02876	KGR33377.1	Vca200612B_02441	VhaKC13_17_5_03903	AGU94544.1	Vca151112C_00600	VcaCCS02_02671	VcaDS40M4_03459	ELU50629.1	EDL68015.1	0.901999
ORTHOMCL764	VroDAT722_01724	Vha823TEZ1_04133	AKU56707.1	AGQ93025.1	KNY43176.1	VhaZJ0603_01122	AGQ95952.1	VowLMG25430_01989	EMR38495.1	VowATCC25919_02041	VhaCAIM463_02057	KNY48395.1	Vja200612G_01364	VhaAOD131_05375	EEZ85332.1	VroOz08_01941	VjaLMG25398_04365	VhaVHJR7_03835	VhaVHJR4_04804	Vja090810c_02950	AGB11604.1	KIP77525.1	VjaMWB21_02967	KIP77024.1	KIF44777.1	AHJ01363.1	VroLMG21460_03865	VowOCN002_04049	VowGRA50_12_05312	VhaNBRC15634_03377	VhaE385_01886	KIF51687.1	Vow051011B_03807	BAC61594.1	Vja201212A_00367	Vca1114GL_04997	Vca051011E_04539	Vca051011F_02754	Vca051011G_04279	KGR36558.1	Vca200612B_02628	VhaKC13_17_5_01579	AGU98024.1	Vca151112C_04959	VcaCCS02_01167	VcaDS40M4_01293	ELU50185.1	EDL70853.1	0.901681
ORTHOMCL2817	VroDAT722_04693	Vha823TEZ1_01044	AKU53698.1	AGQ89589.1	KNY40586.1	VhaZJ0603_05847	AGQ99732.1	VowLMG25430_02226	EMR35241.1	VowATCC25919_01526	VhaCAIM463_05377	KNY40535.1	Vja200612G_00797	VhaAOD131_01634	EEZ89720.1	VroOz08_02208	VjaLMG25398_00428	VhaVHJR7_05365	VhaVHJR4_04689	Vja090810c_00245	AGB11195.1	KIP67418.1	VjaMWB21_02243	KIP66329.1	KIF44456.1	AHJ00950.1	VroLMG21460_00256	VowOCN002_00167	VowGRA50_12_00249	VhaNBRC15634_00650	VhaE385_05439	KIF47501.1	Vow051011B_05421	BAC61157.1	Vja201212A_02921	Vca1114GL_02149	Vca051011E_05171	Vca051011F_01115	Vca051011G_02610	KGR32680.1	Vca200612B_00442	VhaKC13_17_5_05232	AGU95090.1	Vca151112C_00127	VcaCCS02_04839	VcaDS40M4_04763	ELU50812.1	EDL67568.1	0.901475
ORTHOMCL728	VroDAT722_00662	Vha823TEZ1_01706	AKU57748.1	AGQ92538.1	KNY43978.1	VhaZJ0603_01319	AGQ96809.1	VowLMG25430_04141	EMR35155.1	VowATCC25919_04777	VhaCAIM463_00984	KNY48149.1	Vja200612G_00972	VhaAOD131_04182	EEZ86538.1	VroOz08_00337	VjaLMG25398_03464	VhaVHJR7_02864	VhaVHJR4_03049	Vja090810c_03499	AGB12664.1	KIP76719.1	VjaMWB21_03929	KIP78569.1	KIF50023.1	AHJ02372.1	VroLMG21460_02075	VowOCN002_03833	VowGRA50_12_05085	VhaNBRC15634_00983	VhaE385_03956	KIF53783.1	Vow051011B_00900	BAC62760.1	Vja201212A_05359	Vca1114GL_04797	Vca051011E_04336	Vca051011F_02517	Vca051011G_04057	KGR36354.1	Vca200612B_04553	VhaKC13_17_5_01366	AGU98783.1	Vca151112C_05177	VcaCCS02_00943	VcaDS40M4_01059	ELU53083.1	EDL71003.1	0.901435
ORTHOMCL847	VroDAT722_04374	Vha823TEZ1_00649	AKU56275.1	AGQ91918.1	KNY40779.1	VhaZJ0603_03760	AGR00360.1	VowLMG25430_03650	EMR36306.1	VowATCC25919_04286	VhaCAIM463_01481	KNY46003.1	Vja200612G_02936	VhaAOD131_04413	EEZ89891.1	VroOz08_04080	VjaLMG25398_03936	VhaVHJR7_00350	VhaVHJR4_00127	Vja090810c_01943	AGB08689.1	KIP78026.1	VjaMWB21_02729	KIP78762.1	KIF46885.1	AHI98128.1	VroLMG21460_04049	VowOCN002_01373	VowGRA50_12_02482	VhaNBRC15634_04351	VhaE385_01479	KIF52929.1	Vow051011B_02106	BAC58438.1	Vja201212A_00605	Vca1114GL_01793	Vca051011E_02051	Vca051011F_04667	Vca051011G_00782	KGR34497.1	Vca200612B_02311	VhaKC13_17_5_04144	AGU94825.1	Vca151112C_02895	VcaCCS02_01670	VcaDS40M4_04390	ELU53489.1	EDL67127.1	0.901388
ORTHOMCL1009	VroDAT722_02114	Vha823TEZ1_02426	AKU54051.1	AGQ91679.1	KNY42869.1	VhaZJ0603_02110	AGQ97641.1	VowLMG25430_01401	EMR37980.1	VowATCC25919_00749	VhaCAIM463_00138	KNY46972.1	Vja200612G_03779	VhaAOD131_00105	EEZ88111.1	VroOz08_00572	VjaLMG25398_02314	VhaVHJR7_00713	VhaVHJR4_01222	Vja090810c_01581	AGB10802.1	KIP66475.1	VjaMWB21_03288	KIP79887.1	KIF49081.1	AHJ00566.1	VroLMG21460_01764	VowOCN002_02862	VowGRA50_12_01647	VhaNBRC15634_03859	VhaE385_04497	KIF45457.1	Vow051011B_03956	BAC60784.1	Vja201212A_04112	Vca1114GL_02528	Vca051011E_00681	Vca051011F_04006	Vca051011G_05121	KGR33942.1	Vca200612B_00917	VhaKC13_17_5_00880	AGU95391.1	Vca151112C_01703	VcaCCS02_04970	VcaDS40M4_00065	ELU49443.1	EDL67203.1	0.901021
ORTHOMCL830	VroDAT722_04677	Vha823TEZ1_01036	AKU53690.1	AGQ89595.1	KNY40578.1	VhaZJ0603_05855	AGQ99726.1	VowLMG25430_02218	EMR35233.1	VowATCC25919_01534	VhaCAIM463_05385	KNY40543.1	Vja200612G_00804	VhaAOD131_01626	EEZ89727.1	VroOz08_02216	VjaLMG25398_00421	VhaVHJR7_05373	VhaVHJR4_04681	Vja090810c_00252	AGB11203.1	KIP67425.1	VjaMWB21_02250	KIP66336.1	KIF44448.1	AHJ00958.1	VroLMG21460_00248	VowOCN002_00159	VowGRA50_12_00241	VhaNBRC15634_00642	VhaE385_05447	KIF47493.1	Vow051011B_05429	BAC61177.1	Vja201212A_02928	Vca1114GL_02141	Vca051011E_05179	Vca051011F_01123	Vca051011G_02602	KGR32672.1	Vca200612B_00450	VhaKC13_17_5_05240	AGU95083.1	Vca151112C_00119	VcaCCS02_04831	VcaDS40M4_04771	ELU50804.1	EDL67571.1	0.900923
ORTHOMCL2324	VroDAT722_00364	Vha823TEZ1_03987	AKU56822.1	AGQ93124.1	KNY47436.1	VhaZJ0603_01268	AGQ96056.1	VowLMG25430_00911	EMR35105.1	VowATCC25919_02592	VhaCAIM463_02307	KNY39267.1	Vja200612G_03450	VhaAOD131_04232	EEZ87561.1	VroOz08_04870	VjaLMG25398_04173	VhaVHJR7_02814	VhaVHJR4_02999	Vja090810c_04808	AGB11720.1	KIP71171.1	VjaMWB21_03199	KIP78440.1	KIF48230.1	AHJ01480.1	VroLMG21460_01154	VowOCN002_00560	VowGRA50_12_03150	VhaNBRC15634_01948	VhaE385_04009	KIF52295.1	Vow051011B_00009	BAC61718.1	Vja201212A_01623	Vca1114GL_03789	Vca051011E_02361	Vca051011F_00424	Vca051011G_02562	KGR37003.1	Vca200612B_02386	VhaKC13_17_5_03096	AGU97236.1	Vca151112C_00571	VcaCCS02_00292	VcaDS40M4_01699	ELU52047.1	EDL70439.1	0.900918
ORTHOMCL554	VroDAT722_04091	Vha823TEZ1_00770	AKU56161.1	AGQ89973.1	KNY44236.1	VhaZJ0603_03888	AGQ99344.1	VowLMG25430_04713	EMR35634.1	VowATCC25919_04406	VhaCAIM463_00802	KNY45590.1	Vja200612G_02809	VhaAOD131_04545	EEZ88414.1	VroOz08_04222	VjaLMG25398_03814	VhaVHJR7_00223	VhaVHJR4_00243	Vja090810c_05149	AGB08828.1	KIP77917.1	VjaMWB21_04294	KIP78647.1	KIF47006.1	AHI98279.1	VroLMG21460_02229	VowOCN002_01773	VowGRA50_12_02599	VhaNBRC15634_04465	VhaE385_01335	KIF51239.1	Vow051011B_01981	BAC58559.1	Vja201212A_03177	Vca1114GL_01667	Vca051011E_01931	Vca051011F_03505	Vca051011G_00667	KGR34614.1	Vca200612B_02198	VhaKC13_17_5_04260	AGU94748.1	Vca151112C_03017	VcaCCS02_01790	VcaDS40M4_02077	ELU53739.1	EDL68242.1	0.90075
ORTHOMCL218	VroDAT722_02237	Vha823TEZ1_02682	AKU54301.1	AGQ91460.1	KNY39117.1	VhaZJ0603_02420	AGQ97861.1	VowLMG25430_02858	EMR38555.1	VowATCC25919_02389	VhaCAIM463_00941	KNY40880.1	Vja200612G_04037	VhaAOD131_00402	EEZ88805.1	VroOz08_02368	VjaLMG25398_02580	VhaVHJR7_05350	VhaVHJR4_01477	Vja090810c_05267	AGB10551.1	KIP77060.1	VjaMWB21_01589	KIP79637.1	KIF48777.1	AHJ00314.1	VroLMG21460_01032	VowOCN002_03122	VowGRA50_12_01917	VhaNBRC15634_01279	VhaE385_05415	KIF51368.1	Vow051011B_02796	BAC60532.1	Vja201212A_03462	Vca1114GL_02823	Vca051011E_00424	Vca051011F_03748	Vca051011G_04863	KGR33687.1	Vca200612B_01011	VhaKC13_17_5_00618	AGU95590.1	Vca151112C_01963	VcaCCS02_03456	VcaDS40M4_04351	ELU50726.1	EDL68495.1	0.900583
ORTHOMCL1096	VroDAT722_01345	Vha823TEZ1_01627	AKU57682.1	AGQ93182.1	KNY43903.1	VhaZJ0603_01399	AGQ96755.1	VowLMG25430_04039	EMR33841.1	VowATCC25919_04891	VhaCAIM463_03937	KNY48075.1	Vja200612G_00875	VhaAOD131_04103	EEZ85851.1	VroOz08_02160	VjaLMG25398_03363	VhaVHJR7_02943	VhaVHJR4_03128	Vja090810c_03598	AGB12515.1	KIP76817.1	VjaMWB21_03829	KIP76649.1	KIF49923.1	AHJ01556.1	VroLMG21460_02938	VowOCN002_03728	VowGRA50_12_04984	VhaNBRC15634_00913	VhaE385_03877	KIF50551.1	Vow051011B_00779	BAC62585.1	Vja201212A_05256	Vca1114GL_04683	Vca051011E_01300	Vca051011F_02424	Vca051011G_04418	KGR36261.1	Vca200612B_04690	VhaKC13_17_5_01269	AGU97785.1	Vca151112C_01473	VcaCCS02_00849	VcaDS40M4_00970	ELU51500.1	EDL69760.1	0.90058
ORTHOMCL718	VroDAT722_01257	Vha823TEZ1_03710	AKU57355.1	AGQ93544.1	KNY40028.1	VhaZJ0603_01935	AGQ96510.1	VowLMG25430_02289	EMR37542.1	VowATCC25919_00916	VhaCAIM463_03245	KNY48261.1	Vja200612G_04307	VhaAOD131_05225	EEZ89607.1	VroOz08_02776	VjaLMG25398_03648	VhaVHJR7_03473	VhaVHJR4_04010	Vja090810c_01365	AGB12238.1	KIP72814.1	VjaMWB21_00582	KIP79101.1	KIF49498.1	AHJ01958.1	VroLMG21460_04293	VowOCN002_05107	VowGRA50_12_04528	VhaNBRC15634_01658	VhaE385_02360	KIF54433.1	Vow051011B_03272	BAC62285.1	Vja201212A_04699	Vca1114GL_04298	Vca051011E_04118	Vca051011F_04876	Vca051011G_01421	KGR35849.1	Vca200612B_03908	VhaKC13_17_5_03629	AGU97574.1	Vca151112C_04687	VcaCCS02_01244	VcaDS40M4_00588	ELU49708.1	EDL69845.1	0.900464
ORTHOMCL1281	VroDAT722_03257	Vha823TEZ1_03364	AKU55127.1	AGQ91045.1	KNY44143.1	VhaZJ0603_00119	AGQ98452.1	VowLMG25430_04539	EMR38920.1	VowATCC25919_01218	VhaCAIM463_01558	KNY39174.1	Vja200612G_03710	VhaAOD131_04876	EEZ86103.1	VroOz08_03246	VjaLMG25398_02773	VhaVHJR7_01452	VhaVHJR4_02675	Vja090810c_00686	AGB09829.1	KIP73280.1	VjaMWB21_02001	KIP68211.1	KIF44606.1	AHI99520.1	VroLMG21460_02114	VowOCN002_02116	VowGRA50_12_01091	VhaNBRC15634_02147	VhaE385_02509	KIF54205.1	Vow051011B_05016	BAC59693.1	Vja201212A_03921	Vca1114GL_00172	Vca051011E_02549	Vca051011F_05230	Vca051011G_01302	KGR35767.1	Vca200612B_04199	VhaKC13_17_5_04750	AGU93764.1	Vca151112C_00290	VcaCCS02_03734	VcaDS40M4_04105	ELU50777.1	EDL70740.1	0.900428
ORTHOMCL2273	VroDAT722_01661	Vha823TEZ1_04638	AKU57918.1	AGQ92695.1	KNY43086.1	VhaZJ0603_03179	AGQ96967.1	VowLMG25430_02921	EMR37426.1	VowATCC25919_03578	VhaCAIM463_03024	KNY46367.1	Vja200612G_03264	VhaAOD131_02133	EEZ86133.1	VroOz08_01881	VjaLMG25398_01234	VhaVHJR7_02055	VhaVHJR4_00685	Vja090810c_02532	AGB12834.1	KIP76047.1	VjaMWB21_02583	KIP77329.1	KIF48392.1	AHJ02542.1	VroLMG21460_04209	VowOCN002_00746	VowGRA50_12_02965	VhaNBRC15634_03147	VhaE385_00384	KIF52866.1	Vow051011B_02998	BAC62940.1	Vja201212A_03289	Vca1114GL_03627	Vca051011E_04770	Vca051011F_00267	Vca051011G_02415	KGR37146.1	Vca200612B_00956	VhaKC13_17_5_02949	AGU97162.1	Vca151112C_00432	VcaCCS02_03162	VcaDS40M4_02411	ELU53171.1	EDL70456.1	0.900416
ORTHOMCL2683	VroDAT722_02919	Vha823TEZ1_02206	AKU55068.1	AGQ91001.1	KNY39869.1	VhaZJ0603_04151	AGQ98408.1	VowLMG25430_02345	EMR38246.1	VowATCC25919_00572	VhaCAIM463_04770	KNY38684.1	Vja200612G_01058	VhaAOD131_01266	EEZ86297.1	VroOz08_02603	VjaLMG25398_05414	VhaVHJR7_04745	VhaVHJR4_02368	Vja090810c_00559	AGB09883.1	KIP75840.1	VjaMWB21_01088	KIP74142.1	KIF47648.1	AHI99493.1	VroLMG21460_02926	VowOCN002_02661	VowGRA50_12_04197	VhaNBRC15634_03718	VhaE385_00641	KIF52151.1	Vow051011B_05089	BAC59755.1	Vja201212A_05596	Vca1114GL_00458	Vca051011E_03466	Vca051011F_00527	Vca051011G_03911	KGR35480.1	Vca200612B_03681	VhaKC13_17_5_01726	AGU96040.1	Vca151112C_02401	VcaCCS02_04010	VcaDS40M4_03070	ELU53909.1	EDL70240.1	0.900299
ORTHOMCL404	VroDAT722_02600	Vha823TEZ1_02002	AKU54463.1	AGQ91286.1	KNY42740.1	VhaZJ0603_02601	AGQ98015.1	VowLMG25430_01359	EMR38651.1	VowATCC25919_01820	VhaCAIM463_01756	KNY46165.1	Vja200612G_00266	VhaAOD131_00576	EEZ87258.1	VroOz08_00433	VjaLMG25398_00887	VhaVHJR7_04183	VhaVHJR4_03428	Vja090810c_02326	AGB10390.1	KIP68252.1	VjaMWB21_04498	KIP78378.1	KIF45677.1	AHI99091.1	VroLMG21460_00691	VowOCN002_03304	VowGRA50_12_02098	VhaNBRC15634_04616	VhaE385_04749	KIF54727.1	Vow051011B_04762	BAC60346.1	Vja201212A_03712	Vca1114GL_03009	Vca051011E_00238	Vca051011F_01299	Vca051011G_01912	KGR34198.1	Vca200612B_03439	VhaKC13_17_5_00412	AGU96933.1	Vca151112C_03468	VcaCCS02_00491	VcaDS40M4_01538	ELU52212.1	EDL67169.1	0.900068
ORTHOMCL3078	VroDAT722_00660	Vha823TEZ1_01704	AKU57746.1	AGQ92536.1	KNY43976.1	VhaZJ0603_01321	AGQ96807.1	VowLMG25430_04139	EMR35157.1	VowATCC25919_04779	VhaCAIM463_00982	KNY48147.1	Vja200612G_00970	VhaAOD131_04180	EEZ86536.1	VroOz08_00335	VjaLMG25398_03462	VhaVHJR7_02866	VhaVHJR4_03051	Vja090810c_03501	AGB12662.1	KIP76721.1	VjaMWB21_03927	KIP78567.1	KIF50021.1	AHJ02370.1	VroLMG21460_02073	VowOCN002_03831	VowGRA50_12_05083	VhaNBRC15634_00985	VhaE385_03954	KIF53781.1	Vow051011B_00898	BAC62758.1	Vja201212A_05357	Vca1114GL_04795	Vca051011E_04334	Vca051011F_02515	Vca051011G_04055	KGR36352.1	Vca200612B_04551	VhaKC13_17_5_01364	AGU97859.1	Vca151112C_05179	VcaCCS02_00941	VcaDS40M4_01057	ELU53085.1	EDL70999.1	0.899999
ORTHOMCL2095	VroDAT722_03068	Vha823TEZ1_02341	AKU54824.1	AGQ91069.1	KNY41935.1	VhaZJ0603_04271	AGQ98226.1	VowLMG25430_02399	EMR38094.1	VowATCC25919_00520	VhaCAIM463_03517	KNY40918.1	Vja200612G_01110	VhaAOD131_01095	EEZ85648.1	VroOz08_04608	VjaLMG25398_05365	VhaVHJR7_04358	VhaVHJR4_02253	Vja090810c_00507	AGB10098.1	KIP75795.1	VjaMWB21_01136	KIP74096.1	KIF47703.1	AHI99802.1	VroLMG21460_01578	VowOCN002_02716	VowGRA50_12_04142	VhaNBRC15634_04177	VhaE385_00105	KIF53849.1	Vow051011B_05226	BAC60026.1	Vja201212A_05546	Vca1114GL_00510	Vca051011E_03395	Vca051011F_00476	Vca051011G_03859	KGR35429.1	Vca200612B_03733	VhaKC13_17_5_01777	AGU93962.1	Vca151112C_02349	VcaCCS02_04061	VcaDS40M4_03016	ELU53858.1	EDL70237.1	0.899832
ORTHOMCL1574	VroDAT722_01628	Vha823TEZ1_04598	AKU57945.1	AGQ92722.1	KNY40058.1	VhaZJ0603_03219	AGQ96991.1	VowLMG25430_01140	EMR37391.1	VowATCC25919_03616	VhaCAIM463_02514	KNY46400.1	Vja200612G_03224	VhaAOD131_02089	EEZ88229.1	VroOz08_01849	VjaLMG25398_01193	VhaVHJR7_02089	VhaVHJR4_00727	Vja090810c_02495	AGB12863.1	KIP76084.1	VjaMWB21_00456	KIP77365.1	KIF48426.1	AHJ02568.1	VroLMG21460_04175	VowOCN002_00783	VowGRA50_12_02929	VhaNBRC15634_03182	VhaE385_00420	KIF52830.1	Vow051011B_05318	BAC62968.1	Vja201212A_03251	Vca1114GL_03595	Vca051011E_04802	Vca051011F_00236	Vca051011G_02382	KGR37178.1	Vca200612B_00093	VhaKC13_17_5_02917	AGU98055.1	Vca151112C_00399	VcaCCS02_03131	VcaDS40M4_02381	ELU51565.1	EDL69160.1	0.899739
ORTHOMCL2438	VroDAT722_01989	Vha823TEZ1_00392	AKU53960.1	AGQ91760.1	KNY39503.1	VhaZJ0603_02011	AGQ97560.1	VowLMG25430_03716	EMR36047.1	VowATCC25919_00260	VhaCAIM463_01214	KNY43497.1	Vja200612G_04987	VhaAOD131_00008	EEZ88957.1	VroOz08_02515	VjaLMG25398_00033	VhaVHJR7_00814	VhaVHJR4_01126	Vja090810c_00342	AGB10893.1	KIP69013.1	VjaMWB21_00771	KIP72271.1	KIF46119.1	AHJ00657.1	VroLMG21460_01267	VowOCN002_02758	VowGRA50_12_00195	VhaNBRC15634_00506	VhaE385_04398	KIF47884.1	Vow051011B_01853	BAC60879.1	Vja201212A_04005	Vca1114GL_02435	Vca051011E_00781	Vca051011F_01845	Vca051011G_05242	KGR33663.1	Vca200612B_00797	VhaKC13_17_5_03945	AGU95314.1	Vca151112C_00041	VcaCCS02_04871	VcaDS40M4_04447	ELU50258.1	EDL67378.1	0.899694
ORTHOMCL3194	VroDAT722_01009	Vha823TEZ1_01750	AKU57134.1	AGQ93354.1	KNY47189.1	VhaZJ0603_01668	AGQ96316.1	VowLMG25430_02435	EMR37470.1	VowATCC25919_00183	VhaCAIM463_05157	KNY38945.1	Vja200612G_05017	VhaAOD131_03839	EEZ88148.1	VroOz08_03972	VjaLMG25398_02605	VhaVHJR7_03210	VhaVHJR4_03770	Vja090810c_03299	AGB12019.1	KIP68625.1	VjaMWB21_01610	KIP66431.1	KIF47249.1	AHJ01766.1	VroLMG21460_01196	VowOCN002_00215	VowGRA50_12_04334	VhaNBRC15634_01185	VhaE385_03484	KIF46453.1	Vow051011B_02610	BAC62043.1	Vja201212A_01819	Vca1114GL_04107	Vca051011E_02284	Vca051011F_04219	Vca051011G_00159	KGR36678.1	Vca200612B_00606	VhaKC13_17_5_03432	AGU97424.1	Vca151112C_00223	VcaCCS02_00455	VcaDS40M4_02586	ELU49326.1	EDL69369.1	0.899672
ORTHOMCL2516	VroDAT722_01093	Vha823TEZ1_03531	AKU57231.1	AGQ93436.1	KNY41974.1	VhaZJ0603_01815	AGQ96403.1	VowLMG25430_02662	EMR34870.1	VowATCC25919_03189	VhaCAIM463_04058	KNY42597.1	Vja200612G_04428	VhaAOD131_05104	EEZ86050.1	VroOz08_05116	VjaLMG25398_03172	VhaVHJR7_03353	VhaVHJR4_03888	Vja090810c_01482	AGB12122.1	KIP67059.1	VjaMWB21_01842	KIP78991.1	KIF49612.1	AHJ01825.1	VroLMG21460_03684	VowOCN002_04991	VowGRA50_12_04645	VhaNBRC15634_01539	VhaE385_02478	KIF51451.1	Vow051011B_03144	BAC62144.1	Vja201212A_04581	Vca1114GL_04409	Vca051011E_01592	Vca051011F_00757	Vca051011G_04729	KGR35979.1	Vca200612B_04314	VhaKC13_17_5_00988	AGU97447.1	Vca151112C_04546	VcaCCS02_00804	VcaDS40M4_03940	ELU52558.1	EDL69666.1	0.899554
ORTHOMCL2215	VroDAT722_00823	Vha823TEZ1_03783	AKU57421.1	AGQ93606.1	KNY45420.1	VhaZJ0603_05115	AGQ96573.1	VowLMG25430_00177	EMR37612.1	VowATCC25919_04995	VhaCAIM463_01069	KNY48322.1	Vja200612G_05130	VhaAOD131_02811	EEZ86464.1	VroOz08_02854	VjaLMG25398_02788	VhaVHJR7_03549	VhaVHJR4_04088	Vja090810c_03188	AGB12303.1	KIP71915.1	VjaMWB21_02096	KIP66225.1	KIF49427.1	AHJ02051.1	VroLMG21460_00988	VowOCN002_05188	VowGRA50_12_04446	VhaNBRC15634_00379	VhaE385_04203	KIF51972.1	Vow051011B_05308	BAC62365.1	Vja201212A_02376	Vca1114GL_04220	Vca051011E_04201	Vca051011F_04956	Vca051011G_01503	KGR33498.1	Vca200612B_01755	VhaKC13_17_5_03548	AGU97604.1	Vca151112C_04762	VcaCCS02_00233	VcaDS40M4_00638	ELU51876.1	EDL70549.1	0.899512
ORTHOMCL1827	VroDAT722_01879	Vha823TEZ1_00042	AKU53893.1	AGQ91822.1	KNY44615.1	VhaZJ0603_05613	AGQ97498.1	VowLMG25430_02903	EMR39019.1	VowATCC25919_00449	VhaCAIM463_05271	KNY41827.1	Vja200612G_00175	VhaAOD131_01179	EEZ88073.1	VroOz08_01686	VjaLMG25398_02061	VhaVHJR7_04936	VhaVHJR4_04882	Vja090810c_05331	AGB10959.1	KIP74782.1	VjaMWB21_03065	KIP68943.1	KIF44997.1	AHJ00744.1	VroLMG21460_03063	VowOCN002_01654	VowGRA50_12_00509	VhaNBRC15634_03080	VhaE385_03125	KIF52192.1	Vow051011B_04886	BAC60947.1	Vja201212A_01123	Vca1114GL_02349	Vca051011E_01097	Vca051011F_05015	Vca051011G_00063	KGR33173.1	Vca200612B_01851	VhaKC13_17_5_02487	AGU95256.1	Vca151112C_01120	VcaCCS02_02715	VcaDS40M4_03274	ELU49408.1	EDL66833.1	0.899258
ORTHOMCL955	VroDAT722_02360	Vha823TEZ1_02032	AKU54434.1	AGQ92415.1	KNY42558.1	VhaZJ0603_02571	AGQ99937.1	VowLMG25430_01005	EMR38621.1	VowATCC25919_01851	VhaCAIM463_02472	KNY46194.1	Vja200612G_00235	VhaAOD131_00546	EEZ87288.1	VroOz08_00404	VjaLMG25398_00856	VhaVHJR7_04213	VhaVHJR4_03458	Vja090810c_02295	AGB10420.1	KIP73654.1	VjaMWB21_04467	KIP78132.1	KIF45647.1	AHJ00177.1	VroLMG21460_02547	VowOCN002_03273	VowGRA50_12_02067	VhaNBRC15634_02381	VhaE385_04779	KIF54697.1	Vow051011B_00325	BAC60378.1	Vja201212A_03681	Vca1114GL_02973	Vca051011E_00274	Vca051011F_03585	Vca051011G_01867	KGR34233.1	Vca200612B_03403	VhaKC13_17_5_00468	AGU96918.1	Vca151112C_04278	VcaCCS02_03307	VcaDS40M4_01576	ELU49554.1	EDL68379.1	0.899217
ORTHOMCL1506	VroDAT722_03904	Vha823TEZ1_02704	AKU55929.1	AGQ90190.1	KNY41731.1	VhaZJ0603_00999	AGQ99129.1	VowLMG25430_04424	EMR38577.1	VowATCC25919_01949	VhaCAIM463_03978	KNY44813.1	Vja200612G_02428	VhaAOD131_03034	EEZ87049.1	VroOz08_00901	VjaLMG25398_02902	VhaVHJR7_02723	VhaVHJR4_01727	Vja090810c_02146	AGB09060.1	KIP66959.1	VjaMWB21_01457	KIP65622.1	KIF46367.1	AHI98519.1	VroLMG21460_01912	VowOCN002_02241	VowGRA50_12_01025	VhaNBRC15634_02792	VhaE385_02130	KIF50506.1	Vow051011B_01789	BAC58837.1	Vja201212A_05093	Vca1114GL_01427	Vca051011E_04076	Vca051011F_02787	Vca051011G_02879	KGR33380.1	Vca200612B_02444	VhaKC13_17_5_03900	AGU94542.1	Vca151112C_00603	VcaCCS02_02668	VcaDS40M4_03456	ELU50631.1	EDL68009.1	0.899139
ORTHOMCL426	VroDAT722_02238	Vha823TEZ1_02681	AKU54300.1	AGQ91461.1	KNY39118.1	VhaZJ0603_02419	AGQ97860.1	VowLMG25430_02857	EMR38554.1	VowATCC25919_02388	VhaCAIM463_00940	KNY40881.1	Vja200612G_04036	VhaAOD131_00401	EEZ88804.1	VroOz08_02367	VjaLMG25398_02579	VhaVHJR7_05349	VhaVHJR4_01476	Vja090810c_05266	AGB10552.1	KIP77061.1	VjaMWB21_01588	KIP79638.1	KIF48778.1	AHJ00315.1	VroLMG21460_01031	VowOCN002_03121	VowGRA50_12_01916	VhaNBRC15634_01280	VhaE385_05414	KIF51367.1	Vow051011B_02797	BAC60533.1	Vja201212A_03463	Vca1114GL_02822	Vca051011E_00425	Vca051011F_03749	Vca051011G_04864	KGR33688.1	Vca200612B_01012	VhaKC13_17_5_00619	AGU95589.1	Vca151112C_01962	VcaCCS02_03457	VcaDS40M4_04350	ELU50725.1	EDL68491.1	0.898937
ORTHOMCL763	VroDAT722_01729	Vha823TEZ1_04128	AKU56711.1	AGQ93029.1	KNY43181.1	VhaZJ0603_01127	AGQ95956.1	VowLMG25430_01994	EMR38490.1	VowATCC25919_02046	VhaCAIM463_02062	KNY48390.1	Vja200612G_01359	VhaAOD131_05370	EEZ85336.1	VroOz08_01946	VjaLMG25398_04360	VhaVHJR7_03830	VhaVHJR4_04809	Vja090810c_02955	AGB11609.1	KIP77520.1	VjaMWB21_02962	KIP77019.1	KIF44772.1	AHJ01368.1	VroLMG21460_03860	VowOCN002_04044	VowGRA50_12_05307	VhaNBRC15634_03382	VhaE385_01881	KIF51683.1	Vow051011B_03802	BAC61598.1	Vja201212A_00372	Vca1114GL_04992	Vca051011E_04534	Vca051011F_02749	Vca051011G_04274	KGR36553.1	Vca200612B_02633	VhaKC13_17_5_01574	AGU98019.1	Vca151112C_04964	VcaCCS02_01162	VcaDS40M4_01288	ELU50180.1	EDL70899.1	0.898771
ORTHOMCL1580	VroDAT722_01610	Vha823TEZ1_04281	AKU57964.1	AGQ92741.1	KNY47621.1	VhaZJ0603_03577	AGQ97010.1	VowLMG25430_01795	EMR36132.1	VowATCC25919_03652	VhaCAIM463_03283	KNY43244.1	Vja200612G_03189	VhaAOD131_01760	EEZ85314.1	VroOz08_01831	VjaLMG25398_01158	VhaVHJR7_02431	VhaVHJR4_01061	Vja090810c_02460	AGB12882.1	KIP76119.1	VjaMWB21_05290	KIP75057.1	KIF48461.1	AHJ02587.1	VroLMG21460_00959	VowOCN002_00818	VowGRA50_12_02893	VhaNBRC15634_03790	VhaE385_01090	KIF53674.1	Vow051011B_05354	BAC62988.1	Vja201212A_01365	Vca1114GL_03576	Vca051011E_04821	Vca051011F_02278	Vca051011G_02347	KGR37197.1	Vca200612B_02829	VhaKC13_17_5_02898	AGU98069.1	Vca151112C_00380	VcaCCS02_03112	VcaDS40M4_02361	ELU51549.1	EDL69161.1	0.89876
ORTHOMCL1324	VroDAT722_04833	Vha823TEZ1_05164	AKU53813.1	AGQ89481.1	KNY45919.1	VhaZJ0603_05312	AGQ99841.1	VowLMG25430_01171	EMR35033.1	VowATCC25919_00789	VhaCAIM463_02946	KNY40341.1	Vja200612G_00571	VhaAOD131_05538	EEZ87916.1	VroOz08_00138	VjaLMG25398_04547	VhaVHJR7_05144	VhaVHJR4_05066	Vja090810c_00148	AGB11079.1	KIP65297.1	VjaMWB21_00730	KIP71010.1	KIF45313.1	AHJ00828.1	VroLMG21460_00853	VowOCN002_01573	VowGRA50_12_00336	VhaNBRC15634_03641	VhaE385_03627	KIF45051.1	Vow051011B_04621	BAC61030.1	Vja201212A_02483	Vca1114GL_02267	Vca051011E_02836	Vca051011F_04079	Vca051011G_01380	KGR32856.1	Vca200612B_03993	VhaKC13_17_5_04836	AGU95188.1	Vca151112C_02295	VcaCCS02_03582	VcaDS40M4_00182	ELU51414.1	EDL67179.1	0.898346
ORTHOMCL489	VroDAT722_01871	Vha823TEZ1_00050	AKU53901.1	AGQ91813.1	KNY44607.1	VhaZJ0603_05605	AGQ97507.1	VowLMG25430_02911	EMR39027.1	VowATCC25919_00457	VhaCAIM463_05279	KNY41819.1	Vja200612G_00167	VhaAOD131_01187	EEZ86002.1	VroOz08_01694	VjaLMG25398_02053	VhaVHJR7_04944	VhaVHJR4_04874	Vja090810c_05323	AGB10950.1	KIP74790.1	VjaMWB21_03073	KIP68951.1	KIF45005.1	AHJ00734.1	VroLMG21460_03055	VowOCN002_01662	VowGRA50_12_00517	VhaNBRC15634_03088	VhaE385_03117	KIF52200.1	Vow051011B_04894	BAC60938.1	Vja201212A_01115	Vca1114GL_02357	Vca051011E_01089	Vca051011F_05007	Vca051011G_00055	KGR33181.1	Vca200612B_01859	VhaKC13_17_5_02495	AGU95264.1	Vca151112C_01128	VcaCCS02_02723	VcaDS40M4_03266	ELU50010.1	EDL68078.1	0.898239
ORTHOMCL288	VroDAT722_00659	Vha823TEZ1_01703	AKU57745.1	AGQ92535.1	KNY43975.1	VhaZJ0603_01322	AGQ96806.1	VowLMG25430_04138	EMR35158.1	VowATCC25919_04780	VhaCAIM463_00981	KNY48146.1	Vja200612G_00969	VhaAOD131_04179	EEZ86535.1	VroOz08_00334	VjaLMG25398_03461	VhaVHJR7_02867	VhaVHJR4_03052	Vja090810c_03502	AGB12661.1	KIP76722.1	VjaMWB21_03926	KIP78566.1	KIF50020.1	AHJ02369.1	VroLMG21460_02072	VowOCN002_03830	VowGRA50_12_05082	VhaNBRC15634_00986	VhaE385_03953	KIF53780.1	Vow051011B_00897	BAC62757.1	Vja201212A_05356	Vca1114GL_04794	Vca051011E_04333	Vca051011F_02514	Vca051011G_04054	KGR36351.1	Vca200612B_04550	VhaKC13_17_5_01363	AGU97858.1	Vca151112C_05180	VcaCCS02_00940	VcaDS40M4_01056	ELU53086.1	EDL70904.1	0.898147
ORTHOMCL706	VroDAT722_03952	Vha823TEZ1_02754	AKU55886.1	AGQ90230.1	KNY41685.1	VhaZJ0603_00950	AGQ99091.1	VowLMG25430_04471	EMR37271.1	VowATCC25919_01901	VhaCAIM463_01317	KNY44768.1	Vja200612G_05349	VhaAOD131_03084	EEZ87002.1	VroOz08_01081	VjaLMG25398_00705	VhaVHJR7_02674	VhaVHJR4_01677	Vja090810c_02195	AGB09103.1	KIP66912.1	VjaMWB21_03369	KIP79571.1	KIF46320.1	AHI98579.1	VroLMG21460_02355	VowOCN002_02289	VowGRA50_12_00978	VhaNBRC15634_02610	VhaE385_02081	KIF50460.1	Vow051011B_01741	BAC58883.1	Vja201212A_05043	Vca1114GL_01378	Vca051011E_04028	Vca051011F_02834	Vca051011G_02928	KGR33429.1	Vca200612B_02492	VhaKC13_17_5_03851	AGU94503.1	Vca151112C_00651	VcaCCS02_02619	VcaDS40M4_03411	ELU51467.1	EDL69105.1	0.898108
ORTHOMCL1253	VroDAT722_04458	Vha823TEZ1_00578	AKU56349.1	AGQ89818.1	KNY41469.1	VhaZJ0603_03688	AGQ99499.1	VowLMG25430_03579	EMR36761.1	VowATCC25919_04215	VhaCAIM463_01410	KNY41520.1	Vja200612G_05191	VhaAOD131_04341	EEZ89961.1	VroOz08_03998	VjaLMG25398_04007	VhaVHJR7_00421	VhaVHJR4_00056	Vja090810c_01873	AGB08620.1	KIP78091.1	VjaMWB21_02799	KIP79272.1	KIF47432.1	AHI98053.1	VroLMG21460_03379	VowOCN002_01302	VowGRA50_12_02411	VhaNBRC15634_02536	VhaE385_01565	KIF52998.1	Vow051011B_03091	BAC58362.1	Vja201212A_00535	Vca1114GL_01864	Vca051011E_02122	Vca051011F_04737	Vca051011G_00853	KGR34427.1	Vca200612B_03194	VhaKC13_17_5_04074	AGU94882.1	Vca151112C_02206	VcaCCS02_01598	VcaDS40M4_04564	ELU53417.1	EDL68846.1	0.897951
ORTHOMCL1014	VroDAT722_01925	Vha823TEZ1_01479	AKU54024.1	AGQ91703.1	KNY38876.1	VhaZJ0603_02075	AGQ97617.1	VowLMG25430_01884	EMR34619.1	VowATCC25919_00351	VhaCAIM463_04195	KNY40848.1	Vja200612G_00348	VhaAOD131_00071	EEZ88895.1	VroOz08_01549	VjaLMG25398_01300	VhaVHJR7_00750	VhaVHJR4_01189	Vja090810c_01674	AGB10830.1	KIP69075.1	VjaMWB21_02236	KIP72333.1	KIF46056.1	AHJ00594.1	VroLMG21460_01835	VowOCN002_02820	VowGRA50_12_01608	VhaNBRC15634_00140	VhaE385_04461	KIF55014.1	Vow051011B_01001	BAC60811.1	Vja201212A_04068	Vca1114GL_02498	Vca051011E_00718	Vca051011F_01782	Vca051011G_05160	KGR33600.1	Vca200612B_00136	VhaKC13_17_5_04008	AGU95369.1	Vca151112C_00104	VcaCCS02_04934	VcaDS40M4_04509	ELU52142.1	EDL67069.1	0.897866
ORTHOMCL1694	VroDAT722_02560	Vha823TEZ1_01961	AKU54504.1	AGQ91251.1	KNY42700.1	VhaZJ0603_02643	AGQ98051.1	VowLMG25430_05119	EMR38693.1	VowATCC25919_01776	VhaCAIM463_01715	KNY46125.1	Vja200612G_00306	VhaAOD131_00617	EEZ87217.1	VroOz08_00475	VjaLMG25398_00928	VhaVHJR7_04142	VhaVHJR4_03387	Vja090810c_02367	AGB10350.1	KIP68290.1	VjaMWB21_01404	KIP78416.1	KIF45719.1	AHJ00074.1	VroLMG21460_04679	VowOCN002_03345	VowGRA50_12_02142	VhaNBRC15634_04657	VhaE385_05504	KIF54765.1	Vow051011B_04720	BAC60306.1	Vja201212A_03753	Vca1114GL_03051	Vca051011E_00197	Vca051011F_01258	Vca051011G_01953	KGR34157.1	Vca200612B_03480	VhaKC13_17_5_00370	AGU95770.1	Vca151112C_03426	VcaCCS02_00532	VcaDS40M4_01495	ELU49508.1	EDL67777.1	0.897645
ORTHOMCL2494	VroDAT722_01454	Vha823TEZ1_01520	AKU57012.1	AGQ93705.1	KNY45079.1	VhaZJ0603_01620	AGQ96218.1	VowLMG25430_01059	EMR33950.1	VowATCC25919_00230	VhaCAIM463_04747	KNY47139.1	Vja200612G_04157	VhaAOD131_03891	EEZ85762.1	VroOz08_03843	VjaLMG25398_00224	VhaVHJR7_03160	VhaVHJR4_03720	Vja090810c_02114	AGB11903.1	KIP67232.1	VjaMWB21_02542	KIP73044.1	KIF49821.1	AHJ02184.1	VroLMG21460_03213	VowOCN002_03618	VowGRA50_12_04872	VhaNBRC15634_03299	VhaE385_03534	KIF50653.1	Vow051011B_00298	BAC61923.1	Vja201212A_04401	Vca1114GL_04589	Vca051011E_01394	Vca051011F_00644	Vca051011G_04552	KGR36168.1	Vca200612B_02808	VhaKC13_17_5_01176	AGU97702.1	Vca151112C_01358	VcaCCS02_02954	VcaDS40M4_00283	ELU51625.1	EDL67624.1	0.897609
ORTHOMCL1148	VroDAT722_04036	Vha823TEZ1_00992	AKU55959.1	AGQ90161.1	KNY44430.1	VhaZJ0603_04093	AGQ99158.1	VowLMG25430_03509	EMR37144.1	VowATCC25919_02639	VhaCAIM463_00354	KNY47754.1	Vja200612G_02585	VhaAOD131_04749	EEZ86844.1	VroOz08_04427	VjaLMG25398_04424	VhaVHJR7_00018	VhaVHJR4_00449	Vja090810c_04303	AGB09030.1	KIP77719.1	VjaMWB21_05319	KIP72764.1	KIF45483.1	AHI98489.1	VroLMG21460_02735	VowOCN002_01981	VowGRA50_12_02818	VhaNBRC15634_00672	VhaE385_03364	KIF48028.1	Vow051011B_01208	BAC58806.1	Vja201212A_02970	Vca1114GL_01463	Vca051011E_01722	Vca051011F_03296	Vca051011G_01702	KGR34822.1	Vca200612B_04813	VhaKC13_17_5_04469	AGU94570.1	Vca151112C_03224	VcaCCS02_02003	VcaDS40M4_02271	ELU51128.1	EDL67989.1	0.897589
ORTHOMCL2499	VroDAT722_01517	Vha823TEZ1_03487	AKU57057.1	AGQ93671.1	KNY46561.1	VhaZJ0603_01770	AGQ96252.1	VowLMG25430_01526	EMR34831.1	VowATCC25919_04650	VhaCAIM463_02693	KNY38737.1	Vja200612G_04195	VhaAOD131_05064	EEZ86814.1	VroOz08_03884	VjaLMG25398_03793	VhaVHJR7_03308	VhaVHJR4_03826	Vja090810c_04047	AGB11939.1	KIP67196.1	VjaMWB21_03619	KIP73080.1	KIF49766.1	AHJ02144.1	VroLMG21460_00835	VowOCN002_04798	VowGRA50_12_04836	VhaNBRC15634_02074	VhaE385_02865	KIF50689.1	Vow051011B_00177	BAC61962.1	Vja201212A_04440	Vca1114GL_04549	Vca051011E_01444	Vca051011F_00598	Vca051011G_04593	KGR36127.1	Vca200612B_04458	VhaKC13_17_5_01136	AGU97681.1	Vca151112C_01309	VcaCCS02_02912	VcaDS40M4_00333	ELU51747.1	EDL69459.1	0.897533
ORTHOMCL2635	VroDAT722_04747	Vha823TEZ1_05051	AKU53714.1	AGQ89575.1	KNY42026.1	VhaZJ0603_05427	AGQ99746.1	VowLMG25430_03430	EMR36851.1	VowATCC25919_00643	VhaCAIM463_01639	KNY47594.1	Vja200612G_01296	VhaAOD131_05647	EEZ86871.1	VroOz08_02468	VjaLMG25398_00473	VhaVHJR7_04792	VhaVHJR4_04555	Vja090810c_01285	AGB11176.1	KIP69971.1	VjaMWB21_04787	KIP78487.1	KIF47912.1	AHJ00933.1	VroLMG21460_03613	VowOCN002_01458	VowGRA50_12_00675	VhaNBRC15634_02481	VhaE385_02819	KIF47373.1	Vow051011B_00678	BAC61139.1	Vja201212A_00458	Vca1114GL_02165	Vca051011E_02958	Vca051011F_03267	Vca051011G_01102	KGR32923.1	Vca200612B_00386	VhaKC13_17_5_04948	AGU95100.1	Vca151112C_04431	VcaCCS02_00049	VcaDS40M4_00879	ELU52492.1	EDL67730.1	0.897501
ORTHOMCL2500	VroDAT722_01522	Vha823TEZ1_03492	AKU57062.1	AGQ93666.1	KNY46566.1	VhaZJ0603_01775	AGQ96257.1	VowLMG25430_01531	EMR34836.1	VowATCC25919_04655	VhaCAIM463_02688	KNY38742.1	Vja200612G_04201	VhaAOD131_05069	EEZ86819.1	VroOz08_03889	VjaLMG25398_03788	VhaVHJR7_03313	VhaVHJR4_03831	Vja090810c_04042	AGB11944.1	KIP67191.1	VjaMWB21_03624	KIP73085.1	KIF49761.1	AHJ02139.1	VroLMG21460_00840	VowOCN002_04803	VowGRA50_12_04831	VhaNBRC15634_02069	VhaE385_02870	KIF51774.1	Vow051011B_00182	BAC61967.1	Vja201212A_04445	Vca1114GL_04544	Vca051011E_01449	Vca051011F_00593	Vca051011G_04598	KGR36122.1	Vca200612B_04453	VhaKC13_17_5_01131	AGU97677.1	Vca151112C_01304	VcaCCS02_02907	VcaDS40M4_00338	ELU51742.1	EDL69494.1	0.897256
ORTHOMCL971	VroDAT722_02248	Vha823TEZ1_02671	AKU54290.1	AGQ91471.1	KNY39128.1	VhaZJ0603_02358	AGQ97850.1	VowLMG25430_02847	EMR38544.1	VowATCC25919_02378	VhaCAIM463_00930	KNY40890.1	Vja200612G_04026	VhaAOD131_00350	EEZ88795.1	VroOz08_00812	VjaLMG25398_02564	VhaVHJR7_05339	VhaVHJR4_01466	Vja090810c_05256	AGB10562.1	KIP77071.1	VjaMWB21_01578	KIP79659.1	KIF48837.1	AHJ00325.1	VroLMG21460_01021	VowOCN002_03111	VowGRA50_12_01906	VhaNBRC15634_01290	VhaE385_03026	KIF51357.1	Vow051011B_02807	BAC60543.1	Vja201212A_03473	Vca1114GL_02773	Vca051011E_00435	Vca051011F_03759	Vca051011G_04874	KGR33698.1	Vca200612B_01022	VhaKC13_17_5_00629	AGU95580.1	Vca151112C_01952	VcaCCS02_03467	VcaDS40M4_04340	ELU50715.1	EDL68490.1	0.897241
ORTHOMCL504	VroDAT722_00801	Vha823TEZ1_04963	AKU56875.1	AGQ93818.1	KNY41358.1	VhaZJ0603_05079	AGQ96104.1	VowLMG25430_04092	EMR34258.1	VowATCC25919_04827	VhaCAIM463_03083	KNY47412.1	Vja200612G_00922	VhaAOD131_02461	EEZ86490.1	VroOz08_00291	VjaLMG25398_03415	VhaVHJR7_01721	VhaVHJR4_04431	Vja090810c_03549	AGB11774.1	KIP76767.1	VjaMWB21_03879	KIP76601.1	KIF49974.1	AHJ02323.1	VroLMG21460_04821	VowOCN002_03784	VowGRA50_12_05036	VhaNBRC15634_01063	VhaE385_00915	KIF53734.1	Vow051011B_00851	BAC61774.1	Vja201212A_05308	Vca1114GL_04746	Vca051011E_01253	Vca051011F_02468	Vca051011G_04464	KGR36305.1	Vca200612B_01405	VhaKC13_17_5_01316	AGU97821.1	Vca151112C_01517	VcaCCS02_00894	VcaDS40M4_01011	ELU53137.1	EDL68104.1	0.897099
ORTHOMCL946	VroDAT722_02583	Vha823TEZ1_01985	AKU54481.1	AGQ91270.1	KNY42722.1	VhaZJ0603_02619	AGQ98031.1	VowLMG25430_01376	EMR38669.1	VowATCC25919_01800	VhaCAIM463_01739	KNY46147.1	Vja200612G_00283	VhaAOD131_00593	EEZ87241.1	VroOz08_00452	VjaLMG25398_00905	VhaVHJR7_04166	VhaVHJR4_03411	Vja090810c_02344	AGB10372.1	KIP68269.1	VjaMWB21_01427	KIP78395.1	KIF45697.1	AHJ00097.1	VroLMG21460_00671	VowOCN002_03321	VowGRA50_12_02118	VhaNBRC15634_04633	VhaE385_04731	KIF54742.1	Vow051011B_04745	BAC60329.1	Vja201212A_03730	Vca1114GL_03028	Vca051011E_00220	Vca051011F_01281	Vca051011G_01930	KGR34180.1	Vca200612B_03457	VhaKC13_17_5_00393	AGU95750.1	Vca151112C_03449	VcaCCS02_00509	VcaDS40M4_01518	ELU52229.1	EDL67285.1	0.896913
ORTHOMCL2228	VroDAT722_01569	Vha823TEZ1_04795	AKU57808.1	AGQ92594.1	KNY46516.1	VhaZJ0603_03022	AGQ96865.1	VowLMG25430_01568	EMR34426.1	VowATCC25919_02172	VhaCAIM463_03356	KNY41913.1	Vja200612G_01471	VhaAOD131_02291	EEZ86616.1	VroOz08_02052	VjaLMG25398_04226	VhaVHJR7_01896	VhaVHJR4_00525	Vja090810c_03105	AGB12725.1	KIP73974.1	VjaMWB21_01756	KIP76887.1	KIF50098.1	AHJ02430.1	VroLMG21460_00401	VowOCN002_03912	VowGRA50_12_05165	VhaNBRC15634_00862	VhaE385_00225	KIF51061.1	Vow051011B_03678	BAC62821.1	Vja201212A_01288	Vca1114GL_04867	Vca051011E_04411	Vca051011F_02595	Vca051011G_04133	KGR36433.1	Vca200612B_01528	VhaKC13_17_5_01442	AGU97912.1	Vca151112C_05100	VcaCCS02_01023	VcaDS40M4_01123	ELU50039.1	EDL70933.1	0.896802
ORTHOMCL824	VroDAT722_00074	Vha823TEZ1_04275	AKU56581.1	AGQ93927.1	KNY47615.1	VhaZJ0603_03583	AGQ97463.1	VowLMG25430_03150	EMR36126.1	VowATCC25919_03753	VhaCAIM463_03951	KNY43250.1	Vja200612G_01238	VhaAOD131_01754	EEZ89533.1	VroOz08_01311	VjaLMG25398_03276	VhaVHJR7_02437	VhaVHJR4_01067	Vja090810c_03130	AGB11483.1	KIP74410.1	VjaMWB21_04732	KIP69179.1	KIF44926.1	AHJ01234.1	VroLMG21460_03993	VowOCN002_01145	VowGRA50_12_01525	VhaNBRC15634_03784	VhaE385_01096	KIF52686.1	Vow051011B_02176	BAC61461.1	Vja201212A_02543	Vca1114GL_03233	Vca051011E_05139	Vca051011F_01953	Vca051011G_02021	KGR37532.1	Vca200612B_02003	VhaKC13_17_5_02566	AGU97067.1	Vca151112C_00997	VcaCCS02_02257	VcaDS40M4_01383	ELU50317.1	EDL69884.1	0.896699
ORTHOMCL1079	VroDAT722_04604	Vha823TEZ1_00262	AKU53590.1	AGQ89685.1	KNY39348.1	VhaZJ0603_06163	AGQ99633.1	VowLMG25430_00602	EMR37447.1	VowATCC25919_04607	VhaCAIM463_04236	KNY48554.1	Vja200612G_04141	VhaAOD131_01717	EEZ85439.1	VroOz08_00150	VjaLMG25398_03575	VhaVHJR7_05305	VhaVHJR4_05189	Vja090810c_02857	AGB11299.1	KIP65451.1	VjaMWB21_03980	KIP67451.1	KIF44502.1	AHJ01059.1	VroLMG21460_02142	VowOCN002_00097	VowGRA50_12_00278	VhaNBRC15634_01215	VhaE385_02231	KIF48758.1	Vow051011B_00374	BAC61284.1	Vja201212A_00425	Vca1114GL_02027	Vca051011E_01159	Vca051011F_00192	Vca051011G_00124	KGR32692.1	Vca200612B_02066	VhaKC13_17_5_05198	AGU94999.1	Vca151112C_01538	VcaCCS02_00014	VcaDS40M4_00011	ELU49798.1	EDL67941.1	0.896668
ORTHOMCL605	VroDAT722_04825	Vha823TEZ1_05172	AKU53821.1	AGQ89473.1	KNY45912.1	VhaZJ0603_05304	AGQ99849.1	VowLMG25430_01179	EMR35041.1	VowATCC25919_00797	VhaCAIM463_02954	KNY40348.1	Vja200612G_00563	VhaAOD131_05530	EEZ87925.1	VroOz08_00130	VjaLMG25398_04555	VhaVHJR7_05152	VhaVHJR4_05058	Vja090810c_00140	AGB11071.1	KIP65290.1	VjaMWB21_00738	KIP80043.1	KIF45305.1	AHJ00820.1	VroLMG21460_01925	VowOCN002_01581	VowGRA50_12_00328	VhaNBRC15634_03633	VhaE385_03619	KIF45059.1	Vow051011B_04613	BAC61022.1	Vja201212A_03412	Vca1114GL_02275	Vca051011E_02828	Vca051011F_04071	Vca051011G_01372	KGR32848.1	Vca200612B_03985	VhaKC13_17_5_04828	AGU95195.1	Vca151112C_02303	VcaCCS02_03590	VcaDS40M4_00190	ELU51406.1	EDL67528.1	0.896603
ORTHOMCL1789	VroDAT722_01968	Vha823TEZ1_01436	AKU53982.1	AGQ91739.1	KNY39080.1	VhaZJ0603_02032	AGQ97581.1	VowLMG25430_01927	EMR36067.1	VowATCC25919_00394	VhaCAIM463_03788	KNY40807.1	Vja200612G_00390	VhaAOD131_00028	EEZ88937.1	VroOz08_01506	VjaLMG25398_01258	VhaVHJR7_00793	VhaVHJR4_01146	Vja090810c_01716	AGB10871.1	KIP69033.1	VjaMWB21_02193	KIP72291.1	KIF46099.1	AHJ00635.1	VroLMG21460_01792	VowOCN002_02778	VowGRA50_12_01565	VhaNBRC15634_02216	VhaE385_04418	KIF55057.1	Vow051011B_04844	BAC60857.1	Vja201212A_04026	Vca1114GL_02455	Vca051011E_00761	Vca051011F_01825	Vca051011G_05203	KGR33643.1	Vca200612B_00989	VhaKC13_17_5_03965	AGU95329.1	Vca151112C_00061	VcaCCS02_04891	VcaDS40M4_04467	ELU52099.1	EDL66851.1	0.89657
ORTHOMCL2252	VroDAT722_01717	Vha823TEZ1_04142	AKU56699.1	AGQ93019.1	KNY43167.1	VhaZJ0603_01113	AGQ95945.1	VowLMG25430_01980	EMR38504.1	VowATCC25919_02032	VhaCAIM463_02048	KNY48404.1	Vja200612G_01373	VhaAOD131_05384	EEZ85923.1	VroOz08_01934	VjaLMG25398_04374	VhaVHJR7_03844	VhaVHJR4_04795	Vja090810c_02941	AGB11596.1	KIP77537.1	VjaMWB21_02977	KIP77034.1	KIF44787.1	AHJ01355.1	VroLMG21460_01079	VowOCN002_04058	VowGRA50_12_05321	VhaNBRC15634_03368	VhaE385_01895	KIF51696.1	Vow051011B_03816	BAC61584.1	Vja201212A_00357	Vca1114GL_05006	Vca051011E_04548	Vca051011F_02763	Vca051011G_04288	KGR36567.1	Vca200612B_02619	VhaKC13_17_5_01588	AGU98032.1	Vca151112C_04950	VcaCCS02_01176	VcaDS40M4_01303	ELU50194.1	EDL70857.1	0.896508
ORTHOMCL3033	VroDAT722_02908	Vha823TEZ1_02216	AKU55058.1	AGQ90992.1	KNY39879.1	VhaZJ0603_04161	AGQ98399.1	VowLMG25430_02334	EMR38236.1	VowATCC25919_00583	VhaCAIM463_04780	KNY38693.1	Vja200612G_01047	VhaAOD131_01276	EEZ86308.1	VroOz08_02614	VjaLMG25398_05424	VhaVHJR7_04735	VhaVHJR4_02358	Vja090810c_00571	AGB09892.1	KIP75850.1	VjaMWB21_01077	KIP74153.1	KIF47637.1	AHI99557.1	VroLMG21460_03964	VowOCN002_02650	VowGRA50_12_04208	VhaNBRC15634_03708	VhaE385_00631	KIF52141.1	Vow051011B_05100	BAC59766.1	Vja201212A_05607	Vca1114GL_00448	Vca051011E_03476	Vca051011F_00537	Vca051011G_03921	KGR35490.1	Vca200612B_03054	VhaKC13_17_5_01716	AGU93915.1	Vca151112C_02411	VcaCCS02_04000	VcaDS40M4_03080	ELU53918.1	EDL70218.1	0.896364
ORTHOMCL1458	VroDAT722_03764	Vha823TEZ1_01206	AKU55703.1	AGQ90371.1	KNY45656.1	VhaZJ0603_00719	AGQ98945.1	VowLMG25430_03074	EMR34978.1	VowATCC25919_05124	VhaCAIM463_01275	KNY46709.1	Vja200612G_01848	VhaAOD131_03288	EEZ88837.1	VroOz08_04980	VjaLMG25398_03491	VhaVHJR7_00844	VhaVHJR4_02423	Vja090810c_04624	AGB09276.1	KIP70527.1	VjaMWB21_02310	KIP78831.1	KIF44711.1	AHJ00371.1	VroLMG21460_02339	VowOCN002_04752	VowGRA50_12_03431	VhaNBRC15634_01775	VhaE385_00696	KIF51395.1	Vow051011B_01918	BAC59072.1	Vja201212A_00748	Vca1114GL_01197	Vca051011E_03818	Vca051011F_03020	Vca051011G_03141	KGR33343.1	Vca200612B_00759	VhaKC13_17_5_00058	AGU96457.1	Vca151112C_03597	VcaCCS02_02419	VcaDS40M4_00097	ELU50388.1	EDL68559.1	0.896331
ORTHOMCL783	VroDAT722_01676	Vha823TEZ1_04653	AKU57907.1	AGQ92684.1	KNY41131.1	VhaZJ0603_03163	AGQ96956.1	VowLMG25430_02932	EMR34573.1	VowATCC25919_03564	VhaCAIM463_03661	KNY46351.1	Vja200612G_03278	VhaAOD131_02149	EEZ88979.1	VroOz08_01895	VjaLMG25398_00950	VhaVHJR7_02041	VhaVHJR4_00669	Vja090810c_02546	AGB12824.1	KIP71022.1	VjaMWB21_00943	KIP77317.1	KIF48381.1	AHJ02531.1	VroLMG21460_01307	VowOCN002_00732	VowGRA50_12_02979	VhaNBRC15634_00716	VhaE385_00369	KIF52880.1	Vow051011B_01561	BAC62929.1	Vja201212A_03303	Vca1114GL_03635	Vca051011E_04762	Vca051011F_00275	Vca051011G_02423	KGR37138.1	Vca200612B_00964	VhaKC13_17_5_02957	AGU97168.1	Vca151112C_00440	VcaCCS02_03170	VcaDS40M4_02421	ELU53182.1	EDL70359.1	0.896225
ORTHOMCL739	VroDAT722_01566	Vha823TEZ1_04792	AKU57810.1	AGQ92596.1	KNY46513.1	VhaZJ0603_03025	AGQ96867.1	VowLMG25430_01565	EMR34429.1	VowATCC25919_02169	VhaCAIM463_03359	KNY41910.1	Vja200612G_01474	VhaAOD131_02288	EEZ87575.1	VroOz08_02049	VjaLMG25398_04229	VhaVHJR7_01899	VhaVHJR4_00528	Vja090810c_03102	AGB12727.1	KIP73977.1	VjaMWB21_01759	KIP76890.1	KIF50101.1	AHJ02432.1	VroLMG21460_00404	VowOCN002_03915	VowGRA50_12_05168	VhaNBRC15634_00859	VhaE385_00228	KIF51058.1	Vow051011B_03681	BAC62823.1	Vja201212A_01291	Vca1114GL_04870	Vca051011E_04414	Vca051011F_02598	Vca051011G_04136	KGR36436.1	Vca200612B_01525	VhaKC13_17_5_01445	AGU97915.1	Vca151112C_05097	VcaCCS02_01026	VcaDS40M4_01126	ELU50042.1	EDL71105.1	0.896092
ORTHOMCL531	VroDAT722_04224	Vha823TEZ1_00909	AKU56024.1	AGQ90104.1	KNY44367.1	VhaZJ0603_04027	AGQ99215.1	VowLMG25430_01095	EMR37077.1	VowATCC25919_04547	VhaCAIM463_00420	KNY47818.1	Vja200612G_02652	VhaAOD131_04683	EEZ89145.1	VroOz08_04361	VjaLMG25398_02946	VhaVHJR7_00084	VhaVHJR4_00383	Vja090810c_04236	AGB08972.1	KIP77782.1	VjaMWB21_04435	KIP72701.1	KIF45549.1	AHI98422.1	VroLMG21460_03462	VowOCN002_01915	VowGRA50_12_02752	VhaNBRC15634_01441	VhaE385_03298	KIF50732.1	Vow051011B_01274	BAC58737.1	Vja201212A_03036	Vca1114GL_01529	Vca051011E_01788	Vca051011F_03362	Vca051011G_00524	KGR34756.1	Vca200612B_04747	VhaKC13_17_5_04403	AGU94627.1	Vca151112C_03158	VcaCCS02_01937	VcaDS40M4_02206	ELU53603.1	EDL68159.1	0.896021
ORTHOMCL2470	VroDAT722_04608	Vha823TEZ1_00258	AKU53586.1	AGQ89689.1	KNY39344.1	VhaZJ0603_06167	AGQ99629.1	VowLMG25430_00606	EMR37451.1	VowATCC25919_04603	VhaCAIM463_04232	KNY48558.1	Vja200612G_04145	VhaAOD131_01721	EEZ85443.1	VroOz08_00146	VjaLMG25398_03571	VhaVHJR7_05301	VhaVHJR4_05185	Vja090810c_02861	AGB11303.1	KIP65447.1	VjaMWB21_03976	KIP67455.1	KIF44506.1	AHJ01063.1	VroLMG21460_02146	VowOCN002_00093	VowGRA50_12_00282	VhaNBRC15634_01219	VhaE385_02227	KIF48762.1	Vow051011B_00370	BAC61288.1	Vja201212A_00421	Vca1114GL_02023	Vca051011E_01163	Vca051011F_00196	Vca051011G_00128	KGR32688.1	Vca200612B_02070	VhaKC13_17_5_05202	AGU94995.1	Vca151112C_01534	VcaCCS02_00010	VcaDS40M4_00007	ELU49802.1	EDL67952.1	0.895892
ORTHOMCL2412	VroDAT722_02082	Vha823TEZ1_02458	AKU54083.1	AGQ91652.1	KNY42900.1	VhaZJ0603_02142	AGQ97668.1	VowLMG25430_04819	EMR38011.1	VowATCC25919_03926	VhaCAIM463_00106	KNY46942.1	Vja200612G_03811	VhaAOD131_00137	EEZ87379.1	VroOz08_00604	VjaLMG25398_02346	VhaVHJR7_00681	VhaVHJR4_01255	Vja090810c_04324	AGB10771.1	KIP66505.1	VjaMWB21_02517	KIP79858.1	KIF49047.1	AHJ00534.1	VroLMG21460_03350	VowOCN002_02894	VowGRA50_12_01679	VhaNBRC15634_03891	VhaE385_04529	KIF54961.1	Vow051011B_00086	BAC60748.1	Vja201212A_04144	Vca1114GL_02560	Vca051011E_00649	Vca051011F_03974	Vca051011G_05089	KGR33910.1	Vca200612B_00885	VhaKC13_17_5_00848	AGU95421.1	Vca151112C_01735	VcaCCS02_05002	VcaDS40M4_04157	ELU52081.1	EDL67244.1	0.895881
ORTHOMCL696	VroDAT722_03884	Vha823TEZ1_02859	AKU55771.1	AGQ90314.1	KNY41578.1	VhaZJ0603_00815	AGQ99002.1	VowLMG25430_01665	EMR37168.1	VowATCC25919_01480	VhaCAIM463_05089	KNY44669.1	Vja200612G_05233	VhaAOD131_03188	EEZ87694.1	VroOz08_03661	VjaLMG25398_04750	VhaVHJR7_02545	VhaVHJR4_01565	Vja090810c_00111	AGB09207.1	KIP74995.1	VjaMWB21_05357	KIP79448.1	KIF46194.1	AHJ00453.1	VroLMG21460_01516	VowOCN002_02391	VowGRA50_12_00876	VhaNBRC15634_02721	VhaE385_01978	KIF54586.1	Vow051011B_01642	BAC58991.1	Vja201212A_04942	Vca1114GL_01283	Vca051011E_03920	Vca051011F_02929	Vca051011G_03040	KGR33036.1	Vca200612B_01322	VhaKC13_17_5_03742	AGU94423.1	Vca151112C_00750	VcaCCS02_02521	VcaDS40M4_03368	ELU52661.1	EDL66986.1	0.895703
ORTHOMCL2115	VroDAT722_03466	Vha823TEZ1_03033	AKU55484.1	AGQ90565.1	KNY43370.1	VhaZJ0603_00477	AGQ98750.1	VowLMG25430_02491	EMR35773.1	VowATCC25919_01363	VhaCAIM463_02238	KNY38807.1	Vja200612G_02341	VhaAOD131_03531	EEZ86212.1	VroOz08_03521	VjaLMG25398_04679	VhaVHJR7_01089	VhaVHJR4_01863	Vja090810c_03796	AGB09493.1	KIP67786.1	VjaMWB21_02364	KIP71880.1	KIF46634.1	AHJ00126.1	VroLMG21460_01677	VowOCN002_04526	VowGRA50_12_03657	VhaNBRC15634_03526	VhaE385_01634	KIF49183.1	Vow051011B_04136	BAC59307.1	Vja201212A_00916	Vca1114GL_00977	Vca051011E_03596	Vca051011F_01010	Vca051011G_03365	KGR34937.1	Vca200612B_04484	VhaKC13_17_5_02270	AGU94188.1	Vca151112C_03815	VcaCCS02_04530	VcaDS40M4_02486	ELU51350.1	EDL70188.1	0.895701
ORTHOMCL471	VroDAT722_04631	Vha823TEZ1_00235	AKU53650.1	AGQ89628.1	KNY39664.1	VhaZJ0603_05682	AGQ99690.1	VowLMG25430_03312	EMR34679.1	VowATCC25919_00214	VhaCAIM463_00890	KNY45376.1	Vja200612G_04236	VhaAOD131_01428	EEZ87834.1	VroOz08_01039	VjaLMG25398_05461	VhaVHJR7_05104	VhaVHJR4_05105	Vja090810c_00627	AGB11242.1	KIP65582.1	VjaMWB21_01376	KIP79179.1	KIF45091.1	AHJ00998.1	VroLMG21460_02817	VowOCN002_02034	VowGRA50_12_00375	VhaNBRC15634_04058	VhaE385_02185	KIF52021.1	Vow051011B_00613	BAC61217.1	Vja201212A_01048	Vca1114GL_02093	Vca051011E_00867	Vca051011F_01513	Vca051011G_01626	KGR32895.1	Vca200612B_02751	VhaKC13_17_5_05063	AGU95054.1	Vca151112C_01598	VcaCCS02_05137	VcaDS40M4_04635	ELU49878.1	EDL67546.1	0.895693
ORTHOMCL814	VroDAT722_00170	Vha823TEZ1_04497	AKU56519.1	AGQ92877.1	KNY45315.1	VhaZJ0603_03320	AGQ97139.1	VowLMG25430_02551	EMR36553.1	VowATCC25919_02984	VhaCAIM463_03755	KNY45452.1	Vja200612G_00019	VhaAOD131_01986	EEZ89790.1	VroOz08_01473	VjaLMG25398_01884	VhaVHJR7_02191	VhaVHJR4_00829	Vja090810c_02016	AGB11422.1	KIP76559.1	VjaMWB21_05009	KIP67365.1	KIF48691.1	AHJ01170.1	VroLMG21460_01398	VowOCN002_01068	VowGRA50_12_01447	VhaNBRC15634_02919	VhaE385_04978	KIF52615.1	Vow051011B_02250	BAC61398.1	Vja201212A_02621	Vca1114GL_03314	Vca051011E_05055	Vca051011F_02034	Vca051011G_02102	KGR37451.1	Vca200612B_04998	VhaKC13_17_5_02648	AGU97018.1	Vca151112C_00915	VcaCCS02_02174	VcaDS40M4_03209	ELU52319.1	EDL67473.1	0.895684
ORTHOMCL755	VroDAT722_01751	Vha823TEZ1_04106	AKU56733.1	AGQ93050.1	KNY40962.1	VhaZJ0603_01149	AGQ95977.1	VowLMG25430_02016	EMR38468.1	VowATCC25919_02068	VhaCAIM463_05467	KNY41757.1	Vja200612G_01336	VhaAOD131_05348	EEZ89181.1	VroOz08_01968	VjaLMG25398_04338	VhaVHJR7_03808	VhaVHJR4_02876	Vja090810c_02977	AGB11632.1	KIP77500.1	VjaMWB21_02940	KIP76999.1	KIF44750.1	AHJ01390.1	VroLMG21460_03838	VowOCN002_04022	VowGRA50_12_05285	VhaNBRC15634_03404	VhaE385_01859	KIF51662.1	Vow051011B_03780	BAC61621.1	Vja201212A_00396	Vca1114GL_04970	Vca051011E_04512	Vca051011F_02721	Vca051011G_04246	KGR36531.1	Vca200612B_02655	VhaKC13_17_5_01552	AGU97997.1	Vca151112C_04986	VcaCCS02_01134	VcaDS40M4_01266	ELU51814.1	EDL70873.1	0.895634
ORTHOMCL2605	VroDAT722_00596	Vha823TEZ1_04870	AKU57714.1	AGQ93153.1	KNY41240.1	VhaZJ0603_02944	AGQ96784.1	VowLMG25430_03928	EMR34341.1	VowATCC25919_02541	VhaCAIM463_04889	KNY41290.1	Vja200612G_03044	VhaAOD131_02368	EEZ87504.1	VroOz08_00849	VjaLMG25398_04093	VhaVHJR7_01817	VhaVHJR4_04528	Vja090810c_04878	AGB12548.1	KIP68165.1	VjaMWB21_04062	KIP65724.1	KIF48183.1	AHJ01522.1	VroLMG21460_04425	VowOCN002_00505	VowGRA50_12_03202	VhaNBRC15634_04268	VhaE385_00150	KIF52342.1	Vow051011B_02635	BAC62636.1	Vja201212A_01554	Vca1114GL_03841	Vca051011E_02628	Vca051011F_01355	Vca051011G_02755	KGR36954.1	Vca200612B_02333	VhaKC13_17_5_03144	AGU97263.1	Vca151112C_02850	VcaCCS02_01390	VcaDS40M4_02802	ELU51962.1	EDL69028.1	0.895355
ORTHOMCL1460	VroDAT722_03762	Vha823TEZ1_01208	AKU55705.1	AGQ90369.1	KNY45654.1	VhaZJ0603_00721	AGQ98947.1	VowLMG25430_03077	EMR34976.1	VowATCC25919_05122	VhaCAIM463_01277	KNY46711.1	Vja200612G_01846	VhaAOD131_03286	EEZ88835.1	VroOz08_04978	VjaLMG25398_03489	VhaVHJR7_00842	VhaVHJR4_02421	Vja090810c_04626	AGB09274.1	KIP70529.1	VjaMWB21_02312	KIP78829.1	KIF44713.1	AHJ00373.1	VroLMG21460_02341	VowOCN002_04754	VowGRA50_12_03429	VhaNBRC15634_01777	VhaE385_00694	KIF51393.1	Vow051011B_01920	BAC59069.1	Vja201212A_00750	Vca1114GL_01199	Vca051011E_03820	Vca051011F_03018	Vca051011G_03139	KGR33345.1	Vca200612B_00761	VhaKC13_17_5_00056	AGU96458.1	Vca151112C_03595	VcaCCS02_02421	VcaDS40M4_00099	ELU50390.1	EDL68553.1	0.895328
ORTHOMCL1435	VroDAT722_03395	Vha823TEZ1_02967	AKU55552.1	AGQ90502.1	KNY43307.1	VhaZJ0603_00543	AGQ98813.1	VowLMG25430_03028	EMR37910.1	VowATCC25919_01288	VhaCAIM463_02637	KNY47989.1	Vja200612G_00077	VhaAOD131_03465	EEZ88303.1	VroOz08_02711	VjaLMG25398_04607	VhaVHJR7_01023	VhaVHJR4_01929	Vja090810c_03724	AGB09427.1	KIP67718.1	VjaMWB21_02436	KIP79989.1	KIF46565.1	AHI99043.1	VroLMG21460_03790	VowOCN002_04601	VowGRA50_12_03579	VhaNBRC15634_01230	VhaE385_04261	KIF50904.1	Vow051011B_04062	BAC59234.1	Vja201212A_04386	Vca1114GL_01046	Vca051011E_03665	Vca051011F_01079	Vca051011G_03296	KGR34867.1	Vca200612B_01457	VhaKC13_17_5_02339	AGU94245.1	Vca151112C_03746	VcaCCS02_04599	VcaDS40M4_03797	ELU51929.1	EDL67931.1	0.895254
ORTHOMCL1556	VroDAT722_01698	Vha823TEZ1_04163	AKU56675.1	AGQ93958.1	KNY43148.1	VhaZJ0603_01091	AGQ97223.1	VowLMG25430_01957	EMR38525.1	VowATCC25919_02004	VhaCAIM463_02027	KNY48423.1	Vja200612G_01746	VhaAOD131_05405	EEZ87964.1	VroOz08_01918	VjaLMG25398_05044	VhaVHJR7_03865	VhaVHJR4_04774	Vja090810c_02937	AGB11573.1	KIP77553.1	VjaMWB21_02595	KIP65904.1	KIF44811.1	AHJ01331.1	VroLMG21460_01327	VowOCN002_04085	VowGRA50_12_05348	VhaNBRC15634_03347	VhaE385_02894	KIF51180.1	Vow051011B_03845	BAC61560.1	Vja201212A_00339	Vca1114GL_05025	Vca051011E_04563	Vca051011F_00011	Vca051011G_04304	KGR36592.1	Vca200612B_02604	VhaKC13_17_5_01603	AGU97150.1	Vca151112C_04935	VcaCCS02_04641	VcaDS40M4_01318	ELU50134.1	EDL70931.1	0.895249
ORTHOMCL1901	VroDAT722_04035	Vha823TEZ1_00991	AKU55960.1	AGQ90160.1	KNY44429.1	VhaZJ0603_04092	AGQ99159.1	VowLMG25430_03510	EMR37143.1	VowATCC25919_02638	VhaCAIM463_00355	KNY47755.1	Vja200612G_02586	VhaAOD131_04748	EEZ86843.1	VroOz08_04426	VjaLMG25398_04423	VhaVHJR7_00019	VhaVHJR4_00448	Vja090810c_04302	AGB09029.1	KIP77720.1	VjaMWB21_05320	KIP72763.1	KIF45484.1	AHI98488.1	VroLMG21460_02736	VowOCN002_01980	VowGRA50_12_02817	VhaNBRC15634_00673	VhaE385_03363	KIF51770.1	Vow051011B_01209	BAC58805.1	Vja201212A_02971	Vca1114GL_01464	Vca051011E_01723	Vca051011F_03297	Vca051011G_01701	KGR34821.1	Vca200612B_04812	VhaKC13_17_5_04468	AGU94571.1	Vca151112C_03223	VcaCCS02_02002	VcaDS40M4_02270	ELU51127.1	EDL67987.1	0.895195
ORTHOMCL446	VroDAT722_02343	Vha823TEZ1_02572	AKU54194.1	AGQ91556.1	KNY43005.1	VhaZJ0603_02256	AGQ97765.1	VowLMG25430_02754	EMR35347.1	VowATCC25919_03787	VhaCAIM463_02111	KNY46837.1	Vja200612G_03929	VhaAOD131_00249	EEZ88672.1	VroOz08_00719	VjaLMG25398_02468	VhaVHJR7_00569	VhaVHJR4_01367	Vja090810c_04463	AGB10665.1	KIP66628.1	VjaMWB21_00291	KIP79749.1	KIF48932.1	AHI98823.1	VroLMG21460_02492	VowOCN002_03016	VowGRA50_12_01811	VhaNBRC15634_02990	VhaE385_04643	KIF54843.1	Vow051011B_02901	BAC60637.1	Vja201212A_04265	Vca1114GL_02678	Vca051011E_00531	Vca051011F_03853	Vca051011G_04970	KGR33793.1	Vca200612B_00646	VhaKC13_17_5_00725	AGU95500.1	Vca151112C_01856	VcaCCS02_03560	VcaDS40M4_04245	ELU53318.1	EDL68691.1	0.895168
ORTHOMCL2038	VroDAT722_04777	Vha823TEZ1_05151	AKU53800.1	AGQ89493.1	KNY44943.1	VhaZJ0603_05326	AGQ99829.1	VowLMG25430_04366	EMR35020.1	VowATCC25919_00975	VhaCAIM463_01182	KNY47508.1	Vja200612G_02027	VhaAOD131_05551	EEZ87904.1	VroOz08_02670	VjaLMG25398_03716	VhaVHJR7_04893	VhaVHJR4_04656	Vja090810c_00828	AGB11091.1	KIP66687.1	VjaMWB21_03357	KIP70997.1	KIF47997.1	AHJ00840.1	VroLMG21460_03513	VowOCN002_01561	VowGRA50_12_00572	VhaNBRC15634_04226	VhaE385_02722	KIF47289.1	Vow051011B_04206	BAC61043.1	Vja201212A_05145	Vca1114GL_02254	Vca051011E_02849	Vca051011F_03166	Vca051011G_01003	KGR32727.1	Vca200612B_00307	VhaKC13_17_5_04849	AGU95178.1	Vca151112C_04532	VcaCCS02_01334	VcaDS40M4_03711	ELU51855.1	EDL67690.1	0.895141
ORTHOMCL164	VroDAT722_00900	Vha823TEZ1_03961	AKU57482.1	AGQ93314.1	KNY38564.1	VhaZJ0603_04914	AGQ96619.1	VowLMG25430_00440	EMR34097.1	VowATCC25919_02675	VhaCAIM463_04917	KNY39190.1	Vja200612G_01188	VhaAOD131_02628	EEZ89425.1	VroOz08_02934	VjaLMG25398_01435	VhaVHJR7_03730	VhaVHJR4_04268	Vja090810c_03360	AGB12362.1	KIP76303.1	VjaMWB21_01874	KIP66372.1	KIF47196.1	AHJ01714.1	VroLMG21460_00980	VowOCN002_00278	VowGRA50_12_00784	VhaNBRC15634_00542	VhaE385_04105	KIF46393.1	Vow051011B_04523	BAC62427.1	Vja201212A_00781	Vca1114GL_04053	Vca051011E_00906	Vca051011F_02322	Vca051011G_00213	KGR36729.1	Vca200612B_05183	VhaKC13_17_5_03377	AGU97393.1	Vca151112C_02640	VcaCCS02_00399	VcaDS40M4_02626	ELU52716.1	EDL69341.1	0.894907
ORTHOMCL183	VroDAT722_02736	Vha823TEZ1_03393	AKU55220.1	AGQ92101.1	KNY40311.1	VhaZJ0603_00080	AGR00161.1	VowLMG25430_00199	EMR34741.1	VowATCC25919_03955	VhaCAIM463_01083	KNY47956.1	Vja200612G_03681	VhaAOD131_04847	EEZ85733.1	VroOz08_00980	VjaLMG25398_02744	VhaVHJR7_01481	VhaVHJR4_02646	Vja090810c_00724	AGB09737.1	KIP73313.1	VjaMWB21_01972	KIP74457.1	KIF44568.1	AHI99856.1	VroLMG21460_00776	VowOCN002_02146	VowGRA50_12_01121	VhaNBRC15634_01399	VhaE385_03436	KIF54233.1	Vow051011B_04986	BAC59588.1	Vja201212A_03959	Vca1114GL_00214	Vca051011E_02510	Vca051011F_05191	Vca051011G_01263	KGR35728.1	Vca200612B_04160	VhaKC13_17_5_04704	AGU93786.1	Vca151112C_00319	VcaCCS02_03768	VcaDS40M4_03528	ELU50216.1	EDL70728.1	0.894875
ORTHOMCL621	VroDAT722_02515	Vha823TEZ1_03199	AKU55415.1	AGQ90618.1	KNY40125.1	VhaZJ0603_00285	AGQ98699.1	VowLMG25430_01791	EMR35480.1	VowATCC25919_03301	VhaCAIM463_04601	KNY38602.1	Vja200612G_04580	VhaAOD131_03745	EEZ88568.1	VroOz08_00521	VjaLMG25398_01113	VhaVHJR7_01284	VhaVHJR4_02842	Vja090810c_03991	AGB09554.1	KIP71779.1	VjaMWB21_03667	KIP76002.1	KIF46789.1	AHI99162.1	VroLMG21460_04724	VowOCN002_04376	VowGRA50_12_03841	VhaNBRC15634_05095	VhaE385_02677	KIF49328.1	Vow051011B_03457	BAC59389.1	Vja201212A_05477	Vca1114GL_00828	Vca051011E_03066	Vca051011F_04302	Vca051011G_03562	KGR35132.1	Vca200612B_04087	VhaKC13_17_5_02074	AGU94127.1	Vca151112C_03952	VcaCCS02_04390	VcaDS40M4_01856	ELU53498.1	EDL66803.1	0.89481
ORTHOMCL699	VroDAT722_03868	Vha823TEZ1_02841	AKU55789.1	AGQ90302.1	KNY41596.1	VhaZJ0603_00833	AGQ99015.1	VowLMG25430_01647	EMR37186.1	VowATCC25919_01498	VhaCAIM463_05071	KNY44687.1	Vja200612G_05252	VhaAOD131_03170	EEZ86924.1	VroOz08_03645	VjaLMG25398_04920	VhaVHJR7_02563	VhaVHJR4_01583	Vja090810c_04698	AGB09190.1	KIP67894.1	VjaMWB21_05375	KIP79466.1	KIF46212.1	AHJ00471.1	VroLMG21460_01500	VowOCN002_02373	VowGRA50_12_00894	VhaNBRC15634_02703	VhaE385_01996	KIF54568.1	Vow051011B_01660	BAC58973.1	Vja201212A_04961	Vca1114GL_01299	Vca051011E_03938	Vca051011F_02913	Vca051011G_03024	KGR33018.1	Vca200612B_01306	VhaKC13_17_5_03760	AGU94437.1	Vca151112C_00732	VcaCCS02_02539	VcaDS40M4_03352	ELU52645.1	EDL67597.1	0.894787
ORTHOMCL1611	VroDAT722_00093	Vha823TEZ1_04543	AKU56562.1	AGQ92904.1	KNY41415.1	VhaZJ0603_03273	AGQ97181.1	VowLMG25430_00481	EMR37336.1	VowATCC25919_02936	VhaCAIM463_04715	KNY45155.1	Vja200612G_01269	VhaAOD131_02031	EEZ89833.1	VroOz08_01287	VjaLMG25398_01933	VhaVHJR7_02144	VhaVHJR4_00783	Vja090810c_01967	AGB11464.1	KIP74381.1	VjaMWB21_04763	KIP66736.1	KIF44952.1	AHJ01214.1	VroLMG21460_03973	VowOCN002_01115	VowGRA50_12_01493	VhaNBRC15634_03240	VhaE385_01160	KIF52659.1	Vow051011B_02204	BAC61442.1	Vja201212A_02572	Vca1114GL_03255	Vca051011E_05116	Vca051011F_01975	Vca051011G_02044	KGR37509.1	Vca200612B_02027	VhaKC13_17_5_02588	AGU97050.1	Vca151112C_00974	VcaCCS02_02233	VcaDS40M4_01354	ELU51197.1	EDL69945.1	0.89439
ORTHOMCL1826	VroDAT722_04577	Vha823TEZ1_05244	AKU53578.1	AGQ89696.1	KNY45559.1	VhaZJ0603_05553	AGQ99557.1	VowLMG25430_01878	EMR35323.1	VowATCC25919_01564	VhaCAIM463_01096	KNY48569.1	Vja200612G_02542	VhaAOD131_01389	EEZ86742.1	VroOz08_04521	VjaLMG25398_05082	VhaVHJR7_05064	VhaVHJR4_04991	Vja090810c_01814	AGB08556.1	KIP68826.1	VjaMWB21_00317	KIP70312.1	KIF49268.1	AHI97987.1	VroLMG21460_02430	VowOCN002_00083	VowGRA50_12_00470	VhaNBRC15634_03948	VhaE385_03725	KIF52821.1	Vow051011B_01016	BAC58293.1	Vja201212A_01266	Vca1114GL_02007	Vca051011E_01041	Vca051011F_01687	Vca051011G_02790	KGR33136.1	Vca200612B_00555	VhaKC13_17_5_02374	AGU94924.1	Vca151112C_02512	VcaCCS02_04721	VcaDS40M4_03515	ELU51334.1	EDL67513.1	0.89424
ORTHOMCL1414	VroDAT722_03483	Vha823TEZ1_03050	AKU55468.1	AGQ90579.1	KNY43387.1	VhaZJ0603_00460	AGQ98736.1	VowLMG25430_02508	EMR35756.1	VowATCC25919_01380	VhaCAIM463_02221	KNY47245.1	Vja200612G_02323	VhaAOD131_03548	EEZ86227.1	VroOz08_03504	VjaLMG25398_04697	VhaVHJR7_01106	VhaVHJR4_01846	Vja090810c_03814	AGB09508.1	KIP75186.1	VjaMWB21_03570	KIP65371.1	KIF46651.1	AHJ00109.1	VroLMG21460_01694	VowOCN002_04509	VowGRA50_12_03674	VhaNBRC15634_03509	VhaE385_01651	KIF49166.1	Vow051011B_04153	BAC59324.1	Vja201212A_00267	Vca1114GL_00960	Vca051011E_03579	Vca051011F_00993	Vca051011G_03382	KGR34954.1	Vca200612B_04467	VhaKC13_17_5_02253	AGU94175.1	Vca151112C_03832	VcaCCS02_04513	VcaDS40M4_02503	ELU50374.1	EDL70200.1	0.894201
ORTHOMCL1887	VroDAT722_01065	Vha823TEZ1_03559	AKU57261.1	AGQ93464.1	KNY42001.1	VhaZJ0603_01843	AGQ96431.1	VowLMG25430_02634	EMR34898.1	VowATCC25919_03161	VhaCAIM463_04030	KNY42623.1	Vja200612G_04400	VhaAOD131_05132	EEZ86159.1	VroOz08_05147	VjaLMG25398_03144	VhaVHJR7_03381	VhaVHJR4_03916	Vja090810c_01454	AGB12153.1	KIP69595.1	VjaMWB21_01814	KIP79018.1	KIF49587.1	AHJ01856.1	VroLMG21460_03714	VowOCN002_05019	VowGRA50_12_04617	VhaNBRC15634_01567	VhaE385_02450	KIF51424.1	Vow051011B_03172	BAC62176.1	Vja201212A_04609	Vca1114GL_04384	Vca051011E_01617	Vca051011F_00782	Vca051011G_04754	KGR35953.1	Vca200612B_04289	VhaKC13_17_5_00963	AGU97471.1	Vca151112C_04571	VcaCCS02_00779	VcaDS40M4_03914	ELU52583.1	EDL69621.1	0.894098
ORTHOMCL406	VroDAT722_02352	Vha823TEZ1_02024	AKU54442.1	AGQ91303.1	KNY42550.1	VhaZJ0603_02579	AGQ97998.1	VowLMG25430_00722	EMR38629.1	VowATCC25919_01843	VhaCAIM463_02464	KNY46186.1	Vja200612G_00243	VhaAOD131_00554	EEZ87280.1	VroOz08_00412	VjaLMG25398_00864	VhaVHJR7_04205	VhaVHJR4_03450	Vja090810c_02303	AGB10413.1	KIP73662.1	VjaMWB21_04475	KIP78124.1	KIF45655.1	AHJ00169.1	VroLMG21460_02555	VowOCN002_03281	VowGRA50_12_02075	VhaNBRC15634_02373	VhaE385_04771	KIF54705.1	Vow051011B_04786	BAC60368.1	Vja201212A_03689	Vca1114GL_02981	Vca051011E_00266	Vca051011F_03577	Vca051011G_01875	KGR34225.1	Vca200612B_03411	VhaKC13_17_5_00440	AGU96928.1	Vca151112C_03495	VcaCCS02_03299	VcaDS40M4_01568	ELU49562.1	EDL67119.1	0.893956
ORTHOMCL2584	VroDAT722_03144	Vha823TEZ1_02319	AKU54964.1	AGQ90921.1	KNY38723.1	VhaZJ0603_04247	AGQ98337.1	VowLMG25430_00268	EMR37687.1	VowATCC25919_04118	VhaCAIM463_02384	KNY42485.1	Vja200612G_04100	VhaAOD131_01117	EEZ85228.1	VroOz08_00188	VjaLMG25398_00495	VhaVHJR7_04668	VhaVHJR4_02275	Vja090810c_00443	AGB09957.1	KIP65393.1	VjaMWB21_01698	KIP71380.1	KIF47572.1	AHI99652.1	VroLMG21460_00578	VowOCN002_02585	VowGRA50_12_04274	VhaNBRC15634_00224	VhaE385_00128	KIF52076.1	Vow051011B_05166	BAC59880.1	Vja201212A_02502	Vca1114GL_00364	Vca051011E_02211	Vca051011F_01168	Vca051011G_00480	KGR35574.1	Vca200612B_03121	VhaKC13_17_5_05160	AGU93854.1	Vca151112C_02493	VcaCCS02_03932	VcaDS40M4_03170	ELU51674.1	EDL67422.1	0.893916
ORTHOMCL865	VroDAT722_03961	Vha823TEZ1_02770	AKU55876.1	AGQ90240.1	KNY41671.1	VhaZJ0603_00933	AGQ99080.1	VowLMG25430_04480	EMR37257.1	VowATCC25919_01892	VhaCAIM463_01331	KNY44754.1	Vja200612G_05334	VhaAOD131_03099	EEZ86995.1	VroOz08_01090	VjaLMG25398_00696	VhaVHJR7_02660	VhaVHJR4_01663	Vja090810c_02693	AGB09114.1	KIP66896.1	VjaMWB21_03379	KIP79556.1	KIF46311.1	AHI98591.1	VroLMG21460_02364	VowOCN002_02297	VowGRA50_12_00969	VhaNBRC15634_02625	VhaE385_02067	KIF50451.1	Vow051011B_01733	BAC58894.1	Vja201212A_05033	Vca1114GL_01368	Vca051011E_04019	Vca051011F_02844	Vca051011G_02939	KGR33439.1	Vca200612B_02527	VhaKC13_17_5_03840	AGU94499.1	Vca151112C_00661	VcaCCS02_02609	VcaDS40M4_03403	ELU51458.1	EDL69121.1	0.893807
ORTHOMCL1975	VroDAT722_04454	Vha823TEZ1_00574	AKU56353.1	AGQ89814.1	KNY41465.1	VhaZJ0603_03684	AGQ99503.1	VowLMG25430_03575	EMR36765.1	VowATCC25919_04211	VhaCAIM463_01406	KNY41516.1	Vja200612G_05195	VhaAOD131_04337	EEZ89965.1	VroOz08_03994	VjaLMG25398_04011	VhaVHJR7_00425	VhaVHJR4_00052	Vja090810c_01869	AGB08616.1	KIP78095.1	VjaMWB21_02803	KIP79276.1	KIF47436.1	AHI98049.1	VroLMG21460_03375	VowOCN002_01298	VowGRA50_12_02407	VhaNBRC15634_02540	VhaE385_01569	KIF53002.1	Vow051011B_03095	BAC58358.1	Vja201212A_00531	Vca1114GL_01868	Vca051011E_02126	Vca051011F_04741	Vca051011G_00857	KGR34423.1	Vca200612B_03190	VhaKC13_17_5_04070	AGU94886.1	Vca151112C_02210	VcaCCS02_01594	VcaDS40M4_04560	ELU53413.1	EDL68821.1	0.893711
ORTHOMCL817	VroDAT722_00114	Vha823TEZ1_04525	AKU56536.1	AGQ92893.1	KNY41400.1	VhaZJ0603_03292	AGQ97155.1	VowLMG25430_02523	EMR37318.1	VowATCC25919_02956	VhaCAIM463_00011	KNY45138.1	Vja200612G_03005	VhaAOD131_02013	EEZ89817.1	VroOz08_01271	VjaLMG25398_01912	VhaVHJR7_02163	VhaVHJR4_00801	Vja090810c_01988	AGB11440.1	KIP74363.1	VjaMWB21_03310	KIP66752.1	KIF48730.1	AHJ01188.1	VroLMG21460_02713	VowOCN002_01096	VowGRA50_12_01475	VhaNBRC15634_03258	VhaE385_01142	KIF52642.1	Vow051011B_02222	BAC61416.1	Vja201212A_02593	Vca1114GL_03275	Vca051011E_05096	Vca051011F_01995	Vca051011G_02064	KGR37492.1	Vca200612B_04957	VhaKC13_17_5_02608	AGU97041.1	Vca151112C_00954	VcaCCS02_02213	VcaDS40M4_01338	ELU51214.1	EDL69961.1	0.893531
ORTHOMCL3211	VroDAT722_04823	Vha823TEZ1_05174	AKU53823.1	AGQ89471.1	KNY45910.1	VhaZJ0603_05302	AGQ99851.1	VowLMG25430_01181	EMR35043.1	VowATCC25919_00799	VhaCAIM463_02956	KNY40350.1	Vja200612G_00561	VhaAOD131_05528	EEZ87927.1	VroOz08_00128	VjaLMG25398_04557	VhaVHJR7_05154	VhaVHJR4_05056	Vja090810c_00138	AGB11069.1	KIP65288.1	VjaMWB21_00740	KIP80045.1	KIF45303.1	AHJ00818.1	VroLMG21460_01927	VowOCN002_01583	VowGRA50_12_00326	VhaNBRC15634_03631	VhaE385_03617	KIF45061.1	Vow051011B_04611	BAC61020.1	Vja201212A_03414	Vca1114GL_02277	Vca051011E_02826	Vca051011F_04069	Vca051011G_01370	KGR32846.1	Vca200612B_03983	VhaKC13_17_5_04826	AGU95197.1	Vca151112C_02305	VcaCCS02_03592	VcaDS40M4_00192	ELU51404.1	EDL67530.1	0.893288
ORTHOMCL2408	VroDAT722_02050	Vha823TEZ1_02489	AKU54115.1	AGQ91626.1	KNY42929.1	VhaZJ0603_02173	AGQ97694.1	VowLMG25430_02668	EMR36420.1	VowATCC25919_03894	VhaCAIM463_02543	KNY46913.1	Vja200612G_03845	VhaAOD131_00168	EEZ87408.1	VroOz08_00636	VjaLMG25398_02379	VhaVHJR7_00650	VhaVHJR4_01286	Vja090810c_04357	AGB10741.1	KIP66534.1	VjaMWB21_02484	KIP79829.1	KIF49018.1	AHI98639.1	VroLMG21460_03765	VowOCN002_02926	VowGRA50_12_01711	VhaNBRC15634_03922	VhaE385_04560	KIF54932.1	Vow051011B_02991	BAC60718.1	Vja201212A_04177	Vca1114GL_02592	Vca051011E_00618	Vca051011F_03943	Vca051011G_05057	KGR33881.1	Vca200612B_01941	VhaKC13_17_5_00816	AGU96799.1	Vca151112C_01767	VcaCCS02_05034	VcaDS40M4_04189	ELU52838.1	EDL67605.1	0.893019
ORTHOMCL3089	VroDAT722_00545	Vha823TEZ1_04227	AKU56620.1	AGQ92949.1	KNY41884.1	VhaZJ0603_01029	AGQ95873.1	VowLMG25430_03979	EMR33975.1	VowATCC25919_01058	VhaCAIM463_00510	KNY48475.1	Vja200612G_01801	VhaAOD131_05465	EEZ88022.1	VroOz08_03760	VjaLMG25398_00284	VhaVHJR7_03927	VhaVHJR4_04712	Vja090810c_02882	AGB11522.1	KIP77601.1	VjaMWB21_02651	KIP66124.1	KIF44871.1	AHJ01274.1	VroLMG21460_04242	VowOCN002_04144	VowGRA50_12_05412	VhaNBRC15634_00477	VhaE385_02954	KIF47543.1	Vow051011B_03904	BAC61502.1	Vja201212A_00285	Vca1114GL_05082	Vca051011E_04619	Vca051011F_00068	Vca051011G_04360	KGR36648.1	Vca200612B_02546	VhaKC13_17_5_01657	AGU97106.1	Vca151112C_04879	VcaCCS02_04700	VcaDS40M4_01957	ELU52913.1	EDL67737.1	0.892808
ORTHOMCL1799	VroDAT722_04643	Vha823TEZ1_00223	AKU53637.1	AGQ89639.1	KNY47726.1	VhaZJ0603_05670	AGQ99679.1	VowLMG25430_03324	EMR34692.1	VowATCC25919_00763	VhaCAIM463_00878	KNY42774.1	Vja200612G_04248	VhaAOD131_01416	EEZ87846.1	VroOz08_01027	VjaLMG25398_00962	VhaVHJR7_05116	VhaVHJR4_05093	Vja090810c_00615	AGB11255.1	KIP66776.1	VjaMWB21_01169	KIP79191.1	KIF45103.1	AHJ01011.1	VroLMG21460_00488	VowOCN002_02022	VowGRA50_12_00363	VhaNBRC15634_04046	VhaE385_02197	KIF45918.1	Vow051011B_00976	BAC61231.1	Vja201212A_01036	Vca1114GL_02081	Vca051011E_00855	Vca051011F_01525	Vca051011G_01639	KGR32882.1	Vca200612B_02763	VhaKC13_17_5_05075	AGU95044.1	Vca151112C_01586	VcaCCS02_05125	VcaDS40M4_04649	ELU50926.1	EDL67545.1	0.892739
ORTHOMCL1935	VroDAT722_04134	Vha823TEZ1_00813	AKU56118.1	AGQ90010.1	KNY44275.1	VhaZJ0603_03931	AGQ99307.1	VowLMG25430_04670	EMR35592.1	VowATCC25919_04450	VhaCAIM463_05222	KNY47910.1	Vja200612G_02749	VhaAOD131_04588	EEZ88456.1	VroOz08_04265	VjaLMG25398_03042	VhaVHJR7_00180	VhaVHJR4_00286	Vja090810c_04138	AGB08871.1	KIP77876.1	VjaMWB21_04337	KIP72604.1	KIF47049.1	AHI98322.1	VroLMG21460_02186	VowOCN002_01817	VowGRA50_12_02643	VhaNBRC15634_04508	VhaE385_01292	KIF50828.1	Vow051011B_01370	BAC58605.1	Vja201212A_03133	Vca1114GL_01624	Vca051011E_01889	Vca051011F_03462	Vca051011G_00625	KGR34657.1	Vca200612B_02155	VhaKC13_17_5_04303	AGU94709.1	Vca151112C_03061	VcaCCS02_01832	VcaDS40M4_02118	ELU53781.1	EDL68434.1	0.892679
ORTHOMCL2250	VroDAT722_01722	Vha823TEZ1_04135	AKU56705.1	AGQ93024.1	KNY43174.1	VhaZJ0603_01120	AGQ95950.1	VowLMG25430_01987	EMR38497.1	VowATCC25919_02039	VhaCAIM463_02055	KNY48397.1	Vja200612G_01366	VhaAOD131_05377	EEZ85330.1	VroOz08_01939	VjaLMG25398_04367	VhaVHJR7_03837	VhaVHJR4_04802	Vja090810c_02948	AGB11602.1	KIP77527.1	VjaMWB21_02969	KIP77026.1	KIF44779.1	AHJ01361.1	VroLMG21460_03867	VowOCN002_04051	VowGRA50_12_05314	VhaNBRC15634_03375	VhaE385_01888	KIF51689.1	Vow051011B_03809	BAC61592.1	Vja201212A_00365	Vca1114GL_04999	Vca051011E_04541	Vca051011F_02756	Vca051011G_04281	KGR36560.1	Vca200612B_02626	VhaKC13_17_5_01581	AGU98026.1	Vca151112C_04957	VcaCCS02_01169	VcaDS40M4_01296	ELU50187.1	EDL71073.1	0.89236
ORTHOMCL2893	VroDAT722_04645	Vha823TEZ1_00221	AKU53635.1	AGQ89641.1	KNY47724.1	VhaZJ0603_05668	AGQ99677.1	VowLMG25430_03326	EMR34694.1	VowATCC25919_00765	VhaCAIM463_00876	KNY42776.1	Vja200612G_04250	VhaAOD131_01414	EEZ87848.1	VroOz08_01025	VjaLMG25398_00964	VhaVHJR7_05118	VhaVHJR4_05091	Vja090810c_00613	AGB11257.1	KIP66778.1	VjaMWB21_01171	KIP79193.1	KIF45105.1	AHJ01013.1	VroLMG21460_00491	VowOCN002_02020	VowGRA50_12_00361	VhaNBRC15634_04044	VhaE385_02199	KIF45920.1	Vow051011B_00978	BAC61233.1	Vja201212A_01034	Vca1114GL_02079	Vca051011E_00853	Vca051011F_01527	Vca051011G_01641	KGR32880.1	Vca200612B_02765	VhaKC13_17_5_05077	AGU95042.1	Vca151112C_01584	VcaCCS02_05123	VcaDS40M4_04651	ELU50924.1	EDL67558.1	0.892352
ORTHOMCL1168	VroDAT722_04229	Vha823TEZ1_00914	AKU56019.1	AGQ90107.1	KNY44372.1	VhaZJ0603_04032	AGQ99212.1	VowLMG25430_01100	EMR37082.1	VowATCC25919_04552	VhaCAIM463_00415	KNY47813.1	Vja200612G_02647	VhaAOD131_04688	EEZ89150.1	VroOz08_04366	VjaLMG25398_02941	VhaVHJR7_00079	VhaVHJR4_00388	Vja090810c_04241	AGB08976.1	KIP77777.1	VjaMWB21_04440	KIP72706.1	KIF45544.1	AHI98429.1	VroLMG21460_03467	VowOCN002_01920	VowGRA50_12_02757	VhaNBRC15634_01436	VhaE385_03303	KIF50727.1	Vow051011B_01269	BAC58742.1	Vja201212A_03031	Vca1114GL_01524	Vca051011E_01783	Vca051011F_03357	Vca051011G_00519	KGR34761.1	Vca200612B_04752	VhaKC13_17_5_04408	AGU94624.1	Vca151112C_03163	VcaCCS02_01942	VcaDS40M4_02211	ELU53598.1	EDL68154.1	0.892215
ORTHOMCL2667	VroDAT722_02703	Vha823TEZ1_01361	AKU55251.1	AGQ90761.1	KNY46761.1	VhaZJ0603_04468	AGQ98556.1	VowLMG25430_04275	EMR38377.1	VowATCC25919_02252	VhaCAIM463_00327	KNY39045.1	Vja200612G_00445	VhaAOD131_00905	EEZ87111.1	VroOz08_02745	VjaLMG25398_05255	VhaVHJR7_04555	VhaVHJR4_02046	Vja090810c_02727	AGB09709.1	KIP71555.1	VjaMWB21_04590	KIP65776.1	KIF47832.1	AHI99882.1	VroLMG21460_00742	VowOCN002_04194	VowGRA50_12_04023	VhaNBRC15634_04843	VhaE385_05799	KIF53930.1	Vow051011B_04379	BAC59557.1	Vja201212A_02258	Vca1114GL_00610	Vca051011E_03285	Vca051011F_04521	Vca051011G_03760	KGR35351.1	Vca200612B_02977	VhaKC13_17_5_01854	AGU94001.1	Vca151112C_04179	VcaCCS02_04172	VcaDS40M4_02952	ELU51032.1	EDL68942.1	0.891973
ORTHOMCL278	VroDAT722_01689	Vha823TEZ1_04176	AKU56664.1	AGQ92988.1	KNY43138.1	VhaZJ0603_01078	AGQ95913.1	VowLMG25430_01942	EMR34022.1	VowATCC25919_01989	VhaCAIM463_02014	KNY48431.1	Vja200612G_01753	VhaAOD131_05416	EEZ87977.1	VroOz08_01909	VjaLMG25398_05051	VhaVHJR7_03878	VhaVHJR4_04761	Vja090810c_02930	AGB11562.1	KIP77559.1	VjaMWB21_02602	KIP65910.1	KIF44825.1	AHJ01319.1	VroLMG21460_01318	VowOCN002_04095	VowGRA50_12_05363	VhaNBRC15634_03334	VhaE385_02905	KIF51541.1	Vow051011B_03855	BAC61548.1	Vja201212A_00332	Vca1114GL_05035	Vca051011E_04572	Vca051011F_00020	Vca051011G_04313	KGR36602.1	Vca200612B_02594	VhaKC13_17_5_01612	AGU97144.1	Vca151112C_04926	VcaCCS02_04650	VcaDS40M4_02007	ELU52864.1	EDL71007.1	0.891972
ORTHOMCL2757	VroDAT722_01231	Vha823TEZ1_03736	AKU57376.1	AGQ93564.1	KNY40004.1	VhaZJ0603_01961	AGQ96530.1	VowLMG25430_02262	EMR37567.1	VowATCC25919_00947	VhaCAIM463_03271	KNY48285.1	Vja200612G_04276	VhaAOD131_05251	EEZ85241.1	VroOz08_02803	VjaLMG25398_03616	VhaVHJR7_03499	VhaVHJR4_04036	Vja090810c_01334	AGB12259.1	KIP65547.1	VjaMWB21_02051	KIP79126.1	KIF49473.1	AHJ01979.1	VroLMG21460_04320	VowOCN002_05138	VowGRA50_12_04497	VhaNBRC15634_01684	VhaE385_02334	KIF54403.1	Vow051011B_03303	BAC62316.1	Vja201212A_04730	Vca1114GL_04271	Vca051011E_04145	Vca051011F_04902	Vca051011G_01448	KGR35822.1	Vca200612B_01809	VhaKC13_17_5_03602	AGU98636.1	Vca151112C_04713	VcaCCS02_01218	VcaDS40M4_00600	ELU51907.1	EDL69816.1	0.89195
ORTHOMCL1138	VroDAT722_01064	Vha823TEZ1_03560	AKU57262.1	AGQ93465.1	KNY42002.1	VhaZJ0603_01844	AGQ96432.1	VowLMG25430_02633	EMR34899.1	VowATCC25919_03160	VhaCAIM463_04029	KNY42624.1	Vja200612G_04399	VhaAOD131_05133	EEZ86158.1	VroOz08_05148	VjaLMG25398_03143	VhaVHJR7_03382	VhaVHJR4_03917	Vja090810c_01453	AGB12154.1	KIP69594.1	VjaMWB21_01813	KIP79019.1	KIF49586.1	AHJ01857.1	VroLMG21460_03715	VowOCN002_05020	VowGRA50_12_04616	VhaNBRC15634_01568	VhaE385_02449	KIF51423.1	Vow051011B_03173	BAC62177.1	Vja201212A_04610	Vca1114GL_04383	Vca051011E_01618	Vca051011F_00783	Vca051011G_04755	KGR35952.1	Vca200612B_04288	VhaKC13_17_5_00962	AGU97472.1	Vca151112C_04572	VcaCCS02_00778	VcaDS40M4_03913	ELU52584.1	EDL69602.1	0.891927
ORTHOMCL3173	VroDAT722_01125	Vha823TEZ1_03615	AKU57309.1	AGQ93508.1	KNY42429.1	VhaZJ0603_01900	AGQ96475.1	VowLMG25430_04942	EMR34953.1	VowATCC25919_00884	VhaCAIM463_02924	KNY40622.1	Vja200612G_04345	VhaAOD131_05189	EEZ89575.1	VroOz08_01484	VjaLMG25398_03089	VhaVHJR7_03439	VhaVHJR4_03973	Vja090810c_01399	AGB12203.1	KIP69542.1	VjaMWB21_00643	KIP79069.1	KIF49534.1	AHJ01910.1	VroLMG21460_04259	VowOCN002_05073	VowGRA50_12_04563	VhaNBRC15634_01624	VhaE385_02392	KIF54467.1	Vow051011B_03227	BAC62227.1	Vja201212A_04664	Vca1114GL_04331	Vca051011E_01670	Vca051011F_00835	Vca051011G_04807	KGR35899.1	Vca200612B_04236	VhaKC13_17_5_00910	AGU97538.1	Vca151112C_04624	VcaCCS02_01294	VcaDS40M4_00558	ELU52276.1	EDL69810.1	0.891848
ORTHOMCL2739	VroDAT722_03948	Vha823TEZ1_02750	AKU55890.1	AGQ91986.1	KNY41689.1	VhaZJ0603_00954	AGR00274.1	VowLMG25430_04467	EMR37275.1	VowATCC25919_01905	VhaCAIM463_01313	KNY44771.1	Vja200612G_05353	VhaAOD131_03080	EEZ87006.1	VroOz08_01077	VjaLMG25398_00709	VhaVHJR7_02678	VhaVHJR4_01682	Vja090810c_02191	AGB09099.1	KIP66916.1	VjaMWB21_01336	KIP79575.1	KIF46324.1	AHI98558.1	VroLMG21460_03241	VowOCN002_02285	VowGRA50_12_00982	VhaNBRC15634_02606	VhaE385_02085	KIF50464.1	Vow051011B_01745	BAC58879.1	Vja201212A_05047	Vca1114GL_01382	Vca051011E_04032	Vca051011F_02830	Vca051011G_02924	KGR33425.1	Vca200612B_02488	VhaKC13_17_5_03855	AGU94506.1	Vca151112C_00647	VcaCCS02_02623	VcaDS40M4_03416	ELU51471.1	EDL69129.1	0.89163
ORTHOMCL1586	VroDAT722_00139	Vha823TEZ1_04382	AKU58029.1	AGQ92810.1	KNY45182.1	VhaZJ0603_03462	AGQ97071.1	VowLMG25430_01450	EMR35906.1	VowATCC25919_03088	VhaCAIM463_03226	KNY44216.1	Vja200612G_03070	VhaAOD131_01872	EEZ89444.1	VroOz08_01431	VjaLMG25398_01764	VhaVHJR7_02334	VhaVHJR4_00945	Vja090810c_01092	AGB12950.1	KIP76436.1	VjaMWB21_05129	KIP75702.1	KIF48596.1	AHJ02651.1	VroLMG21460_00719	VowOCN002_00972	VowGRA50_12_01352	VhaNBRC15634_02798	VhaE385_04864	KIF52517.1	Vow051011B_02344	BAC63068.1	Vja201212A_02747	Vca1114GL_03425	Vca051011E_04946	Vca051011F_02142	Vca051011G_02211	KGR37341.1	Vca200612B_05108	VhaKC13_17_5_02759	AGU98098.1	Vca151112C_00800	VcaCCS02_02066	VcaDS40M4_00786	ELU49722.1	EDL69059.1	0.89146
ORTHOMCL1997	VroDAT722_03314	Vha823TEZ1_01241	AKU54845.1	AGQ91052.1	KNY43587.1	VhaZJ0603_04354	AGQ98243.1	VowLMG25430_05148	EMR38174.1	VowATCC25919_03984	VhaCAIM463_02744	KNY44957.1	Vja200612G_03630	VhaAOD131_01017	EEZ85397.1	VroOz08_03175	VjaLMG25398_02716	VhaVHJR7_04445	VhaVHJR4_02164	Vja090810c_00752	AGB10075.1	KIP73339.1	VjaMWB21_01944	KIP69918.1	KIF46032.1	AHI99778.1	VroLMG21460_00635	VowOCN002_02176	VowGRA50_12_01151	VhaNBRC15634_00092	VhaE385_00029	KIF54260.1	Vow051011B_04952	BAC60002.1	Vja201212A_02227	Vca1114GL_00240	Vca051011E_02486	Vca051011F_05071	Vca051011G_01238	KGR35702.1	Vca200612B_03371	VhaKC13_17_5_04659	AGU93800.1	Vca151112C_02077	VcaCCS02_03794	VcaDS40M4_03554	ELU50344.1	EDL70795.1	0.891059
ORTHOMCL294	VroDAT722_04644	Vha823TEZ1_00222	AKU53636.1	AGQ89640.1	KNY47725.1	VhaZJ0603_05669	AGQ99678.1	VowLMG25430_03325	EMR34693.1	VowATCC25919_00764	VhaCAIM463_00877	KNY42775.1	Vja200612G_04249	VhaAOD131_01415	EEZ87847.1	VroOz08_01026	VjaLMG25398_00963	VhaVHJR7_05117	VhaVHJR4_05092	Vja090810c_00614	AGB11256.1	KIP66777.1	VjaMWB21_01170	KIP79192.1	KIF45104.1	AHJ01012.1	VroLMG21460_00490	VowOCN002_02021	VowGRA50_12_00362	VhaNBRC15634_04045	VhaE385_02198	KIF45919.1	Vow051011B_00977	BAC61232.1	Vja201212A_01035	Vca1114GL_02080	Vca051011E_00854	Vca051011F_01526	Vca051011G_01640	KGR32881.1	Vca200612B_02764	VhaKC13_17_5_05076	AGU95043.1	Vca151112C_01585	VcaCCS02_05124	VcaDS40M4_04650	ELU50925.1	EDL67539.1	0.890777
ORTHOMCL429	VroDAT722_02246	Vha823TEZ1_02673	AKU54292.1	AGQ91469.1	KNY39126.1	VhaZJ0603_02360	AGQ97852.1	VowLMG25430_02849	EMR38546.1	VowATCC25919_02380	VhaCAIM463_00932	KNY40900.1	Vja200612G_04028	VhaAOD131_00352	EEZ88797.1	VroOz08_00814	VjaLMG25398_02566	VhaVHJR7_05341	VhaVHJR4_01468	Vja090810c_05258	AGB10560.1	KIP77069.1	VjaMWB21_01580	KIP79657.1	KIF48835.1	AHJ00323.1	VroLMG21460_01023	VowOCN002_03113	VowGRA50_12_01908	VhaNBRC15634_01288	VhaE385_03028	KIF51359.1	Vow051011B_02805	BAC60541.1	Vja201212A_03471	Vca1114GL_02775	Vca051011E_00433	Vca051011F_03757	Vca051011G_04872	KGR33696.1	Vca200612B_01020	VhaKC13_17_5_00627	AGU95582.1	Vca151112C_01954	VcaCCS02_03465	VcaDS40M4_04342	ELU50717.1	EDL68525.1	0.890743
ORTHOMCL155	VroDAT722_00511	Vha823TEZ1_04193	AKU56650.1	AGQ92975.1	KNY43124.1	VhaZJ0603_01061	AGQ95900.1	VowLMG25430_00061	EMR34007.1	VowATCC25919_01972	VhaCAIM463_01998	KNY48445.1	Vja200612G_01769	VhaAOD131_05433	EEZ87992.1	VroOz08_03726	VjaLMG25398_05067	VhaVHJR7_03895	VhaVHJR4_04744	Vja090810c_02914	AGB11551.1	KIP77573.1	VjaMWB21_02618	KIP65924.1	KIF44840.1	AHJ01305.1	VroLMG21460_01975	VowOCN002_04112	VowGRA50_12_05380	VhaNBRC15634_00443	VhaE385_02922	KIF47513.1	Vow051011B_03872	BAC61534.1	Vja201212A_00316	Vca1114GL_05052	Vca051011E_04589	Vca051011F_00037	Vca051011G_04330	KGR36618.1	Vca200612B_02577	VhaKC13_17_5_01629	AGU97131.1	Vca151112C_04909	VcaCCS02_04667	VcaDS40M4_01990	ELU52879.1	EDL68036.1	0.890668
ORTHOMCL552	VroDAT722_04108	Vha823TEZ1_00787	AKU56144.1	AGQ89987.1	KNY44250.1	VhaZJ0603_03905	AGQ99330.1	VowLMG25430_04696	EMR35618.1	VowATCC25919_04424	VhaCAIM463_00785	KNY45575.1	Vja200612G_02775	VhaAOD131_04562	EEZ88430.1	VroOz08_04239	VjaLMG25398_03068	VhaVHJR7_00206	VhaVHJR4_00260	Vja090810c_04112	AGB08844.1	KIP77901.1	VjaMWB21_04311	KIP78631.1	KIF47023.1	AHI98295.1	VroLMG21460_02212	VowOCN002_01791	VowGRA50_12_02617	VhaNBRC15634_04482	VhaE385_01318	KIF51256.1	Vow051011B_01964	BAC58577.1	Vja201212A_03159	Vca1114GL_01650	Vca051011E_01915	Vca051011F_03489	Vca051011G_00651	KGR34631.1	Vca200612B_02181	VhaKC13_17_5_04277	AGU94734.1	Vca151112C_03034	VcaCCS02_01805	VcaDS40M4_02092	ELU53755.1	EDL68240.1	0.890646
ORTHOMCL487	VroDAT722_04575	Vha823TEZ1_05242	AKU53576.1	AGQ89698.1	KNY45557.1	VhaZJ0603_05551	AGQ99559.1	VowLMG25430_01876	EMR35321.1	VowATCC25919_01567	VhaCAIM463_01098	KNY48571.1	Vja200612G_02539	VhaAOD131_01387	EEZ86740.1	VroOz08_04518	VjaLMG25398_05085	VhaVHJR7_05062	VhaVHJR4_04989	Vja090810c_01811	AGB08554.1	KIP68824.1	VjaMWB21_00320	KIP70314.1	KIF49266.1	AHI97985.1	VroLMG21460_02428	VowOCN002_00081	VowGRA50_12_00467	VhaNBRC15634_03950	VhaE385_03723	KIF52819.1	Vow051011B_01019	BAC58291.1	Vja201212A_01263	Vca1114GL_02004	Vca051011E_01039	Vca051011F_01689	Vca051011G_02792	KGR33134.1	Vca200612B_00553	VhaKC13_17_5_02376	AGU94925.1	Vca151112C_02514	VcaCCS02_04723	VcaDS40M4_03512	ELU51332.1	EDL67508.1	0.890334
ORTHOMCL1409	VroDAT722_03489	Vha823TEZ1_03071	AKU55462.1	AGQ90585.1	KNY43393.1	VhaZJ0603_00454	AGQ98730.1	VowLMG25430_02514	EMR35749.1	VowATCC25919_01386	VhaCAIM463_02200	KNY47264.1	Vja200612G_02317	VhaAOD131_03569	EEZ86233.1	VroOz08_03498	VjaLMG25398_04703	VhaVHJR7_01127	VhaVHJR4_01840	Vja090810c_03820	AGB09514.1	KIP75180.1	VjaMWB21_03576	KIP65377.1	KIF46657.1	AHI99103.1	VroLMG21460_00594	VowOCN002_04503	VowGRA50_12_03680	VhaNBRC15634_03488	VhaE385_01673	KIF49160.1	Vow051011B_04159	BAC59330.1	Vja201212A_00261	Vca1114GL_00944	Vca051011E_03573	Vca051011F_00987	Vca051011G_03388	KGR34960.1	Vca200612B_04461	VhaKC13_17_5_02247	AGU94170.1	Vca151112C_03838	VcaCCS02_04507	VcaDS40M4_02509	ELU50368.1	EDL70122.1	0.890002
ORTHOMCL1537	VroDAT722_01800	Vha823TEZ1_04048	AKU57848.1	AGQ92631.1	KNY47489.1	VhaZJ0603_01210	AGQ96902.1	VowLMG25430_01607	EMR36655.1	VowATCC25919_02127	VhaCAIM463_02433	KNY39323.1	Vja200612G_01512	VhaAOD131_05287	EEZ85609.1	VroOz08_02016	VjaLMG25398_04267	VhaVHJR7_02747	VhaVHJR4_02937	Vja090810c_03050	AGB12763.1	KIP74013.1	VjaMWB21_02878	KIP76925.1	KIF50141.1	AHJ02471.1	VroLMG21460_04536	VowOCN002_03958	VowGRA50_12_05218	VhaNBRC15634_02005	VhaE385_05341	KIF51621.1	Vow051011B_03723	BAC62865.1	Vja201212A_01914	Vca1114GL_04918	Vca051011E_04459	Vca051011F_02652	Vca051011G_04181	KGR36478.1	Vca200612B_01483	VhaKC13_17_5_01491	AGU97959.1	Vca151112C_05053	VcaCCS02_01068	VcaDS40M4_01219	ELU51769.1	EDL70953.1	0.889997
ORTHOMCL803	VroDAT722_00253	Vha823TEZ1_04399	AKU58050.1	AGQ92831.1	KNY45198.1	VhaZJ0603_03445	AGQ97092.1	VowLMG25430_02616	EMR35887.1	VowATCC25919_03059	VhaCAIM463_03209	KNY44200.1	Vja200612G_01658	VhaAOD131_01889	EEZ89471.1	VroOz08_04690	VjaLMG25398_01788	VhaVHJR7_02317	VhaVHJR4_00928	Vja090810c_01115	AGB12970.1	KIP76456.1	VjaMWB21_05105	KIP75682.1	KIF48624.1	AHJ02673.1	VroLMG21460_01634	VowOCN002_01003	VowGRA50_12_01381	VhaNBRC15634_02815	VhaE385_04881	KIF52551.1	Vow051011B_02315	BAC63091.1	Vja201212A_02723	Vca1114GL_03401	Vca051011E_04968	Vca051011F_02120	Vca051011G_02189	KGR37363.1	Vca200612B_05086	VhaKC13_17_5_02735	AGU98109.1	Vca151112C_00830	VcaCCS02_02088	VcaDS40M4_00762	ELU50519.1	EDL69047.1	0.889938
ORTHOMCL793	VroDAT722_01601	Vha823TEZ1_04296	AKU57965.1	AGQ93911.1	KNY47628.1	VhaZJ0603_03568	AGQ97444.1	VowLMG25430_01695	EMR36140.1	VowATCC25919_03670	VhaCAIM463_03292	KNY43231.1	Vja200612G_03173	VhaAOD131_01769	EEZ90106.1	VroOz08_01822	VjaLMG25398_01150	VhaVHJR7_02422	VhaVHJR4_01053	Vja090810c_02451	AGB12883.1	KIP76128.1	VjaMWB21_05274	KIP75049.1	KIF48477.1	AHJ02588.1	VroLMG21460_00962	VowOCN002_00836	VowGRA50_12_02875	VhaNBRC15634_03800	VhaE385_01075	KIF53658.1	Vow051011B_05372	BAC62989.1	Vja201212A_01356	Vca1114GL_03561	Vca051011E_04836	Vca051011F_02263	Vca051011G_02338	KGR37212.1	Vca200612B_02844	VhaKC13_17_5_02883	AGU98904.1	Vca151112C_00365	VcaCCS02_03097	VcaDS40M4_02359	ELU51548.1	EDL67338.1	0.889904
ORTHOMCL3090	VroDAT722_00554	Vha823TEZ1_04236	AKU56612.1	AGQ92941.1	KNY41893.1	VhaZJ0603_01020	AGQ95865.1	VowLMG25430_03988	EMR33966.1	VowATCC25919_01067	VhaCAIM463_00519	KNY48484.1	Vja200612G_01810	VhaAOD131_05474	EEZ88032.1	VroOz08_03769	VjaLMG25398_00275	VhaVHJR7_03936	VhaVHJR4_04703	Vja090810c_02873	AGB11514.1	KIP77610.1	VjaMWB21_02660	KIP66133.1	KIF44880.1	AHJ01265.1	VroLMG21460_04233	VowOCN002_04153	VowGRA50_12_05421	VhaNBRC15634_00486	VhaE385_02963	KIF47552.1	Vow051011B_03913	BAC61494.1	Vja201212A_00276	Vca1114GL_05091	Vca051011E_04628	Vca051011F_00077	Vca051011G_04369	KGR36657.1	Vca200612B_02537	VhaKC13_17_5_01666	AGU97098.1	Vca151112C_04870	VcaCCS02_04709	VcaDS40M4_01948	ELU52922.1	EDL67753.1	0.889899
ORTHOMCL1557	VroDAT722_01697	Vha823TEZ1_04164	AKU56674.1	AGQ92999.1	KNY43147.1	VhaZJ0603_01090	AGQ95924.1	VowLMG25430_01956	EMR38526.1	VowATCC25919_02003	VhaCAIM463_02026	KNY48424.1	Vja200612G_01747	VhaAOD131_05406	EEZ87965.1	VroOz08_01917	VjaLMG25398_05045	VhaVHJR7_03866	VhaVHJR4_04773	Vja090810c_02936	AGB11572.1	KIP77554.1	VjaMWB21_02596	KIP65905.1	KIF44812.1	AHJ01330.1	VroLMG21460_01326	VowOCN002_04086	VowGRA50_12_05349	VhaNBRC15634_03346	VhaE385_02895	KIF51181.1	Vow051011B_03846	BAC61559.1	Vja201212A_00338	Vca1114GL_05026	Vca051011E_04564	Vca051011F_00012	Vca051011G_04305	KGR36593.1	Vca200612B_02603	VhaKC13_17_5_01604	AGU97149.1	Vca151112C_04934	VcaCCS02_04642	VcaDS40M4_01319	ELU50133.1	EDL70856.1	0.889888
ORTHOMCL2589	VroDAT722_00634	Vha823TEZ1_03979	AKU56831.1	AGQ93134.1	KNY47428.1	VhaZJ0603_01276	AGQ96066.1	VowLMG25430_00922	EMR35113.1	VowATCC25919_02583	VhaCAIM463_01026	KNY39259.1	Vja200612G_03462	VhaAOD131_04224	EEZ87552.1	VroOz08_04881	VjaLMG25398_04184	VhaVHJR7_02822	VhaVHJR4_03007	Vja090810c_04820	AGB11730.1	KIP71182.1	VjaMWB21_01271	KIP78452.1	KIF48221.1	AHJ01490.1	VroLMG21460_01145	VowOCN002_00549	VowGRA50_12_03160	VhaNBRC15634_01940	VhaE385_03999	KIF52305.1	Vow051011B_00023	BAC61728.1	Vja201212A_01610	Vca1114GL_03800	Vca051011E_02372	Vca051011F_00436	Vca051011G_02574	KGR36992.1	Vca200612B_02375	VhaKC13_17_5_03107	AGU97239.1	Vca151112C_00583	VcaCCS02_00303	VcaDS40M4_01712	ELU51696.1	EDL70343.1	0.889697
ORTHOMCL688	VroDAT722_03728	Vha823TEZ1_02927	AKU55728.1	AGQ90349.1	KNY42197.1	VhaZJ0603_00748	AGQ98967.1	VowLMG25430_02129	EMR36321.1	VowATCC25919_01258	VhaCAIM463_00041	KNY38496.1	Vja200612G_02558	VhaAOD131_03261	EEZ87736.1	VroOz08_04953	VjaLMG25398_01961	VhaVHJR7_02475	VhaVHJR4_01497	Vja090810c_00496	AGB09252.1	KIP72373.1	VjaMWB21_03455	KIP66715.1	KIF46151.1	AHJ00407.1	VroLMG21460_01090	VowOCN002_02456	VowGRA50_12_00811	VhaNBRC15634_02771	VhaE385_01919	KIF54629.1	Vow051011B_03996	BAC59040.1	Vja201212A_04877	Vca1114GL_01232	Vca051011E_03853	Vca051011F_02985	Vca051011G_03106	KGR32800.1	Vca200612B_01366	VhaKC13_17_5_00023	AGU94382.1	Vca151112C_03561	VcaCCS02_02454	VcaDS40M4_04736	ELU50479.1	EDL68194.1	0.889405
ORTHOMCL939	VroDAT722_02551	Vha823TEZ1_01951	AKU54513.1	AGQ91242.1	KNY42690.1	VhaZJ0603_02656	AGQ98060.1	VowLMG25430_05109	EMR38703.1	VowATCC25919_02914	VhaCAIM463_01705	KNY46115.1	Vja200612G_00316	VhaAOD131_00630	EEZ87208.1	VroOz08_00485	VjaLMG25398_00938	VhaVHJR7_04132	VhaVHJR4_03377	Vja090810c_02377	AGB10341.1	KIP68300.1	VjaMWB21_01394	KIP66310.1	KIF45729.1	AHJ00065.1	VroLMG21460_04688	VowOCN002_03355	VowGRA50_12_02152	VhaNBRC15634_04667	VhaE385_05515	KIF45895.1	Vow051011B_04710	BAC60296.1	Vja201212A_03763	Vca1114GL_03068	Vca051011E_00180	Vca051011F_01241	Vca051011G_01970	KGR34140.1	Vca200612B_03497	VhaKC13_17_5_00353	AGU95779.1	Vca151112C_03409	VcaCCS02_00549	VcaDS40M4_01484	ELU50959.1	EDL67768.1	0.889388
ORTHOMCL166	VroDAT722_00891	Vha823TEZ1_03950	AKU57096.1	AGQ93323.1	KNY38776.1	VhaZJ0603_04903	AGQ96285.1	VowLMG25430_00025	EMR34086.1	VowATCC25919_02664	VhaCAIM463_04906	KNY39200.1	Vja200612G_01199	VhaAOD131_02639	EEZ88195.1	VroOz08_02925	VjaLMG25398_01424	VhaVHJR7_03719	VhaVHJR4_04257	Vja090810c_03349	AGB11979.1	KIP76313.1	VjaMWB21_01863	KIP66382.1	KIF47206.1	AHJ01727.1	VroLMG21460_00895	VowOCN002_00267	VowGRA50_12_00795	VhaNBRC15634_00553	VhaE385_04116	KIF46403.1	Vow051011B_04534	BAC62003.1	Vja201212A_00770	Vca1114GL_04064	Vca051011E_00895	Vca051011F_02311	Vca051011G_00202	KGR36718.1	Vca200612B_05172	VhaKC13_17_5_03388	AGU97403.1	Vca151112C_02629	VcaCCS02_00410	VcaDS40M4_02615	ELU52727.1	EDL69354.1	0.889225
ORTHOMCL2595	VroDAT722_02971	Vha823TEZ1_01230	AKU54860.1	AGQ92107.1	KNY43577.1	VhaZJ0603_04343	AGR00092.1	VowLMG25430_05133	EMR38164.1	VowATCC25919_03998	VhaCAIM463_02733	KNY44967.1	Vja200612G_03617	VhaAOD131_01028	EEZ85403.1	VroOz08_02543	VjaLMG25398_02704	VhaVHJR7_04435	VhaVHJR4_02175	Vja090810c_00763	AGB10061.1	KIP73350.1	VjaMWB21_01934	KIP69908.1	KIF46018.1	AHI99763.1	VroLMG21460_02877	VowOCN002_02190	VowGRA50_12_01165	VhaNBRC15634_04112	VhaE385_00040	KIF54274.1	Vow051011B_04938	BAC59987.1	Vja201212A_02216	Vca1114GL_00247	Vca051011E_02478	Vca051011F_05078	Vca051011G_01230	KGR35695.1	Vca200612B_03364	VhaKC13_17_5_04651	AGU93805.1	Vca151112C_02070	VcaCCS02_03803	VcaDS40M4_03563	ELU50351.1	EDL70839.1	0.889022
ORTHOMCL2067	VroDAT722_02505	Vha823TEZ1_03208	AKU55404.1	AGQ90628.1	KNY40134.1	VhaZJ0603_00275	AGQ98689.1	VowLMG25430_04917	EMR35470.1	VowATCC25919_03310	VhaCAIM463_00712	KNY38611.1	Vja200612G_04589	VhaAOD131_05032	EEZ88578.1	VroOz08_00531	VjaLMG25398_01104	VhaVHJR7_01294	VhaVHJR4_02832	Vja090810c_04000	AGB09564.1	KIP71725.1	VjaMWB21_03658	KIP75910.1	KIF46799.1	AHI99174.1	VroLMG21460_04734	VowOCN002_04367	VowGRA50_12_03850	VhaNBRC15634_05104	VhaE385_02668	KIF49337.1	Vow051011B_03448	BAC59401.1	Vja201212A_05468	Vca1114GL_00818	Vca051011E_03076	Vca051011F_04312	Vca051011G_03572	KGR35142.1	Vca200612B_04077	VhaKC13_17_5_02064	AGU94119.1	Vca151112C_03962	VcaCCS02_04380	VcaDS40M4_01847	ELU50873.1	EDL67466.1	0.888934
ORTHOMCL2615	VroDAT722_00760	Vha823TEZ1_00522	AKU57622.1	AGQ93235.1	KNY40240.1	VhaZJ0603_04998	AGQ96701.1	VowLMG25430_00227	EMR34178.1	VowATCC25919_02263	VhaCAIM463_01842	KNY39727.1	Vja200612G_00715	VhaAOD131_02543	EEZ89337.1	VroOz08_00250	VjaLMG25398_04959	VhaVHJR7_01612	VhaVHJR4_04352	Vja090810c_00119	AGB12455.1	KIP76229.1	VjaMWB21_00696	KIP69445.1	KIF45901.1	AHJ01618.1	VroLMG21460_04473	VowOCN002_00356	VowGRA50_12_00687	VhaNBRC15634_05034	VhaE385_00834	KIF50197.1	Vow051011B_04446	BAC62523.1	Vja201212A_01414	Vca1114GL_03967	Vca051011E_02757	Vca051011F_01482	Vca051011G_02628	KGR36832.1	Vca200612B_05281	VhaKC13_17_5_03273	AGU97348.1	Vca151112C_02727	VcaCCS02_01517	VcaDS40M4_02700	ELU49813.1	EDL69382.1	0.88891
ORTHOMCL1040	VroDAT722_04625	Vha823TEZ1_00241	AKU53656.1	AGQ89623.1	KNY39670.1	VhaZJ0603_05688	AGQ99695.1	VowLMG25430_03306	EMR34673.1	VowATCC25919_00208	VhaCAIM463_00896	KNY45370.1	Vja200612G_04230	VhaAOD131_01434	EEZ87828.1	VroOz08_01045	VjaLMG25398_05455	VhaVHJR7_05098	VhaVHJR4_05111	Vja090810c_00633	AGB11237.1	KIP65588.1	VjaMWB21_01370	KIP79173.1	KIF45085.1	AHJ00992.1	VroLMG21460_02823	VowOCN002_02040	VowGRA50_12_00381	VhaNBRC15634_04064	VhaE385_02179	KIF52015.1	Vow051011B_00607	BAC61211.1	Vja201212A_02061	Vca1114GL_02099	Vca051011E_00873	Vca051011F_01507	Vca051011G_01620	KGR32901.1	Vca200612B_02745	VhaKC13_17_5_05057	AGU95060.1	Vca151112C_01604	VcaCCS02_05143	VcaDS40M4_04629	ELU49884.1	EDL67137.1	0.888901
ORTHOMCL308	VroDAT722_00436	Vha823TEZ1_04745	AKU56762.1	AGQ93073.1	KNY46467.1	VhaZJ0603_03072	AGQ96005.1	VowLMG25430_00774	EMR34477.1	VowATCC25919_03471	VhaCAIM463_03406	KNY46262.1	Vja200612G_03380	VhaAOD131_02241	EEZ89056.1	VroOz08_04806	VjaLMG25398_04105	VhaVHJR7_01947	VhaVHJR4_00575	Vja090810c_02636	AGB11662.1	KIP71105.1	VjaMWB21_02174	KIP77229.1	KIF48307.1	AHJ01416.1	VroLMG21460_02039	VowOCN002_00640	VowGRA50_12_03072	VhaNBRC15634_00811	VhaE385_00275	KIF51125.1	Vow051011B_01462	BAC61651.1	Vja201212A_03402	Vca1114GL_03703	Vca051011E_04687	Vca051011F_00343	Vca051011G_02498	KGR37067.1	Vca200612B_01184	VhaKC13_17_5_03032	AGU97198.1	Vca151112C_00511	VcaCCS02_03247	VcaDS40M4_02465	ELU53224.1	EDL70428.1	0.888872
ORTHOMCL1042	VroDAT722_04623	Vha823TEZ1_00243	AKU53658.1	AGQ89621.1	KNY39672.1	VhaZJ0603_05690	AGQ99697.1	VowLMG25430_03304	EMR34671.1	VowATCC25919_00206	VhaCAIM463_00898	KNY45368.1	Vja200612G_04220	VhaAOD131_01436	EEZ87826.1	VroOz08_01047	VjaLMG25398_05453	VhaVHJR7_05096	VhaVHJR4_05113	Vja090810c_00635	AGB11235.1	KIP65590.1	VjaMWB21_01368	KIP79171.1	KIF45083.1	AHJ00990.1	VroLMG21460_02825	VowOCN002_02042	VowGRA50_12_00383	VhaNBRC15634_04066	VhaE385_02177	KIF52005.1	Vow051011B_00605	BAC61208.1	Vja201212A_02059	Vca1114GL_02101	Vca051011E_00875	Vca051011F_01505	Vca051011G_01618	KGR32903.1	Vca200612B_02743	VhaKC13_17_5_05055	AGU95061.1	Vca151112C_01606	VcaCCS02_05145	VcaDS40M4_04627	ELU49886.1	EDL67132.1	0.888834
ORTHOMCL450	VroDAT722_02051	Vha823TEZ1_02488	AKU54114.1	AGQ91627.1	KNY42928.1	VhaZJ0603_02172	AGQ97693.1	VowLMG25430_02667	EMR36421.1	VowATCC25919_03895	VhaCAIM463_02542	KNY46914.1	Vja200612G_03844	VhaAOD131_00167	EEZ87407.1	VroOz08_00635	VjaLMG25398_02378	VhaVHJR7_00651	VhaVHJR4_01285	Vja090810c_04356	AGB10742.1	KIP66533.1	VjaMWB21_02485	KIP79830.1	KIF49019.1	AHI98638.1	VroLMG21460_03766	VowOCN002_02925	VowGRA50_12_01710	VhaNBRC15634_03921	VhaE385_04559	KIF54933.1	Vow051011B_02992	BAC60719.1	Vja201212A_04176	Vca1114GL_02591	Vca051011E_00619	Vca051011F_03944	Vca051011G_05058	KGR33882.1	Vca200612B_01940	VhaKC13_17_5_00817	AGU95448.1	Vca151112C_01766	VcaCCS02_05033	VcaDS40M4_04188	ELU52839.1	EDL67620.1	0.888771
ORTHOMCL2430	VroDAT722_01942	Vha823TEZ1_01462	AKU54007.1	AGQ91718.1	KNY39054.1	VhaZJ0603_02058	AGQ97602.1	VowLMG25430_01901	EMR36093.1	VowATCC25919_00368	VhaCAIM463_03814	KNY40832.1	Vja200612G_00365	VhaAOD131_00054	EEZ88912.1	VroOz08_01532	VjaLMG25398_01283	VhaVHJR7_00767	VhaVHJR4_01172	Vja090810c_01691	AGB10846.1	KIP69059.1	VjaMWB21_02218	KIP72317.1	KIF46073.1	AHJ00611.1	VroLMG21460_01818	VowOCN002_02803	VowGRA50_12_01591	VhaNBRC15634_02190	VhaE385_04444	KIF55031.1	Vow051011B_04818	BAC60829.1	Vja201212A_04051	Vca1114GL_02481	Vca051011E_00735	Vca051011F_01799	Vca051011G_05177	KGR33617.1	Vca200612B_01916	VhaKC13_17_5_03991	AGU95353.1	Vca151112C_00087	VcaCCS02_04917	VcaDS40M4_04492	ELU52125.1	EDL67175.1	0.888754
ORTHOMCL435	VroDAT722_02315	Vha823TEZ1_02598	AKU54222.1	AGQ91531.1	KNY41100.1	VhaZJ0603_02285	AGQ97790.1	VowLMG25430_02780	EMR35376.1	VowATCC25919_02308	VhaCAIM463_02137	KNY46813.1	Vja200612G_03958	VhaAOD131_00275	EEZ88698.1	VroOz08_00747	VjaLMG25398_02496	VhaVHJR7_00539	VhaVHJR4_01393	Vja090810c_05188	AGB10639.1	KIP77135.1	VjaMWB21_01510	KIP79723.1	KIF48905.1	AHI98850.1	VroLMG21460_02519	VowOCN002_03043	VowGRA50_12_01838	VhaNBRC15634_03016	VhaE385_04669	KIF51291.1	Vow051011B_02875	BAC60609.1	Vja201212A_04292	Vca1114GL_02704	Vca051011E_00502	Vca051011F_03826	Vca051011G_04943	KGR33766.1	Vca200612B_01090	VhaKC13_17_5_00697	AGU95521.1	Vca151112C_01884	VcaCCS02_03534	VcaDS40M4_04271	ELU53291.1	EDL68668.1	0.888746
ORTHOMCL458	VroDAT722_02113	Vha823TEZ1_02427	AKU54052.1	AGQ91678.1	KNY42870.1	VhaZJ0603_02111	AGQ97642.1	VowLMG25430_01400	EMR37981.1	VowATCC25919_00750	VhaCAIM463_00137	KNY46971.1	Vja200612G_03780	VhaAOD131_00106	EEZ88110.1	VroOz08_00573	VjaLMG25398_02315	VhaVHJR7_00712	VhaVHJR4_01223	Vja090810c_01582	AGB10801.1	KIP66476.1	VjaMWB21_03289	KIP79886.1	KIF49080.1	AHJ00565.1	VroLMG21460_01765	VowOCN002_02863	VowGRA50_12_01648	VhaNBRC15634_03860	VhaE385_04498	KIF45456.1	Vow051011B_03955	BAC60783.1	Vja201212A_04113	Vca1114GL_02529	Vca051011E_00680	Vca051011F_04005	Vca051011G_05120	KGR33941.1	Vca200612B_00916	VhaKC13_17_5_00879	AGU95392.1	Vca151112C_01704	VcaCCS02_04971	VcaDS40M4_00066	ELU49442.1	EDL67207.1	0.888402
ORTHOMCL1081	VroDAT722_04609	Vha823TEZ1_00257	AKU53585.1	AGQ89690.1	KNY39343.1	VhaZJ0603_06168	AGQ99628.1	VowLMG25430_00607	EMR37452.1	VowATCC25919_04602	VhaCAIM463_04231	KNY48559.1	Vja200612G_04146	VhaAOD131_01722	EEZ85444.1	VroOz08_00145	VjaLMG25398_03570	VhaVHJR7_05300	VhaVHJR4_05184	Vja090810c_02862	AGB11304.1	KIP65446.1	VjaMWB21_03975	KIP67456.1	KIF44507.1	AHJ01064.1	VroLMG21460_02147	VowOCN002_00092	VowGRA50_12_00283	VhaNBRC15634_01220	VhaE385_02226	KIF48763.1	Vow051011B_00369	BAC61289.1	Vja201212A_00420	Vca1114GL_02022	Vca051011E_01164	Vca051011F_00197	Vca051011G_00129	KGR32687.1	Vca200612B_02071	VhaKC13_17_5_05203	AGU94994.1	Vca151112C_01533	VcaCCS02_00009	VcaDS40M4_00006	ELU49803.1	EDL67942.1	0.888321
ORTHOMCL811	VroDAT722_00229	Vha823TEZ1_04434	AKU56488.1	AGQ92850.1	KNY45230.1	VhaZJ0603_03410	AGQ97111.1	VowLMG25430_02592	EMR36493.1	VowATCC25919_03034	VhaCAIM463_03174	KNY44167.1	Vja200612G_01632	VhaAOD131_01923	EEZ85426.1	VroOz08_04666	VjaLMG25398_01812	VhaVHJR7_02282	VhaVHJR4_00893	Vja090810c_02088	AGB11391.1	KIP76489.1	VjaMWB21_05081	KIP75659.1	KIF48647.1	AHJ01139.1	VroLMG21460_04149	VowOCN002_01027	VowGRA50_12_01406	VhaNBRC15634_02850	VhaE385_04916	KIF52574.1	Vow051011B_02290	BAC61363.1	Vja201212A_02699	Vca1114GL_03377	Vca051011E_04992	Vca051011F_02096	Vca051011G_02165	KGR37387.1	Vca200612B_05062	VhaKC13_17_5_02711	AGU98131.1	Vca151112C_00852	VcaCCS02_02112	VcaDS40M4_00741	ELU50543.1	EDL69079.1	0.888311
ORTHOMCL3161	VroDAT722_04600	Vha823TEZ1_00266	AKU53594.1	AGQ89681.1	KNY39350.1	VhaZJ0603_06159	AGQ99637.1	VowLMG25430_00598	EMR35207.1	VowATCC25919_04611	VhaCAIM463_04240	KNY48552.1	Vja200612G_04137	VhaAOD131_01713	EEZ87081.1	VroOz08_00154	VjaLMG25398_03579	VhaVHJR7_05309	VhaVHJR4_05193	Vja090810c_02853	AGB11295.1	KIP65453.1	VjaMWB21_03984	KIP67449.1	KIF44498.1	AHJ01055.1	VroLMG21460_02138	VowOCN002_00101	VowGRA50_12_00274	VhaNBRC15634_01211	VhaE385_02235	KIF48754.1	Vow051011B_00378	BAC61280.1	Vja201212A_00429	Vca1114GL_02031	Vca051011E_01155	Vca051011F_00188	Vca051011G_00120	KGR32696.1	Vca200612B_02062	VhaKC13_17_5_05194	AGU95003.1	Vca151112C_01542	VcaCCS02_00018	VcaDS40M4_00015	ELU49564.1	EDL67963.1	0.888228
ORTHOMCL1190	VroDAT722_04137	Vha823TEZ1_00816	AKU56115.1	AGQ90013.1	KNY44278.1	VhaZJ0603_03934	AGQ99304.1	VowLMG25430_04667	EMR35589.1	VowATCC25919_04453	VhaCAIM463_05219	KNY47907.1	Vja200612G_02746	VhaAOD131_04591	EEZ88459.1	VroOz08_04268	VjaLMG25398_03039	VhaVHJR7_00177	VhaVHJR4_00289	Vja090810c_04141	AGB08874.1	KIP77873.1	VjaMWB21_04340	KIP72607.1	KIF47052.1	AHI98325.1	VroLMG21460_02183	VowOCN002_01820	VowGRA50_12_02646	VhaNBRC15634_04511	VhaE385_01289	KIF50825.1	Vow051011B_01367	BAC58608.1	Vja201212A_03130	Vca1114GL_01621	Vca051011E_01886	Vca051011F_03459	Vca051011G_00622	KGR34660.1	Vca200612B_02152	VhaKC13_17_5_04306	AGU96564.1	Vca151112C_03064	VcaCCS02_01835	VcaDS40M4_02121	ELU53784.1	EDL68409.1	0.888071
ORTHOMCL236	VroDAT722_01521	Vha823TEZ1_03491	AKU57061.1	AGQ93667.1	KNY46565.1	VhaZJ0603_01774	AGQ96256.1	VowLMG25430_01530	EMR34835.1	VowATCC25919_04654	VhaCAIM463_02689	KNY38741.1	Vja200612G_04200	VhaAOD131_05068	EEZ86818.1	VroOz08_03888	VjaLMG25398_03789	VhaVHJR7_03312	VhaVHJR4_03830	Vja090810c_04043	AGB11943.1	KIP67192.1	VjaMWB21_03623	KIP73084.1	KIF49762.1	AHJ02140.1	VroLMG21460_00839	VowOCN002_04802	VowGRA50_12_04832	VhaNBRC15634_02070	VhaE385_02869	KIF51773.1	Vow051011B_00181	BAC61966.1	Vja201212A_04444	Vca1114GL_04545	Vca051011E_01448	Vca051011F_00594	Vca051011G_04597	KGR36123.1	Vca200612B_04454	VhaKC13_17_5_01132	AGU97678.1	Vca151112C_01305	VcaCCS02_02908	VcaDS40M4_00337	ELU51743.1	EDL69482.1	0.887997
ORTHOMCL2041	VroDAT722_04795	Vha823TEZ1_05130	AKU53781.1	AGQ89511.1	KNY44924.1	VhaZJ0603_05347	AGQ99810.1	VowLMG25430_04386	EMR35000.1	VowATCC25919_00995	VhaCAIM463_03167	KNY47527.1	Vja200612G_02045	VhaAOD131_05572	EEZ87885.1	VroOz08_02689	VjaLMG25398_03697	VhaVHJR7_04872	VhaVHJR4_04635	Vja090810c_00847	AGB11110.1	KIP67393.1	VjaMWB21_03338	KIP70979.1	KIF47979.1	AHJ00860.1	VroLMG21460_03531	VowOCN002_01541	VowGRA50_12_00592	VhaNBRC15634_04205	VhaE385_02743	KIF47307.1	Vow051011B_04226	BAC61067.1	Vja201212A_05125	Vca1114GL_02236	Vca051011E_02867	Vca051011F_03185	Vca051011G_01021	KGR32745.1	Vca200612B_00325	VhaKC13_17_5_04867	AGU95160.1	Vca151112C_04513	VcaCCS02_01316	VcaDS40M4_03693	ELU51836.1	EDL67682.1	0.887954
ORTHOMCL1292	VroDAT722_00689	Vha823TEZ1_04934	AKU56921.1	AGQ94120.1	KNY46049.1	VhaZJ0603_02874	AGQ97252.1	VowLMG25430_00637	EMR34287.1	VowATCC25919_02485	VhaCAIM463_03054	KNY39644.1	Vja200612G_05387	VhaAOD131_02432	EEZ89257.1	VroOz08_00364	VjaLMG25398_00399	VhaVHJR7_01750	VhaVHJR4_04460	Vja090810c_04938	AGB11812.1	KIP68111.1	VjaMWB21_04123	KIP69519.1	KIF48123.1	AHJ02278.1	VroLMG21460_04380	VowOCN002_00445	VowGRA50_12_03262	VhaNBRC15634_02022	VhaE385_00533	KIF52402.1	Vow051011B_02697	BAC61825.1	Vja201212A_01496	Vca1114GL_03891	Vca051011E_02680	Vca051011F_01405	Vca051011G_02703	KGR36902.1	Vca200612B_03845	VhaKC13_17_5_03196	AGU97295.1	Vca151112C_02804	VcaCCS02_01442	VcaDS40M4_02846	ELU52004.1	EDL68866.1	0.887632
ORTHOMCL2301	VroDAT722_00058	Vha823TEZ1_04258	AKU56592.1	AGQ92924.1	KNY40863.1	VhaZJ0603_03601	AGQ97205.1	VowLMG25430_03169	EMR36109.1	VowATCC25919_03772	VhaCAIM463_02893	KNY43266.1	Vja200612G_01220	VhaAOD131_01737	EEZ89515.1	VroOz08_01327	VjaLMG25398_03295	VhaVHJR7_02454	VhaVHJR4_01084	Vja090810c_03147	AGB11494.1	KIP74427.1	VjaMWB21_04715	KIP69196.1	KIF44907.1	AHJ01245.1	VroLMG21460_04007	VowOCN002_01164	VowGRA50_12_01544	VhaNBRC15634_03767	VhaE385_01113	KIF52703.1	Vow051011B_02157	BAC61472.1	Vja201212A_02522	Vca1114GL_03217	Vca051011E_05155	Vca051011F_01937	Vca051011G_02005	KGR37548.1	Vca200612B_01987	VhaKC13_17_5_02550	AGU97078.1	Vca151112C_01013	VcaCCS02_02273	VcaDS40M4_01395	ELU50304.1	EDL69946.1	0.887618
ORTHOMCL598	VroDAT722_00772	Vha823TEZ1_05030	AKU56971.1	AGQ93739.1	KNY39781.1	VhaZJ0603_05010	AGQ96185.1	VowLMG25430_00793	EMR34191.1	VowATCC25919_02415	VhaCAIM463_00181	KNY39527.1	Vja200612G_00702	VhaAOD131_02531	EEZ89325.1	VroOz08_00263	VjaLMG25398_04972	VhaVHJR7_01624	VhaVHJR4_04364	Vja090810c_05015	AGB11860.1	KIP76216.1	VjaMWB21_00709	KIP69458.1	KIF46840.1	AHJ02226.1	VroLMG21460_04461	VowOCN002_00369	VowGRA50_12_03339	VhaNBRC15634_01130	VhaE385_00846	KIF52474.1	Vow051011B_02772	BAC61880.1	Vja201212A_01427	Vca1114GL_03955	Vca051011E_02744	Vca051011F_01469	Vca051011G_02640	KGR36844.1	Vca200612B_03780	VhaKC13_17_5_03260	AGU97336.1	Vca151112C_02739	VcaCCS02_01505	VcaDS40M4_02714	ELU49949.1	EDL67494.1	0.887596
ORTHOMCL2224	VroDAT722_01587	Vha823TEZ1_04813	AKU57792.1	AGQ92579.1	KNY38423.1	VhaZJ0603_03009	AGQ96850.1	VowLMG25430_01224	EMR34409.1	VowATCC25919_00410	VhaCAIM463_03338	KNY41924.1	Vja200612G_01450	VhaAOD131_02304	EEZ86599.1	VroOz08_02070	VjaLMG25398_04205	VhaVHJR7_01884	VhaVHJR4_00512	Vja090810c_00300	AGB12708.1	KIP73957.1	VjaMWB21_00216	KIP76871.1	KIF50082.1	AHJ02413.1	VroLMG21460_00384	VowOCN002_03894	VowGRA50_12_05146	VhaNBRC15634_00880	VhaE385_00212	KIF51077.1	Vow051011B_03659	BAC62804.1	Vja201212A_05432	Vca1114GL_04849	Vca051011E_04393	Vca051011F_02577	Vca051011G_04115	KGR36415.1	Vca200612B_00119	VhaKC13_17_5_01424	AGU97898.1	Vca151112C_05118	VcaCCS02_01005	VcaDS40M4_01100	ELU50105.1	EDL70879.1	0.887512
ORTHOMCL2056	VroDAT722_04744	Vha823TEZ1_05054	AKU53717.1	AGQ89572.1	KNY42029.1	VhaZJ0603_05424	AGQ99749.1	VowLMG25430_03433	EMR36854.1	VowATCC25919_00646	VhaCAIM463_01642	KNY47591.1	Vja200612G_01293	VhaAOD131_05644	EEZ86874.1	VroOz08_02471	VjaLMG25398_00470	VhaVHJR7_04795	VhaVHJR4_04558	Vja090810c_01288	AGB11173.1	KIP69968.1	VjaMWB21_04790	KIP78490.1	KIF47915.1	AHJ00930.1	VroLMG21460_03610	VowOCN002_01461	VowGRA50_12_00672	VhaNBRC15634_02484	VhaE385_02816	KIF47370.1	Vow051011B_00675	BAC61136.1	Vja201212A_00461	Vca1114GL_02168	Vca051011E_02955	Vca051011F_03264	Vca051011G_01099	KGR32926.1	Vca200612B_00389	VhaKC13_17_5_04945	AGU95102.1	Vca151112C_04434	VcaCCS02_00052	VcaDS40M4_00882	ELU52495.1	EDL67733.1	0.887359
ORTHOMCL2666	VroDAT722_02678	Vha823TEZ1_01393	AKU55274.1	AGQ90743.1	KNY41010.1	VhaZJ0603_04500	AGQ98574.1	VowLMG25430_04244	EMR38410.1	VowATCC25919_02221	VhaCAIM463_04267	KNY45876.1	Vja200612G_00476	VhaAOD131_00872	EEZ85532.1	VroOz08_02280	VjaLMG25398_05224	VhaVHJR7_04587	VhaVHJR4_02014	Vja090810c_02759	AGB09686.1	KIP71590.1	VjaMWB21_04558	KIP78266.1	KIF47863.1	AHI99905.1	VroLMG21460_04443	VowOCN002_04226	VowGRA50_12_03992	VhaNBRC15634_04875	VhaE385_05831	KIF53962.1	Vow051011B_04348	BAC59534.1	Vja201212A_02290	Vca1114GL_00676	Vca051011E_03219	Vca051011F_04455	Vca051011G_03714	KGR35285.1	Vca200612B_02931	VhaKC13_17_5_01920	AGU94019.1	Vca151112C_04133	VcaCCS02_04239	VcaDS40M4_02902	ELU51022.1	EDL67906.1	0.887207
ORTHOMCL2127	VroDAT722_03385	Vha823TEZ1_02956	AKU55562.1	AGQ90492.1	KNY43298.1	VhaZJ0603_00554	AGQ98823.1	VowLMG25430_03018	EMR37900.1	VowATCC25919_00626	VhaCAIM463_02626	KNY47980.1	Vja200612G_00066	VhaAOD131_03454	EEZ88313.1	VroOz08_02721	VjaLMG25398_04596	VhaVHJR7_01012	VhaVHJR4_01940	Vja090810c_03713	AGB09418.1	KIP67708.1	VjaMWB21_00237	KIP79999.1	KIF46555.1	AHI99032.1	VroLMG21460_04773	VowOCN002_04611	VowGRA50_12_03569	VhaNBRC15634_01241	VhaE385_03654	KIF50914.1	Vow051011B_04052	BAC59222.1	Vja201212A_04375	Vca1114GL_01056	Vca051011E_03675	Vca051011F_01089	Vca051011G_03286	KGR34857.1	Vca200612B_01447	VhaKC13_17_5_02349	AGU94254.1	Vca151112C_03736	VcaCCS02_04609	VcaDS40M4_03807	ELU51939.1	EDL67921.1	0.88699
ORTHOMCL1154	VroDAT722_04282	Vha823TEZ1_00984	AKU55967.1	AGQ90153.1	KNY44422.1	VhaZJ0603_04085	AGQ99166.1	VowLMG25430_03517	EMR37136.1	VowATCC25919_02631	VhaCAIM463_00362	KNY47762.1	Vja200612G_02593	VhaAOD131_04741	EEZ86836.1	VroOz08_04419	VjaLMG25398_04416	VhaVHJR7_00026	VhaVHJR4_00441	Vja090810c_04295	AGB09023.1	KIP77727.1	VjaMWB21_05327	KIP72756.1	KIF45491.1	AHI98481.1	VroLMG21460_02743	VowOCN002_01973	VowGRA50_12_02810	VhaNBRC15634_00680	VhaE385_03356	KIF51763.1	Vow051011B_01216	BAC58798.1	Vja201212A_02978	Vca1114GL_01471	Vca051011E_01730	Vca051011F_03304	Vca051011G_01694	KGR34814.1	Vca200612B_04805	VhaKC13_17_5_04461	AGU94578.1	Vca151112C_03216	VcaCCS02_01995	VcaDS40M4_02263	ELU51120.1	EDL67974.1	0.88697
ORTHOMCL1710	VroDAT722_02377	Vha823TEZ1_02047	AKU54420.1	AGQ91321.1	KNY42572.1	VhaZJ0603_02557	AGQ97980.1	VowLMG25430_01294	EMR38606.1	VowATCC25919_01865	VhaCAIM463_03858	KNY41225.1	Vja200612G_04857	VhaAOD131_00532	EEZ87303.1	VroOz08_03682	VjaLMG25398_02659	VhaVHJR7_04227	VhaVHJR4_03472	Vja090810c_02202	AGB10434.1	KIP73640.1	VjaMWB21_04969	KIP66676.1	KIF44547.1	AHJ00191.1	VroLMG21460_03335	VowOCN002_03258	VowGRA50_12_02053	VhaNBRC15634_02396	VhaE385_04793	KIF54683.1	Vow051011B_00153	BAC60392.1	Vja201212A_03666	Vca1114GL_02958	Vca051011E_00289	Vca051011F_03600	Vca051011G_01853	KGR34248.1	Vca200612B_00181	VhaKC13_17_5_00483	AGU95701.1	Vca151112C_04294	VcaCCS02_03322	VcaDS40M4_00510	ELU49496.1	EDL68801.1	0.886948
ORTHOMCL304	VroDAT722_00896	Vha823TEZ1_03955	AKU57091.1	AGQ93319.1	KNY38558.1	VhaZJ0603_04908	AGQ96281.1	VowLMG25430_00020	EMR34091.1	VowATCC25919_02669	VhaCAIM463_04911	KNY39196.1	Vja200612G_01194	VhaAOD131_02634	EEZ88199.1	VroOz08_02930	VjaLMG25398_01429	VhaVHJR7_03724	VhaVHJR4_04262	Vja090810c_03354	AGB11975.1	KIP76309.1	VjaMWB21_01868	KIP66378.1	KIF47202.1	AHJ01722.1	VroLMG21460_00890	VowOCN002_00272	VowGRA50_12_00790	VhaNBRC15634_00548	VhaE385_04111	KIF46399.1	Vow051011B_04529	BAC61999.1	Vja201212A_00775	Vca1114GL_04059	Vca051011E_00900	Vca051011F_02316	Vca051011G_00207	KGR36723.1	Vca200612B_05177	VhaKC13_17_5_03383	AGU97398.1	Vca151112C_02634	VcaCCS02_00405	VcaDS40M4_02620	ELU52722.1	EDL69358.1	0.886914
ORTHOMCL454	VroDAT722_02078	Vha823TEZ1_02462	AKU54087.1	AGQ91648.1	KNY42904.1	VhaZJ0603_02146	AGQ97672.1	VowLMG25430_04815	EMR38015.1	VowATCC25919_03922	VhaCAIM463_00102	KNY46938.1	Vja200612G_03815	VhaAOD131_00141	EEZ87383.1	VroOz08_00608	VjaLMG25398_02350	VhaVHJR7_00677	VhaVHJR4_01259	Vja090810c_04328	AGB10767.1	KIP66509.1	VjaMWB21_02513	KIP79854.1	KIF49043.1	AHJ00530.1	VroLMG21460_03346	VowOCN002_02898	VowGRA50_12_01683	VhaNBRC15634_03895	VhaE385_04533	KIF54957.1	Vow051011B_00082	BAC60744.1	Vja201212A_04148	Vca1114GL_02564	Vca051011E_00645	Vca051011F_03970	Vca051011G_05085	KGR33906.1	Vca200612B_00881	VhaKC13_17_5_00844	AGU95424.1	Vca151112C_01739	VcaCCS02_05006	VcaDS40M4_04161	ELU52085.1	EDL66919.1	0.886706
ORTHOMCL3416	VroDAT722_00728	Vha823TEZ1_01556	AKU56985.1	AGQ93726.1	KNY45043.1	VhaZJ0603_01583	AGQ96198.1	VowLMG25430_00657	EMR33913.1	VowATCC25919_04962	VhaCAIM463_05177	KNY47104.1	Vja200612G_04798	VhaAOD131_03928	EEZ85797.1	VroOz08_04754	VjaLMG25398_00656	VhaVHJR7_03123	VhaVHJR4_03683	Vja090810c_03667	AGB11873.1	KIP65995.1	VjaMWB21_00356	KIP78348.1	KIF49855.1	AHJ02211.1	VroLMG21460_04505	VowOCN002_03654	VowGRA50_12_04909	VhaNBRC15634_01510	VhaE385_04175	KIF50618.1	Vow051011B_00704	BAC61895.1	Vja201212A_05183	Vca1114GL_04615	Vca051011E_01367	Vca051011F_00670	Vca051011G_04526	KGR36194.1	Vca200612B_04623	VhaKC13_17_5_01202	AGU97726.1	Vca151112C_01405	VcaCCS02_02981	VcaDS40M4_00257	ELU50435.1	EDL69754.1	0.886668
ORTHOMCL1270	VroDAT722_02930	Vha823TEZ1_03423	AKU54931.1	AGQ90895.1	KNY45822.1	VhaZJ0603_00047	AGQ98311.1	VowLMG25430_03792	EMR34773.1	VowATCC25919_04060	VhaCAIM463_02845	KNY41058.1	Vja200612G_03564	VhaAOD131_04814	EEZ86022.1	VroOz08_02595	VjaLMG25398_00735	VhaVHJR7_01514	VhaVHJR4_02612	Vja090810c_03456	AGB09990.1	KIP73400.1	VjaMWB21_04655	KIP69861.1	KIF45973.1	AHI99690.1	VroLMG21460_02918	VowOCN002_02527	VowGRA50_12_01216	VhaNBRC15634_01374	VhaE385_03247	KIF54331.1	Vow051011B_01135	BAC59914.1	Vja201212A_02876	Vca1114GL_00308	Vca051011E_02425	Vca051011F_05146	Vca051011G_01157	KGR35630.1	Vca200612B_03300	VhaKC13_17_5_04584	AGU93829.1	Vca151112C_02025	VcaCCS02_03874	VcaDS40M4_03611	ELU52451.1	EDL69548.1	0.886664
ORTHOMCL2197	VroDAT722_03929	Vha823TEZ1_02731	AKU55908.1	AGQ90208.1	KNY41706.1	VhaZJ0603_00973	AGQ99111.1	VowLMG25430_04448	EMR37294.1	VowATCC25919_01924	VhaCAIM463_01294	KNY44788.1	Vja200612G_05372	VhaAOD131_03061	EEZ87025.1	VroOz08_00926	VjaLMG25398_00728	VhaVHJR7_02697	VhaVHJR4_01701	Vja090810c_02172	AGB09081.1	KIP66935.1	VjaMWB21_00401	KIP65646.1	KIF46342.1	AHI98540.1	VroLMG21460_00126	VowOCN002_02266	VowGRA50_12_01001	VhaNBRC15634_02587	VhaE385_02104	KIF50482.1	Vow051011B_01764	BAC58860.1	Vja201212A_05066	Vca1114GL_01401	Vca051011E_04051	Vca051011F_02811	Vca051011G_02905	KGR33406.1	Vca200612B_02469	VhaKC13_17_5_03874	AGU94523.1	Vca151112C_00628	VcaCCS02_02642	VcaDS40M4_03435	ELU51490.1	EDL67264.1	0.886612
ORTHOMCL488	VroDAT722_04576	Vha823TEZ1_05243	AKU53577.1	AGQ89697.1	KNY45558.1	VhaZJ0603_05552	AGQ99558.1	VowLMG25430_01877	EMR35322.1	VowATCC25919_01565	VhaCAIM463_01097	KNY48570.1	Vja200612G_02541	VhaAOD131_01388	EEZ86741.1	VroOz08_04520	VjaLMG25398_05083	VhaVHJR7_05063	VhaVHJR4_04990	Vja090810c_01813	AGB08555.1	KIP68825.1	VjaMWB21_00318	KIP70313.1	KIF49267.1	AHI97986.1	VroLMG21460_02429	VowOCN002_00082	VowGRA50_12_00469	VhaNBRC15634_03949	VhaE385_03724	KIF52820.1	Vow051011B_01017	BAC58292.1	Vja201212A_01265	Vca1114GL_02006	Vca051011E_01040	Vca051011F_01688	Vca051011G_02791	KGR33135.1	Vca200612B_00554	VhaKC13_17_5_02375	AGU96668.1	Vca151112C_02513	VcaCCS02_04722	VcaDS40M4_03514	ELU51333.1	EDL67511.1	0.88656
ORTHOMCL1740	VroDAT722_02306	Vha823TEZ1_02607	AKU54231.1	AGQ91523.1	KNY41091.1	VhaZJ0603_02294	AGQ97798.1	VowLMG25430_02789	EMR38074.1	VowATCC25919_02317	VhaCAIM463_02146	KNY46804.1	Vja200612G_03967	VhaAOD131_00284	EEZ88739.1	VroOz08_00755	VjaLMG25398_02505	VhaVHJR7_00530	VhaVHJR4_01402	Vja090810c_05197	AGB10615.1	KIP77127.1	VjaMWB21_01519	KIP79715.1	KIF48896.1	AHI98859.1	VroLMG21460_04566	VowOCN002_03052	VowGRA50_12_01847	VhaNBRC15634_03025	VhaE385_04678	KIF51300.1	Vow051011B_02866	BAC60600.1	Vja201212A_04301	Vca1114GL_02713	Vca051011E_00493	Vca051011F_03817	Vca051011G_04934	KGR33757.1	Vca200612B_01081	VhaKC13_17_5_00688	AGU95529.1	Vca151112C_01893	VcaCCS02_03525	VcaDS40M4_04280	ELU53282.1	EDL67059.1	0.886468
ORTHOMCL2569	VroDAT722_04480	Vha823TEZ1_00600	AKU56326.1	AGQ89837.1	KNY38831.1	VhaZJ0603_03710	AGQ99480.1	VowLMG25430_03600	EMR36739.1	VowATCC25919_04237	VhaCAIM463_01432	KNY41541.1	Vja200612G_02984	VhaAOD131_04363	EEZ89940.1	VroOz08_04020	VjaLMG25398_03985	VhaVHJR7_00399	VhaVHJR4_00078	Vja090810c_01894	AGB08641.1	KIP78071.1	VjaMWB21_02778	KIP79252.1	KIF47411.1	AHI98078.1	VroLMG21460_03401	VowOCN002_01323	VowGRA50_12_02432	VhaNBRC15634_04093	VhaE385_01542	KIF52977.1	Vow051011B_03070	BAC58388.1	Vja201212A_00556	Vca1114GL_01843	Vca051011E_02100	Vca051011F_04716	Vca051011G_00831	KGR34448.1	Vca200612B_03216	VhaKC13_17_5_04095	AGU94864.1	Vca151112C_02185	VcaCCS02_01621	VcaDS40M4_04586	ELU53440.1	EDL68742.1	0.886436
ORTHOMCL1837	VroDAT722_04589	Vha823TEZ1_00277	AKU53605.1	AGQ89670.1	KNY39361.1	VhaZJ0603_06148	AGQ99648.1	VowLMG25430_00587	EMR35174.1	VowATCC25919_04622	VhaCAIM463_04251	KNY48541.1	Vja200612G_04126	VhaAOD131_01702	EEZ87091.1	VroOz08_00165	VjaLMG25398_03590	VhaVHJR7_05320	VhaVHJR4_05205	Vja090810c_02842	AGB11284.1	KIP65464.1	VjaMWB21_03995	KIP67438.1	KIF44487.1	AHJ01044.1	VroLMG21460_02127	VowOCN002_00112	VowGRA50_12_00263	VhaNBRC15634_01200	VhaE385_02246	KIF48743.1	Vow051011B_00389	BAC61267.1	Vja201212A_00440	Vca1114GL_02044	Vca051011E_01142	Vca051011F_00175	Vca051011G_00107	KGR32709.1	Vca200612B_02049	VhaKC13_17_5_05181	AGU95014.1	Vca151112C_01555	VcaCCS02_00031	VcaDS40M4_00026	ELU49750.1	EDL67953.1	0.886367
ORTHOMCL2319	VroDAT722_00899	Vha823TEZ1_03960	AKU57481.1	AGQ93315.1	KNY38563.1	VhaZJ0603_04913	AGQ96618.1	VowLMG25430_00441	EMR34096.1	VowATCC25919_02674	VhaCAIM463_04916	KNY39191.1	Vja200612G_01189	VhaAOD131_02629	EEZ89426.1	VroOz08_02933	VjaLMG25398_01434	VhaVHJR7_03729	VhaVHJR4_04267	Vja090810c_03359	AGB12361.1	KIP76304.1	VjaMWB21_01873	KIP66373.1	KIF47197.1	AHJ01715.1	VroLMG21460_00981	VowOCN002_00277	VowGRA50_12_00785	VhaNBRC15634_00543	VhaE385_04106	KIF46394.1	Vow051011B_04524	BAC62426.1	Vja201212A_00780	Vca1114GL_04054	Vca051011E_00905	Vca051011F_02321	Vca051011G_00212	KGR36728.1	Vca200612B_05182	VhaKC13_17_5_03378	AGU97394.1	Vca151112C_02639	VcaCCS02_00400	VcaDS40M4_02625	ELU52717.1	EDL69364.1	0.885754
ORTHOMCL300	VroDAT722_01425	Vha823TEZ1_00447	AKU57503.1	AGQ93295.1	KNY40184.1	VhaZJ0603_04943	AGQ96638.1	VowLMG25430_00118	EMR34124.1	VowATCC25919_02714	VhaCAIM463_01788	KNY42390.1	Vja200612G_00775	VhaAOD131_02599	EEZ89391.1	VroOz08_03818	VjaLMG25398_01464	VhaVHJR7_01558	VhaVHJR4_04297	Vja090810c_03388	AGB12386.1	KIP76280.1	VjaMWB21_01902	KIP69387.1	KIF47168.1	AHJ01690.1	VroLMG21460_03185	VowOCN002_00318	VowGRA50_12_00744	VhaNBRC15634_00611	VhaE385_00780	KIF50226.1	Vow051011B_04484	BAC62451.1	Vja201212A_00811	Vca1114GL_04023	Vca051011E_00936	Vca051011F_02352	Vca051011G_00243	KGR36755.1	Vca200612B_05210	VhaKC13_17_5_03345	AGU97375.1	Vca151112C_02669	VcaCCS02_00369	VcaDS40M4_02649	ELU52691.1	EDL69437.1	0.885713
ORTHOMCL3011	VroDAT722_02459	Vha823TEZ1_03258	AKU55358.1	AGQ90672.1	KNY44039.1	VhaZJ0603_00225	AGQ98645.1	VowLMG25430_04869	EMR35420.1	VowATCC25919_03359	VhaCAIM463_05333	KNY43692.1	Vja200612G_04933	VhaAOD131_04982	EEZ85994.1	VroOz08_03074	VjaLMG25398_01054	VhaVHJR7_01345	VhaVHJR4_02782	Vja090810c_00169	AGB09610.1	KIP71676.1	VjaMWB21_01646	KIP78178.1	KIF45177.1	AHI99987.1	VroLMG21460_03142	VowOCN002_04320	VowGRA50_12_03898	VhaNBRC15634_01795	VhaE385_02617	KIF54052.1	Vow051011B_03399	BAC59449.1	Vja201212A_01769	Vca1114GL_00769	Vca051011E_03125	Vca051011F_04361	Vca051011G_03621	KGR35191.1	Vca200612B_04020	VhaKC13_17_5_02014	AGU93695.1	Vca151112C_04040	VcaCCS02_04331	VcaDS40M4_01798	ELU53385.1	EDL68471.1	0.885584
ORTHOMCL1974	VroDAT722_04455	Vha823TEZ1_00575	AKU56352.1	AGQ89815.1	KNY41466.1	VhaZJ0603_03685	AGQ99502.1	VowLMG25430_03576	EMR36764.1	VowATCC25919_04212	VhaCAIM463_01407	KNY41517.1	Vja200612G_05194	VhaAOD131_04338	EEZ89964.1	VroOz08_03995	VjaLMG25398_04010	VhaVHJR7_00424	VhaVHJR4_00053	Vja090810c_01870	AGB08617.1	KIP78094.1	VjaMWB21_02802	KIP79275.1	KIF47435.1	AHI98050.1	VroLMG21460_03376	VowOCN002_01299	VowGRA50_12_02408	VhaNBRC15634_02539	VhaE385_01568	KIF53001.1	Vow051011B_03094	BAC58359.1	Vja201212A_00532	Vca1114GL_01867	Vca051011E_02125	Vca051011F_04740	Vca051011G_00856	KGR34424.1	Vca200612B_03191	VhaKC13_17_5_04071	AGU94885.1	Vca151112C_02209	VcaCCS02_01595	VcaDS40M4_04561	ELU53414.1	EDL68860.1	0.885541
ORTHOMCL1115	VroDAT722_00722	Vha823TEZ1_01550	AKU56991.1	AGQ93720.1	KNY45049.1	VhaZJ0603_01589	AGQ96204.1	VowLMG25430_00651	EMR33919.1	VowATCC25919_04968	VhaCAIM463_05171	KNY47110.1	Vja200612G_04804	VhaAOD131_03922	EEZ85791.1	VroOz08_04748	VjaLMG25398_00650	VhaVHJR7_03129	VhaVHJR4_03689	Vja090810c_03673	AGB11879.1	KIP65990.1	VjaMWB21_00362	KIP78354.1	KIF49850.1	AHJ02206.1	VroLMG21460_04511	VowOCN002_03648	VowGRA50_12_04903	VhaNBRC15634_01516	VhaE385_04181	KIF50624.1	Vow051011B_00698	BAC61902.1	Vja201212A_05177	Vca1114GL_04609	Vca051011E_01373	Vca051011F_00664	Vca051011G_04532	KGR36188.1	Vca200612B_04617	VhaKC13_17_5_01196	AGU97721.1	Vca151112C_01399	VcaCCS02_02975	VcaDS40M4_00263	ELU50429.1	EDL69682.1	0.885152
ORTHOMCL2502	VroDAT722_01528	Vha823TEZ1_03499	AKU57068.1	AGQ94101.1	KNY46572.1	VhaZJ0603_01781	AGQ97271.1	VowLMG25430_01537	EMR34842.1	VowATCC25919_04663	VhaCAIM463_02682	KNY38748.1	Vja200612G_04207	VhaAOD131_05075	EEZ85258.1	VroOz08_03895	VjaLMG25398_03781	VhaVHJR7_03319	VhaVHJR4_03837	Vja090810c_04036	AGB11950.1	KIP67186.1	VjaMWB21_03630	KIP73091.1	KIF49754.1	AHJ02133.1	VroLMG21460_01252	VowOCN002_04809	VowGRA50_12_04824	VhaNBRC15634_02063	VhaE385_02876	KIF51781.1	Vow051011B_00188	BAC61973.1	Vja201212A_04452	Vca1114GL_04538	Vca051011E_01455	Vca051011F_00586	Vca051011G_04605	KGR36116.1	Vca200612B_04446	VhaKC13_17_5_01124	AGU98710.1	Vca151112C_01297	VcaCCS02_02901	VcaDS40M4_00344	ELU51736.1	EDL69514.1	0.885094
ORTHOMCL2256	VroDAT722_01686	Vha823TEZ1_04179	AKU56661.1	AGQ92985.1	KNY43136.1	VhaZJ0603_01075	AGQ95910.1	VowLMG25430_01939	EMR34019.1	VowATCC25919_01986	VhaCAIM463_02011	KNY48433.1	Vja200612G_01756	VhaAOD131_05419	EEZ87980.1	VroOz08_01906	VjaLMG25398_05054	VhaVHJR7_03881	VhaVHJR4_04758	Vja090810c_02927	AGB11560.1	KIP77622.1	VjaMWB21_02605	KIP65942.1	KIF44828.1	AHJ01316.1	VroLMG21460_01315	VowOCN002_04098	VowGRA50_12_05366	VhaNBRC15634_03331	VhaE385_02908	KIF51538.1	Vow051011B_03858	BAC61545.1	Vja201212A_00329	Vca1114GL_05038	Vca051011E_04575	Vca051011F_00023	Vca051011G_04316	KGR36605.1	Vca200612B_02591	VhaKC13_17_5_01615	AGU97141.1	Vca151112C_04923	VcaCCS02_04653	VcaDS40M4_02004	ELU52867.1	EDL71029.1	0.885066
ORTHOMCL466	VroDAT722_01987	Vha823TEZ1_00394	AKU53962.1	AGQ91758.1	KNY39505.1	VhaZJ0603_02013	AGQ97562.1	VowLMG25430_03718	EMR36049.1	VowATCC25919_00258	VhaCAIM463_01216	KNY43495.1	Vja200612G_04985	VhaAOD131_00010	EEZ88955.1	VroOz08_02513	VjaLMG25398_00031	VhaVHJR7_00812	VhaVHJR4_01128	Vja090810c_00340	AGB10891.1	KIP69015.1	VjaMWB21_00773	KIP72273.1	KIF46117.1	AHJ00655.1	VroLMG21460_01269	VowOCN002_02760	VowGRA50_12_00193	VhaNBRC15634_00504	VhaE385_04400	KIF47882.1	Vow051011B_01851	BAC60877.1	Vja201212A_04007	Vca1114GL_02437	Vca051011E_00779	Vca051011F_01843	Vca051011G_05240	KGR33661.1	Vca200612B_00795	VhaKC13_17_5_03947	AGU95316.1	Vca151112C_00043	VcaCCS02_04873	VcaDS40M4_04449	ELU50256.1	EDL67387.1	0.885058
ORTHOMCL2196	VroDAT722_03939	Vha823TEZ1_02741	AKU55898.1	AGQ90218.1	KNY41696.1	VhaZJ0603_00963	AGQ99101.1	VowLMG25430_04458	EMR37284.1	VowATCC25919_01914	VhaCAIM463_01304	KNY44778.1	Vja200612G_05362	VhaAOD131_03071	EEZ87016.1	VroOz08_01068	VjaLMG25398_00718	VhaVHJR7_02687	VhaVHJR4_01691	Vja090810c_02182	AGB09091.1	KIP66925.1	VjaMWB21_01345	KIP79584.1	KIF46332.1	AHI98550.1	VroLMG21460_03232	VowOCN002_02276	VowGRA50_12_00991	VhaNBRC15634_02597	VhaE385_02094	KIF50472.1	Vow051011B_01754	BAC58871.1	Vja201212A_05056	Vca1114GL_01391	Vca051011E_04041	Vca051011F_02821	Vca051011G_02915	KGR33416.1	Vca200612B_02479	VhaKC13_17_5_03864	AGU94513.1	Vca151112C_00638	VcaCCS02_02632	VcaDS40M4_03425	ELU51480.1	EDL69100.1	0.884973
ORTHOMCL3111	VroDAT722_01419	Vha823TEZ1_00470	AKU57508.1	AGQ93290.1	KNY40189.1	VhaZJ0603_04948	AGQ96643.1	VowLMG25430_00096	EMR34129.1	VowATCC25919_02719	VhaCAIM463_01793	KNY42385.1	Vja200612G_00770	VhaAOD131_02594	EEZ89369.1	VroOz08_03812	VjaLMG25398_01469	VhaVHJR7_01563	VhaVHJR4_04302	Vja090810c_03393	AGB12391.1	KIP76275.1	VjaMWB21_01907	KIP69392.1	KIF47147.1	AHJ01685.1	VroLMG21460_03179	VowOCN002_00323	VowGRA50_12_00724	VhaNBRC15634_00616	VhaE385_00785	KIF50221.1	Vow051011B_04479	BAC62456.1	Vja201212A_00816	Vca1114GL_04018	Vca051011E_00941	Vca051011F_02357	Vca051011G_00248	KGR36779.1	Vca200612B_05215	VhaKC13_17_5_03340	AGU97371.1	Vca151112C_02674	VcaCCS02_00364	VcaDS40M4_02655	ELU52686.1	EDL69447.1	0.884798
ORTHOMCL1478	VroDAT722_04022	Vha823TEZ1_02832	AKU55796.1	AGQ90295.1	KNY41605.1	VhaZJ0603_00842	AGQ99022.1	VowLMG25430_01638	EMR37195.1	VowATCC25919_01507	VhaCAIM463_05062	KNY44696.1	Vja200612G_05261	VhaAOD131_03161	EEZ86933.1	VroOz08_03636	VjaLMG25398_04911	VhaVHJR7_02572	VhaVHJR4_01592	Vja090810c_04707	AGB09183.1	KIP67885.1	VjaMWB21_03442	KIP79475.1	KIF46221.1	AHJ00479.1	VroLMG21460_01490	VowOCN002_02364	VowGRA50_12_00903	VhaNBRC15634_02694	VhaE385_02005	KIF54559.1	Vow051011B_01669	BAC58965.1	Vja201212A_04970	Vca1114GL_01308	Vca051011E_03947	Vca051011F_02904	Vca051011G_03015	KGR33009.1	Vca200612B_01297	VhaKC13_17_5_03769	AGU94445.1	Vca151112C_00723	VcaCCS02_02548	VcaDS40M4_03343	ELU52636.1	EDL67596.1	0.884542
ORTHOMCL843	VroDAT722_01872	Vha823TEZ1_00049	AKU53900.1	AGQ91814.1	KNY44608.1	VhaZJ0603_05606	AGQ97506.1	VowLMG25430_02910	EMR39026.1	VowATCC25919_00456	VhaCAIM463_05278	KNY41820.1	Vja200612G_00168	VhaAOD131_01186	EEZ86001.1	VroOz08_01693	VjaLMG25398_02054	VhaVHJR7_04943	VhaVHJR4_04875	Vja090810c_05324	AGB10951.1	KIP74789.1	VjaMWB21_03072	KIP68950.1	KIF45004.1	AHJ00735.1	VroLMG21460_03056	VowOCN002_01661	VowGRA50_12_00516	VhaNBRC15634_03087	VhaE385_03118	KIF52199.1	Vow051011B_04893	BAC60939.1	Vja201212A_01116	Vca1114GL_02356	Vca051011E_01090	Vca051011F_05008	Vca051011G_00056	KGR33180.1	Vca200612B_01858	VhaKC13_17_5_02494	AGU95263.1	Vca151112C_01127	VcaCCS02_02722	VcaDS40M4_03267	ELU50011.1	EDL68061.1	0.884415
ORTHOMCL2117	VroDAT722_03448	Vha823TEZ1_03019	AKU55498.1	AGQ90551.1	KNY43358.1	VhaZJ0603_00491	AGQ98764.1	VowLMG25430_02472	EMR35787.1	VowATCC25919_01344	VhaCAIM463_02252	KNY38795.1	Vja200612G_02359	VhaAOD131_03517	EEZ86195.1	VroOz08_03535	VjaLMG25398_04661	VhaVHJR7_01075	VhaVHJR4_01877	Vja090810c_03778	AGB09479.1	KIP67771.1	VjaMWB21_02382	KIP71865.1	KIF46617.1	AHJ00140.1	VroLMG21460_01659	VowOCN002_04545	VowGRA50_12_03638	VhaNBRC15634_03540	VhaE385_01620	KIF47117.1	Vow051011B_04118	BAC59290.1	Vja201212A_00898	Vca1114GL_00995	Vca051011E_03614	Vca051011F_01028	Vca051011G_03347	KGR34919.1	Vca200612B_04502	VhaKC13_17_5_02288	AGU94201.1	Vca151112C_03797	VcaCCS02_04548	VcaDS40M4_01630	ELU51365.1	EDL70178.1	0.884263
ORTHOMCL1025	VroDAT722_01988	Vha823TEZ1_00393	AKU53961.1	AGQ91759.1	KNY39504.1	VhaZJ0603_02012	AGQ97561.1	VowLMG25430_03717	EMR36048.1	VowATCC25919_00259	VhaCAIM463_01215	KNY43496.1	Vja200612G_04986	VhaAOD131_00009	EEZ88956.1	VroOz08_02514	VjaLMG25398_00032	VhaVHJR7_00813	VhaVHJR4_01127	Vja090810c_00341	AGB10892.1	KIP69014.1	VjaMWB21_00772	KIP72272.1	KIF46118.1	AHJ00656.1	VroLMG21460_01268	VowOCN002_02759	VowGRA50_12_00194	VhaNBRC15634_00505	VhaE385_04399	KIF47883.1	Vow051011B_01852	BAC60878.1	Vja201212A_04006	Vca1114GL_02436	Vca051011E_00780	Vca051011F_01844	Vca051011G_05241	KGR33662.1	Vca200612B_00796	VhaKC13_17_5_03946	AGU95315.1	Vca151112C_00042	VcaCCS02_04872	VcaDS40M4_04448	ELU50257.1	EDL67384.1	0.884185
ORTHOMCL271	VroDAT722_03897	Vha823TEZ1_02697	AKU55936.1	AGQ90183.1	KNY41738.1	VhaZJ0603_01006	AGQ99136.1	VowLMG25430_04417	EMR38570.1	VowATCC25919_01956	VhaCAIM463_03985	KNY44820.1	Vja200612G_02421	VhaAOD131_03027	EEZ87057.1	VroOz08_00894	VjaLMG25398_02895	VhaVHJR7_02730	VhaVHJR4_01734	Vja090810c_02139	AGB09053.1	KIP66966.1	VjaMWB21_01464	KIP65629.1	KIF46374.1	AHI98512.1	VroLMG21460_01919	VowOCN002_02234	VowGRA50_12_01032	VhaNBRC15634_02785	VhaE385_02137	KIF50513.1	Vow051011B_01796	BAC58830.1	Vja201212A_05100	Vca1114GL_01434	Vca051011E_04083	Vca051011F_02780	Vca051011G_02872	KGR33373.1	Vca200612B_02437	VhaKC13_17_5_03907	AGU94548.1	Vca151112C_00596	VcaCCS02_02675	VcaDS40M4_03463	ELU50625.1	EDL68010.1	0.88409
ORTHOMCL168	VroDAT722_00454	Vha823TEZ1_04710	AKU56739.1	AGQ93054.1	KNY46432.1	VhaZJ0603_03108	AGQ95983.1	VowLMG25430_02986	EMR34513.1	VowATCC25919_03500	VhaCAIM463_03442	KNY46297.1	Vja200612G_03340	VhaAOD131_02204	EEZ89029.1	VroOz08_04785	VjaLMG25398_02152	VhaVHJR7_01983	VhaVHJR4_00612	Vja090810c_02607	AGB11638.1	KIP71076.1	VjaMWB21_00886	KIP77266.1	KIF48331.1	AHJ01394.1	VroLMG21460_02022	VowOCN002_00669	VowGRA50_12_03043	VhaNBRC15634_00775	VhaE385_00311	KIF51152.1	Vow051011B_01491	BAC61627.1	Vja201212A_03362	Vca1114GL_03684	Vca051011E_04711	Vca051011F_00324	Vca051011G_02474	KGR37086.1	Vca200612B_01203	VhaKC13_17_5_03008	AGU97185.1	Vca151112C_00492	VcaCCS02_03228	VcaDS40M4_02450	ELU53212.1	EDL70386.1	0.884018
ORTHOMCL1283	VroDAT722_03244	Vha823TEZ1_03353	AKU55133.1	AGQ90832.1	KNY44132.1	VhaZJ0603_00130	AGQ98458.1	VowLMG25430_04530	EMR38931.1	VowATCC25919_01209	VhaCAIM463_01571	KNY39163.1	Vja200612G_03723	VhaAOD131_04887	EEZ86094.1	VroOz08_03259	VjaLMG25398_02786	VhaVHJR7_01441	VhaVHJR4_02687	Vja090810c_00673	AGB09823.1	KIP73267.1	VjaMWB21_02014	KIP68224.1	KIF44613.1	AHI99513.1	VroLMG21460_00464	VowOCN002_02107	VowGRA50_12_01078	VhaNBRC15634_02160	VhaE385_02522	KIF54196.1	Vow051011B_05025	BAC59685.1	Vja201212A_03908	Vca1114GL_00165	Vca051011E_02556	Vca051011F_05237	Vca051011G_01309	KGR35774.1	Vca200612B_04206	VhaKC13_17_5_04757	AGU93759.1	Vca151112C_00283	VcaCCS02_03727	VcaDS40M4_04094	ELU50784.1	EDL70774.1	0.884015
ORTHOMCL2590	VroDAT722_00630	Vha823TEZ1_03975	AKU56833.1	AGQ93977.1	KNY47424.1	VhaZJ0603_01280	AGQ96068.1	VowLMG25430_00926	EMR35117.1	VowATCC25919_02579	VhaCAIM463_01022	KNY39255.1	Vja200612G_03466	VhaAOD131_04220	EEZ87547.1	VroOz08_04885	VjaLMG25398_04188	VhaVHJR7_02826	VhaVHJR4_03011	Vja090810c_04824	AGB11732.1	KIP71186.1	VjaMWB21_01275	KIP78455.1	KIF48217.1	AHJ01492.1	VroLMG21460_01141	VowOCN002_00545	VowGRA50_12_03164	VhaNBRC15634_01936	VhaE385_03995	KIF52309.1	Vow051011B_00027	BAC61730.1	Vja201212A_01606	Vca1114GL_03801	Vca051011E_02373	Vca051011F_00440	Vca051011G_02575	KGR36989.1	Vca200612B_02372	VhaKC13_17_5_03108	AGU97242.1	Vca151112C_00586	VcaCCS02_00307	VcaDS40M4_01713	ELU51697.1	EDL70400.1	0.883955
ORTHOMCL2904	VroDAT722_04591	Vha823TEZ1_00275	AKU53603.1	AGQ89672.1	KNY39359.1	VhaZJ0603_06150	AGQ99646.1	VowLMG25430_00589	EMR35176.1	VowATCC25919_04620	VhaCAIM463_04249	KNY48543.1	Vja200612G_04128	VhaAOD131_01704	EEZ87089.1	VroOz08_00163	VjaLMG25398_03588	VhaVHJR7_05318	VhaVHJR4_05203	Vja090810c_02844	AGB11286.1	KIP65462.1	VjaMWB21_03993	KIP67440.1	KIF44489.1	AHJ01046.1	VroLMG21460_02129	VowOCN002_00110	VowGRA50_12_00265	VhaNBRC15634_01202	VhaE385_02244	KIF48745.1	Vow051011B_00387	BAC61270.1	Vja201212A_00438	Vca1114GL_02042	Vca051011E_01144	Vca051011F_00177	Vca051011G_00109	KGR32707.1	Vca200612B_02051	VhaKC13_17_5_05183	AGU95012.1	Vca151112C_01553	VcaCCS02_00029	VcaDS40M4_00024	ELU49752.1	EDL67938.1	0.883861
ORTHOMCL1547	VroDAT722_01727	Vha823TEZ1_04130	AKU56709.1	AGQ93027.1	KNY43179.1	VhaZJ0603_01125	AGQ95954.1	VowLMG25430_01992	EMR38492.1	VowATCC25919_02044	VhaCAIM463_02060	KNY48392.1	Vja200612G_01361	VhaAOD131_05372	EEZ85334.1	VroOz08_01944	VjaLMG25398_04362	VhaVHJR7_03832	VhaVHJR4_04807	Vja090810c_02953	AGB11606.1	KIP77522.1	VjaMWB21_02964	KIP77021.1	KIF44774.1	AHJ01365.1	VroLMG21460_03862	VowOCN002_04046	VowGRA50_12_05309	VhaNBRC15634_03380	VhaE385_01883	KIF51685.1	Vow051011B_03804	BAC61596.1	Vja201212A_00370	Vca1114GL_04994	Vca051011E_04536	Vca051011F_02751	Vca051011G_04276	KGR36555.1	Vca200612B_02631	VhaKC13_17_5_01576	AGU98021.1	Vca151112C_04962	VcaCCS02_01164	VcaDS40M4_01290	ELU50182.1	EDL70898.1	0.883761
ORTHOMCL851	VroDAT722_01420	Vha823TEZ1_00469	AKU57507.1	AGQ93291.1	KNY40188.1	VhaZJ0603_04947	AGQ96642.1	VowLMG25430_00097	EMR34128.1	VowATCC25919_02718	VhaCAIM463_01792	KNY42386.1	Vja200612G_00771	VhaAOD131_02595	EEZ89370.1	VroOz08_03813	VjaLMG25398_01468	VhaVHJR7_01562	VhaVHJR4_04301	Vja090810c_03392	AGB12390.1	KIP76276.1	VjaMWB21_01906	KIP69391.1	KIF47148.1	AHJ01686.1	VroLMG21460_03180	VowOCN002_00322	VowGRA50_12_00725	VhaNBRC15634_00615	VhaE385_00784	KIF50222.1	Vow051011B_04480	BAC62455.1	Vja201212A_00815	Vca1114GL_04019	Vca051011E_00940	Vca051011F_02356	Vca051011G_00247	KGR36778.1	Vca200612B_05214	VhaKC13_17_5_03341	AGU97372.1	Vca151112C_02673	VcaCCS02_00365	VcaDS40M4_02654	ELU52687.1	EDL69395.1	0.88352
ORTHOMCL2935	VroDAT722_01135	Vha823TEZ1_03605	AKU57299.1	AGQ93498.1	KNY42418.1	VhaZJ0603_01889	AGQ96465.1	VowLMG25430_04952	EMR34942.1	VowATCC25919_00874	VhaCAIM463_04424	KNY40611.1	Vja200612G_04355	VhaAOD131_05178	EEZ89565.1	VroOz08_05191	VjaLMG25398_03099	VhaVHJR7_03428	VhaVHJR4_03962	Vja090810c_01409	AGB12192.1	KIP69552.1	VjaMWB21_00653	KIP79059.1	KIF49544.1	AHJ01899.1	VroLMG21460_01236	VowOCN002_05063	VowGRA50_12_04573	VhaNBRC15634_01613	VhaE385_02403	KIF54477.1	Vow051011B_03217	BAC62215.1	Vja201212A_04654	Vca1114GL_04341	Vca051011E_01660	Vca051011F_00825	Vca051011G_04797	KGR35909.1	Vca200612B_04246	VhaKC13_17_5_00920	AGU97528.1	Vca151112C_04614	VcaCCS02_00736	VcaDS40M4_00547	ELU52269.1	EDL66812.1	0.882919
ORTHOMCL387	VroDAT722_03351	Vha823TEZ1_01831	AKU54609.1	AGQ91163.1	KNY44867.1	VhaZJ0603_02786	AGQ98140.1	VowLMG25430_01422	EMR38813.1	VowATCC25919_02766	VhaCAIM463_04149	KNY43611.1	Vja200612G_02224	VhaAOD131_00739	EEZ85452.1	VroOz08_03314	VjaLMG25398_04509	VhaVHJR7_04020	VhaVHJR4_03267	Vja090810c_00904	AGB10246.1	KIP67495.1	VjaMWB21_00816	KIP67520.1	KIF50259.1	AHI99244.1	VroLMG21460_00870	VowOCN002_03501	VowGRA50_12_02290	VhaNBRC15634_02269	VhaE385_05629	KIF54811.1	Vow051011B_01405	BAC60195.1	Vja201212A_02143	Vca1114GL_03186	Vca051011E_00065	Vca051011F_04147	Vca051011G_00392	KGR34035.1	Vca200612B_03616	VhaKC13_17_5_00240	AGU95855.1	Vca151112C_03301	VcaCCS02_00659	VcaDS40M4_04009	ELU52767.1	EDL67361.1	0.88258
ORTHOMCL2136	VroDAT722_03704	Vha823TEZ1_01062	AKU55588.1	AGQ90468.1	KNY45782.1	VhaZJ0603_00589	AGQ98847.1	VowLMG25430_03410	EMR37870.1	VowATCC25919_05231	VhaCAIM463_04586	KNY46583.1	Vja200612G_01981	VhaAOD131_03419	EEZ88341.1	VroOz08_01173	VjaLMG25398_02279	VhaVHJR7_00975	VhaVHJR4_02559	Vja090810c_04494	AGB09392.1	KIP70401.1	VjaMWB21_00125	KIP77636.1	KIF46525.1	AHI98989.1	VroLMG21460_00087	VowOCN002_04646	VowGRA50_12_03537	VhaNBRC15634_02410	VhaE385_00945	KIF53475.1	Vow051011B_02463	BAC59193.1	Vja201212A_00973	Vca1114GL_01086	Vca051011E_03708	Vca051011F_03145	Vca051011G_03252	KGR33234.1	Vca200612B_02724	VhaKC13_17_5_00168	AGU94279.1	Vca151112C_03707	VcaCCS02_02295	VcaDS40M4_03836	ELU53028.1	EDL67394.1	0.882576
ORTHOMCL2908	VroDAT722_04611	Vha823TEZ1_00255	AKU53583.1	AGQ89692.1	KNY39341.1	VhaZJ0603_06170	AGQ99626.1	VowLMG25430_00609	EMR37455.1	VowATCC25919_04600	VhaCAIM463_04229	KNY48561.1	Vja200612G_04148	VhaAOD131_01724	EEZ85446.1	VroOz08_00143	VjaLMG25398_03568	VhaVHJR7_05298	VhaVHJR4_05182	Vja090810c_02864	AGB11306.1	KIP65444.1	VjaMWB21_03973	KIP67458.1	KIF44509.1	AHJ01066.1	VroLMG21460_02149	VowOCN002_00090	VowGRA50_12_00285	VhaNBRC15634_01222	VhaE385_02224	KIF48765.1	Vow051011B_00367	BAC61291.1	Vja201212A_00418	Vca1114GL_02020	Vca051011E_01166	Vca051011F_00199	Vca051011G_00131	KGR32685.1	Vca200612B_02073	VhaKC13_17_5_05205	AGU94992.1	Vca151112C_01531	VcaCCS02_00007	VcaDS40M4_00004	ELU49805.1	EDL67155.1	0.882529
ORTHOMCL669	VroDAT722_03390	Vha823TEZ1_02961	AKU55557.1	AGQ90497.1	KNY43477.1	VhaZJ0603_00549	AGQ98818.1	VowLMG25430_03023	EMR37905.1	VowATCC25919_00631	VhaCAIM463_02631	KNY48040.1	Vja200612G_00071	VhaAOD131_03459	EEZ88308.1	VroOz08_02716	VjaLMG25398_04601	VhaVHJR7_01017	VhaVHJR4_01935	Vja090810c_03718	AGB09422.1	KIP67713.1	VjaMWB21_00232	KIP79994.1	KIF46560.1	AHI99037.1	VroLMG21460_04779	VowOCN002_04606	VowGRA50_12_03574	VhaNBRC15634_01236	VhaE385_04267	KIF50909.1	Vow051011B_04057	BAC59228.1	Vja201212A_04380	Vca1114GL_01051	Vca051011E_03670	Vca051011F_01084	Vca051011G_03291	KGR34862.1	Vca200612B_01452	VhaKC13_17_5_02344	AGU94250.1	Vca151112C_03741	VcaCCS02_04604	VcaDS40M4_03802	ELU51934.1	EDL67911.1	0.882475
ORTHOMCL544	VroDAT722_04136	Vha823TEZ1_00815	AKU56116.1	AGQ90012.1	KNY44277.1	VhaZJ0603_03933	AGQ99305.1	VowLMG25430_04668	EMR35590.1	VowATCC25919_04452	VhaCAIM463_05220	KNY47908.1	Vja200612G_02747	VhaAOD131_04590	EEZ88458.1	VroOz08_04267	VjaLMG25398_03040	VhaVHJR7_00178	VhaVHJR4_00288	Vja090810c_04140	AGB08873.1	KIP77874.1	VjaMWB21_04339	KIP72606.1	KIF47051.1	AHI98324.1	VroLMG21460_02184	VowOCN002_01819	VowGRA50_12_02645	VhaNBRC15634_04510	VhaE385_01290	KIF50826.1	Vow051011B_01368	BAC58607.1	Vja201212A_03131	Vca1114GL_01622	Vca051011E_01887	Vca051011F_03460	Vca051011G_00623	KGR34659.1	Vca200612B_02153	VhaKC13_17_5_04305	AGU94707.1	Vca151112C_03063	VcaCCS02_01834	VcaDS40M4_02120	ELU53783.1	EDL68413.1	0.88216
ORTHOMCL1495	VroDAT722_03953	Vha823TEZ1_02755	AKU55884.1	AGQ90232.1	KNY41684.1	VhaZJ0603_00949	AGQ99089.1	VowLMG25430_04472	EMR37270.1	VowATCC25919_01900	VhaCAIM463_01318	KNY44767.1	Vja200612G_05348	VhaAOD131_03085	EEZ87001.1	VroOz08_01082	VjaLMG25398_00704	VhaVHJR7_02673	VhaVHJR4_01676	Vja090810c_02196	AGB09105.1	KIP66911.1	VjaMWB21_03370	KIP79570.1	KIF46319.1	AHI98581.1	VroLMG21460_02356	VowOCN002_02290	VowGRA50_12_00977	VhaNBRC15634_02611	VhaE385_02080	KIF50459.1	Vow051011B_01740	BAC58885.1	Vja201212A_05042	Vca1114GL_01377	Vca051011E_04027	Vca051011F_02835	Vca051011G_02929	KGR33430.1	Vca200612B_02493	VhaKC13_17_5_03850	AGU94502.1	Vca151112C_00652	VcaCCS02_02618	VcaDS40M4_03410	ELU51466.1	EDL69108.1	0.8821
ORTHOMCL2814	VroDAT722_00057	Vha823TEZ1_04257	AKU56593.1	AGQ92925.1	KNY40862.1	VhaZJ0603_03602	AGQ97206.1	VowLMG25430_03170	EMR36108.1	VowATCC25919_03775	VhaCAIM463_02894	KNY43267.1	Vja200612G_01217	VhaAOD131_01736	EEZ89514.1	VroOz08_01328	VjaLMG25398_03298	VhaVHJR7_02455	VhaVHJR4_01085	Vja090810c_03150	AGB11495.1	KIP74430.1	VjaMWB21_04712	KIP69198.1	KIF44906.1	AHJ01246.1	VroLMG21460_04008	VowOCN002_01167	VowGRA50_12_01545	VhaNBRC15634_03766	VhaE385_01114	KIF52704.1	Vow051011B_02154	BAC61473.1	Vja201212A_02519	Vca1114GL_03216	Vca051011E_05156	Vca051011F_01936	Vca051011G_02004	KGR37549.1	Vca200612B_01986	VhaKC13_17_5_02549	AGU97079.1	Vca151112C_01014	VcaCCS02_02274	VcaDS40M4_01396	ELU50303.1	EDL69974.1	0.881755
ORTHOMCL1304	VroDAT722_00771	Vha823TEZ1_05031	AKU56972.1	AGQ93738.1	KNY39782.1	VhaZJ0603_05009	AGQ96186.1	VowLMG25430_00792	EMR34190.1	VowATCC25919_02414	VhaCAIM463_00182	KNY39526.1	Vja200612G_00703	VhaAOD131_02532	EEZ89326.1	VroOz08_00262	VjaLMG25398_04971	VhaVHJR7_01623	VhaVHJR4_04363	Vja090810c_05016	AGB11861.1	KIP76217.1	VjaMWB21_00708	KIP69457.1	KIF46839.1	AHJ02225.1	VroLMG21460_04462	VowOCN002_00368	VowGRA50_12_03340	VhaNBRC15634_01131	VhaE385_00845	KIF52475.1	Vow051011B_02773	BAC61881.1	Vja201212A_01426	Vca1114GL_03956	Vca051011E_02745	Vca051011F_01470	Vca051011G_02639	KGR36843.1	Vca200612B_03779	VhaKC13_17_5_03261	AGU97337.1	Vca151112C_02738	VcaCCS02_01506	VcaDS40M4_02713	ELU49950.1	EDL67503.1	0.881522
ORTHOMCL3230	VroDAT722_03164	Vha823TEZ1_02225	AKU55052.1	AGQ90986.1	KNY39887.1	VhaZJ0603_04170	AGQ98393.1	VowLMG25430_02324	EMR38227.1	VowATCC25919_00592	VhaCAIM463_04789	KNY38701.1	Vja200612G_01038	VhaAOD131_01285	EEZ86316.1	VroOz08_02626	VjaLMG25398_05433	VhaVHJR7_04726	VhaVHJR4_02349	Vja090810c_00580	AGB09898.1	KIP75858.1	VjaMWB21_00557	KIP74161.1	KIF47628.1	AHI99563.1	VroLMG21460_03952	VowOCN002_02641	VowGRA50_12_04217	VhaNBRC15634_03699	VhaE385_00622	KIF52132.1	Vow051011B_05109	BAC59774.1	Vja201212A_05616	Vca1114GL_00438	Vca051011E_03486	Vca051011F_00547	Vca051011G_03931	KGR35500.1	Vca200612B_03064	VhaKC13_17_5_01706	AGU93907.1	Vca151112C_02421	VcaCCS02_03990	VcaDS40M4_03089	ELU53927.1	EDL70305.1	0.881432
ORTHOMCL1741	VroDAT722_02318	Vha823TEZ1_02595	AKU54219.1	AGQ91534.1	KNY41103.1	VhaZJ0603_02282	AGQ97787.1	VowLMG25430_02777	EMR35373.1	VowATCC25919_02305	VhaCAIM463_02134	KNY46816.1	Vja200612G_03955	VhaAOD131_00272	EEZ88695.1	VroOz08_00744	VjaLMG25398_02493	VhaVHJR7_00542	VhaVHJR4_01390	Vja090810c_05185	AGB10642.1	KIP77138.1	VjaMWB21_01507	KIP79726.1	KIF48908.1	AHI98847.1	VroLMG21460_02516	VowOCN002_03040	VowGRA50_12_01835	VhaNBRC15634_03013	VhaE385_04666	KIF51288.1	Vow051011B_02878	BAC60612.1	Vja201212A_04289	Vca1114GL_02701	Vca051011E_00505	Vca051011F_03829	Vca051011G_04946	KGR33769.1	Vca200612B_01093	VhaKC13_17_5_00700	AGU95518.1	Vca151112C_01881	VcaCCS02_03537	VcaDS40M4_04268	ELU53294.1	EDL68665.1	0.881403
ORTHOMCL651	VroDAT722_03169	Vha823TEZ1_02230	AKU55047.1	AGQ90981.1	KNY39892.1	VhaZJ0603_04175	AGQ98388.1	VowLMG25430_02319	EMR38222.1	VowATCC25919_00597	VhaCAIM463_04794	KNY38706.1	Vja200612G_01033	VhaAOD131_01290	EEZ86321.1	VroOz08_02631	VjaLMG25398_05438	VhaVHJR7_04721	VhaVHJR4_02344	Vja090810c_00585	AGB09903.1	KIP75863.1	VjaMWB21_00552	KIP74166.1	KIF47623.1	AHI99568.1	VroLMG21460_03947	VowOCN002_02636	VowGRA50_12_04222	VhaNBRC15634_03694	VhaE385_00617	KIF52127.1	Vow051011B_05114	BAC59779.1	Vja201212A_05621	Vca1114GL_00433	Vca051011E_03491	Vca051011F_00552	Vca051011G_03936	KGR35505.1	Vca200612B_03069	VhaKC13_17_5_01701	AGU93902.1	Vca151112C_02426	VcaCCS02_03985	VcaDS40M4_03094	ELU53932.1	EDL70263.1	0.881327
ORTHOMCL414	VroDAT722_02186	Vha823TEZ1_02124	AKU54352.1	AGQ91409.1	KNY39924.1	VhaZJ0603_02475	AGQ97912.1	VowLMG25430_03269	EMR37013.1	VowATCC25919_01765	VhaCAIM463_00233	KNY43858.1	Vja200612G_04705	VhaAOD131_00457	EEZ87791.1	VroOz08_02419	VjaLMG25398_00324	VhaVHJR7_04303	VhaVHJR4_03551	Vja090810c_01198	AGB10502.1	KIP65664.1	VjaMWB21_04918	KIP65565.1	KIF45395.1	AHJ00263.1	VroLMG21460_03263	VowOCN002_03178	VowGRA50_12_01972	VhaNBRC15634_01908	VhaE385_04313	KIF50371.1	Vow051011B_01812	BAC60479.1	Vja201212A_03579	Vca1114GL_02879	Vca051011E_00368	Vca051011F_03692	Vca051011G_01775	KGR34329.1	Vca200612B_00037	VhaKC13_17_5_00562	AGU95641.1	Vca151112C_04376	VcaCCS02_03400	VcaDS40M4_00134	ELU52405.1	EDL68216.1	0.881321
ORTHOMCL1596	VroDAT722_00230	Vha823TEZ1_04433	AKU56487.1	AGQ92849.1	KNY45229.1	VhaZJ0603_03411	AGQ97110.1	VowLMG25430_02593	EMR36492.1	VowATCC25919_03035	VhaCAIM463_03175	KNY44168.1	Vja200612G_01633	VhaAOD131_01922	EEZ85427.1	VroOz08_04667	VjaLMG25398_01811	VhaVHJR7_02283	VhaVHJR4_00894	Vja090810c_02089	AGB11390.1	KIP76488.1	VjaMWB21_05082	KIP75660.1	KIF48646.1	AHJ01138.1	VroLMG21460_04150	VowOCN002_01026	VowGRA50_12_01405	VhaNBRC15634_02849	VhaE385_04915	KIF52573.1	Vow051011B_02291	BAC61362.1	Vja201212A_02700	Vca1114GL_03378	Vca051011E_04991	Vca051011F_02097	Vca051011G_02166	KGR37386.1	Vca200612B_05063	VhaKC13_17_5_02712	AGU98130.1	Vca151112C_00851	VcaCCS02_02111	VcaDS40M4_00742	ELU50542.1	EDL69074.1	0.881206
ORTHOMCL619	VroDAT722_04743	Vha823TEZ1_05055	AKU53718.1	AGQ89571.1	KNY42030.1	VhaZJ0603_05423	AGQ99750.1	VowLMG25430_03434	EMR36855.1	VowATCC25919_00647	VhaCAIM463_01643	KNY47590.1	Vja200612G_01292	VhaAOD131_05643	EEZ86875.1	VroOz08_02472	VjaLMG25398_00469	VhaVHJR7_04796	VhaVHJR4_04559	Vja090810c_01289	AGB11172.1	KIP69967.1	VjaMWB21_04791	KIP78491.1	KIF47916.1	AHJ00929.1	VroLMG21460_03609	VowOCN002_01462	VowGRA50_12_00671	VhaNBRC15634_02485	VhaE385_02815	KIF47369.1	Vow051011B_00674	BAC61135.1	Vja201212A_00462	Vca1114GL_02169	Vca051011E_02954	Vca051011F_03263	Vca051011G_01098	KGR32927.1	Vca200612B_00390	VhaKC13_17_5_04944	AGU95103.1	Vca151112C_04435	VcaCCS02_00053	VcaDS40M4_00883	ELU52496.1	EDL67720.1	0.880837
ORTHOMCL2512	VroDAT722_00860	Vha823TEZ1_03863	AKU57460.1	AGQ94092.1	KNY42294.1	VhaZJ0603_05195	AGQ97389.1	VowLMG25430_04331	EMR35814.1	VowATCC25919_01090	VhaCAIM463_00544	KNY39947.1	Vja200612G_04507	VhaAOD131_02730	EEZ85601.1	VroOz08_02892	VjaLMG25398_03256	VhaVHJR7_03629	VhaVHJR4_04168	Vja090810c_00987	AGB12340.1	KIP67130.1	VjaMWB21_02164	KIP78926.1	KIF49698.1	AHJ02089.1	VroLMG21460_00927	VowOCN002_04879	VowGRA50_12_04758	VhaNBRC15634_04958	VhaE385_05286	KIF51845.1	Vow051011B_00441	BAC62404.1	Vja201212A_04508	Vca1114GL_04483	Vca051011E_01515	Vca051011F_00104	Vca051011G_04661	KGR36056.1	Vca200612B_04388	VhaKC13_17_5_01065	AGU97634.1	Vca151112C_01240	VcaCCS02_02843	VcaDS40M4_00395	ELU52185.1	EDL69472.1	0.880769
ORTHOMCL2025	VroDAT722_00747	Vha823TEZ1_00510	AKU57608.1	AGQ93247.1	KNY40227.1	VhaZJ0603_04986	AGQ96689.1	VowLMG25430_00286	EMR34166.1	VowATCC25919_02276	VhaCAIM463_01830	KNY39715.1	Vja200612G_00735	VhaAOD131_02555	EEZ89350.1	VroOz08_00238	VjaLMG25398_04938	VhaVHJR7_01600	VhaVHJR4_04340	Vja090810c_00389	AGB12440.1	KIP76241.1	VjaMWB21_00675	KIP69426.1	KIF47127.1	AHJ01633.1	VroLMG21460_04486	VowOCN002_00343	VowGRA50_12_00700	VhaNBRC15634_05015	VhaE385_00822	KIF50210.1	Vow051011B_04459	BAC62509.1	Vja201212A_01393	Vca1114GL_03986	Vca051011E_02776	Vca051011F_01910	Vca051011G_00282	KGR36813.1	Vca200612B_05262	VhaKC13_17_5_03292	AGU97361.1	Vca151112C_02708	VcaCCS02_00331	VcaDS40M4_02687	ELU50285.1	EDL69401.1	0.880752
ORTHOMCL1917	VroDAT722_04208	Vha823TEZ1_00893	AKU56039.1	AGQ90091.1	KNY44352.1	VhaZJ0603_04011	AGQ99227.1	VowLMG25430_03871	EMR37062.1	VowATCC25919_04531	VhaCAIM463_02830	KNY47834.1	Vja200612G_02668	VhaAOD131_04668	EEZ89130.1	VroOz08_04341	VjaLMG25398_02962	VhaVHJR7_00100	VhaVHJR4_00367	Vja090810c_04220	AGB08956.1	KIP77798.1	VjaMWB21_04418	KIP72686.1	KIF45565.1	AHI98407.1	VroLMG21460_03446	VowOCN002_01898	VowGRA50_12_02735	VhaNBRC15634_04587	VhaE385_01201	KIF50748.1	Vow051011B_01290	BAC58721.1	Vja201212A_03052	Vca1114GL_01545	Vca051011E_01805	Vca051011F_03379	Vca051011G_00540	KGR34739.1	Vca200612B_04731	VhaKC13_17_5_04387	AGU94641.1	Vca151112C_03142	VcaCCS02_01921	VcaDS40M4_02192	ELU53617.1	EDL67234.1	0.880746
ORTHOMCL1497	VroDAT722_03943	Vha823TEZ1_02745	AKU55894.1	AGQ90222.1	KNY41692.1	VhaZJ0603_00959	AGQ99097.1	VowLMG25430_04462	EMR37280.1	VowATCC25919_01910	VhaCAIM463_01308	KNY44774.1	Vja200612G_05358	VhaAOD131_03075	EEZ87011.1	VroOz08_01072	VjaLMG25398_00714	VhaVHJR7_02683	VhaVHJR4_01687	Vja090810c_02186	AGB09095.1	KIP66921.1	VjaMWB21_01341	KIP79580.1	KIF46328.1	AHI98554.1	VroLMG21460_03236	VowOCN002_02280	VowGRA50_12_00987	VhaNBRC15634_02601	VhaE385_02090	KIF50468.1	Vow051011B_01750	BAC58875.1	Vja201212A_05052	Vca1114GL_01387	Vca051011E_04037	Vca051011F_02825	Vca051011G_02919	KGR33420.1	Vca200612B_02483	VhaKC13_17_5_03860	AGU94509.1	Vca151112C_00642	VcaCCS02_02628	VcaDS40M4_03421	ELU51476.1	EDL69127.1	0.880575
ORTHOMCL2624	VroDAT722_04826	Vha823TEZ1_05171	AKU53820.1	AGQ89474.1	KNY45913.1	VhaZJ0603_05305	AGQ99848.1	VowLMG25430_01178	EMR35040.1	VowATCC25919_00796	VhaCAIM463_02953	KNY40347.1	Vja200612G_00564	VhaAOD131_05531	EEZ87924.1	VroOz08_00131	VjaLMG25398_04554	VhaVHJR7_05151	VhaVHJR4_05059	Vja090810c_00141	AGB11072.1	KIP65291.1	VjaMWB21_00737	KIP80042.1	KIF45306.1	AHJ00821.1	VroLMG21460_00860	VowOCN002_01580	VowGRA50_12_00329	VhaNBRC15634_03634	VhaE385_03620	KIF45058.1	Vow051011B_04614	BAC61023.1	Vja201212A_03411	Vca1114GL_02274	Vca051011E_02829	Vca051011F_04072	Vca051011G_01373	KGR32849.1	Vca200612B_03986	VhaKC13_17_5_04829	AGU95194.1	Vca151112C_02302	VcaCCS02_03589	VcaDS40M4_00189	ELU51407.1	EDL67534.1	0.880313
ORTHOMCL950	VroDAT722_02602	Vha823TEZ1_02004	AKU54460.1	AGQ92398.1	KNY42742.1	VhaZJ0603_02599	AGQ99940.1	VowLMG25430_01356	EMR38649.1	VowATCC25919_01823	VhaCAIM463_01758	KNY46167.1	Vja200612G_00263	VhaAOD131_00574	EEZ87261.1	VroOz08_00431	VjaLMG25398_00884	VhaVHJR7_04185	VhaVHJR4_03430	Vja090810c_02323	AGB10393.1	KIP65831.1	VjaMWB21_04495	KIP78375.1	KIF45674.1	AHI99088.1	VroLMG21460_00693	VowOCN002_03301	VowGRA50_12_02095	VhaNBRC15634_04614	VhaE385_04751	KIF54724.1	Vow051011B_04765	BAC60349.1	Vja201212A_03709	Vca1114GL_03007	Vca051011E_00240	Vca051011F_01301	Vca051011G_01910	KGR34200.1	Vca200612B_03437	VhaKC13_17_5_00414	AGU96932.1	Vca151112C_03470	VcaCCS02_00489	VcaDS40M4_01539	ELU52211.1	EDL67170.1	0.880305
ORTHOMCL1393	VroDAT722_02714	Vha823TEZ1_01331	AKU55240.1	AGQ90772.1	KNY46748.1	VhaZJ0603_04454	AGQ98545.1	VowLMG25430_04288	EMR38364.1	VowATCC25919_00343	VhaCAIM463_04607	KNY39382.1	Vja200612G_00432	VhaAOD131_00918	EEZ87124.1	VroOz08_00958	VjaLMG25398_05268	VhaVHJR7_04542	VhaVHJR4_02059	Vja090810c_02714	AGB09719.1	KIP71774.1	VjaMWB21_04603	KIP65826.1	KIF47819.1	AHI99870.1	VroLMG21460_00753	VowOCN002_04180	VowGRA50_12_04037	VhaNBRC15634_04830	VhaE385_05786	KIF53916.1	Vow051011B_04393	BAC59568.1	Vja201212A_02245	Vca1114GL_00596	Vca051011E_03313	Vca051011F_04535	Vca051011G_03774	KGR35365.1	Vca200612B_02991	VhaKC13_17_5_01840	AGU93989.1	Vca151112C_04193	VcaCCS02_04158	VcaDS40M4_02965	ELU53806.1	EDL68936.1	0.880179
ORTHOMCL1761	VroDAT722_02073	Vha823TEZ1_02467	AKU54092.1	AGQ91643.1	KNY42910.1	VhaZJ0603_02151	AGQ97677.1	VowLMG25430_04809	EMR36440.1	VowATCC25919_03917	VhaCAIM463_00097	KNY46932.1	Vja200612G_03820	VhaAOD131_00146	EEZ87388.1	VroOz08_00613	VjaLMG25398_02355	VhaVHJR7_00672	VhaVHJR4_01264	Vja090810c_04333	AGB10762.1	KIP66514.1	VjaMWB21_02508	KIP79849.1	KIF49038.1	AHJ00525.1	VroLMG21460_03787	VowOCN002_02903	VowGRA50_12_01688	VhaNBRC15634_03900	VhaE385_04538	KIF54952.1	Vow051011B_00077	BAC60739.1	Vja201212A_04153	Vca1114GL_02569	Vca051011E_00640	Vca051011F_03965	Vca051011G_05080	KGR33901.1	Vca200612B_00876	VhaKC13_17_5_00839	AGU95429.1	Vca151112C_01744	VcaCCS02_05011	VcaDS40M4_04166	ELU52090.1	EDL67255.1	0.880177
ORTHOMCL161	VroDAT722_01423	Vha823TEZ1_00466	AKU57504.1	AGQ93294.1	KNY40185.1	VhaZJ0603_04944	AGQ96639.1	VowLMG25430_00100	EMR34125.1	VowATCC25919_02715	VhaCAIM463_01789	KNY42389.1	Vja200612G_00774	VhaAOD131_02598	EEZ89374.1	VroOz08_03816	VjaLMG25398_01465	VhaVHJR7_01559	VhaVHJR4_04298	Vja090810c_03389	AGB12387.1	KIP76279.1	VjaMWB21_01903	KIP69388.1	KIF47151.1	AHJ01689.1	VroLMG21460_03183	VowOCN002_00319	VowGRA50_12_00728	VhaNBRC15634_00612	VhaE385_00781	KIF50225.1	Vow051011B_04483	BAC62452.1	Vja201212A_00812	Vca1114GL_04022	Vca051011E_00937	Vca051011F_02353	Vca051011G_00244	KGR36775.1	Vca200612B_05211	VhaKC13_17_5_03344	AGU97374.1	Vca151112C_02670	VcaCCS02_00368	VcaDS40M4_02651	ELU52690.1	EDL69388.1	0.880098
ORTHOMCL1321	VroDAT722_04824	Vha823TEZ1_05173	AKU53822.1	AGQ89472.1	KNY45911.1	VhaZJ0603_05303	AGQ99850.1	VowLMG25430_01180	EMR35042.1	VowATCC25919_00798	VhaCAIM463_02955	KNY40349.1	Vja200612G_00562	VhaAOD131_05529	EEZ87926.1	VroOz08_00129	VjaLMG25398_04556	VhaVHJR7_05153	VhaVHJR4_05057	Vja090810c_00139	AGB11070.1	KIP65289.1	VjaMWB21_00739	KIP80044.1	KIF45304.1	AHJ00819.1	VroLMG21460_01926	VowOCN002_01582	VowGRA50_12_00327	VhaNBRC15634_03632	VhaE385_03618	KIF45060.1	Vow051011B_04612	BAC61021.1	Vja201212A_03413	Vca1114GL_02276	Vca051011E_02827	Vca051011F_04070	Vca051011G_01371	KGR32847.1	Vca200612B_03984	VhaKC13_17_5_04827	AGU95196.1	Vca151112C_02304	VcaCCS02_03591	VcaDS40M4_00191	ELU51405.1	EDL67537.1	0.880037
[truncated: 1,323 more rows]
[truncated: 3 more columns]

## Sheet: S5a
Table S6a show the domains that were expanded in V. campbellii
[truncated: 314 more rows]
[truncated: 4 more columns]

## Sheet: S5b
Table S5b. Five domains present in all V. campbellii strains, but not in the other four species in the core Harveyi clade.
	Pfam domain	Protein annotation	Protein ID in ATCC BAA-1116	Protein ID in 1114GL
	K_oxygenase (L-lysine 6-monooxygenase)	rhizobactin siderophore biosynthesis protein	AGU96095.1	Vca1114GL_00620
	Zn_peptidase	putative neutral zinc metallopeptidase	AGU98307.1	Vca1114GL_03792
	NRPS domain	peptide synthetase	AGU96096.1	Vca1114GL_00621
[truncated: 2 more rows]

## Sheet: S5c
Table S5c show the domains that were reduced in V. campbellii
[truncated: 612 more rows]
[truncated: 4 more columns]

[truncated: 7 more sheets: S5d, S5e, S5f, S6, S7, S8, S9]
